# Supplementary material for: Metabolic pathways that permit Mycobacterium avium subsp. hominissuis to transition to different environments encountered within the host during infection
Source: Front Cell Infect Microbiol. 2023 Apr 14;13:1092317. doi: 10.3389/fcimb.2023.1092317 (PMC10140322; doi:10.3389/fcimb.2023.1092317)
Supplement: Supplemental 1 — Proteins downregulated and proteins upregulated. [file Table_1.xlsx]

## Sheet: Anaerobic Condition
ProteinID	Protein names	Gene Names	Aerobic M. avium at 24h no drug R1	Aerobic M. avium at 24h no drug R2	Anaerobic M. avium at 24h no drug R1	Anaerobic M. avium at 24h no drug R2	Aerobic M. avium at 24h no drug	Anaerobic M. avium at 24h no drug	Fold Change	F Test	P value	LogFC	Significance	Pi Score	Significance based on pi score
A0QF59	Cell division protein SepF	sepF MAV_2343	5978.67	4174.8	180.75	385.537	5076.73	283.143	0.0557727	0.14393	0.0340382	-4.1643	1.46803	6.11333	#
A0A0H2ZW52	HK97 gp10 family phage protein	MAV_0827	5957.03	4749.83	253.581	374.386	5353.43	313.983	0.0586509	0.126992	0.0141821	-4.0917	1.84826	7.56253	#			Downregulated proteins in anaerboic condition
A0A0H3A1X5	Fatty acid desaturase	MAV_5167	3815.82	3954.27	290.992	215.03	3885.05	253.011	0.0651243	0.638951	0.000472257	-3.94066	3.32582	13.1059	#
A0A0H3A5D9	Cyanoglobin	MAV_4008	3216.9	2964.52	107.383	306.344	3090.71	206.864	0.0669309	0.850014	0.00309022	-3.90118	2.51001	9.79202	#
A0A0H3A456	Fatty acid desaturase	MAV_1793	5026.27	4243.34	327.026	307.78	4634.81	317.403	0.0684825	0.0312928	0.057429	-3.86812	1.24087	4.79983	#
A0A0H2ZYJ4	NAD(P)H nitroreductase	MAV_2505	4040.51	3702.47	316.046	228.575	3871.49	272.311	0.0703375	0.322389	0.00234473	-3.82956	2.62991	10.0714	#			Upregulated proteins in anaerobic conditions
A0A0H2ZT05	Oxidoreductase, FAD-binding domain protein	MAV_5168	3476.05	4121.58	260.203	357.639	3798.82	308.921	0.0813204	0.190745	0.0086352	-3.62024	2.06373	7.47119	#
A0A0H2ZVE9	Hydroxylase	MAV_0575	3882.35	4044.83	364.636	304.117	3963.59	334.376	0.0843619	0.453979	0.000570118	-3.56726	3.24404	11.5723	#
A0A0H3A3J0	Universal stress protein family protein	MAV_2507	3825.13	2917.81	326.773	363.12	3371.47	344.947	0.102313	0.0509783	0.0217722	-3.28893	1.6621	5.46653	#
A0A0H2ZXG7	Virulence factor Mce family protein	MAV_0659	2662.52	3257.56	326.113	322.339	2960.04	324.226	0.109534	0.00807391	0.0715458	-3.19055	1.14542	3.6545	#
A0A0H2ZS63	Radical SAM domain protein	MAV_4478	4442.84	4298.56	553.004	447.031	4370.7	500.018	0.114402	0.80662	0.000534307	-3.12781	3.27221	10.2349	#
A0A0H2ZX43	Transposase	MAV_4012	3508.73	3359.1	371.018	434.189	3433.91	402.603	0.117243	0.508633	0.000716943	-3.09242	3.14452	9.72417	#
A0A0H2ZVC5	Virulence factor Mce family protein	MAV_0658	3197.13	2883.16	389.281	347.751	3040.15	368.516	0.121217	0.167448	0.00349461	-3.04434	2.4566	7.47873	#
A0A0H2ZWG8	Usp domain-containing protein	MAV_4010	1927.72	3373.92	428.287	253.58	2650.82	340.934	0.128614	0.153071	0.086693	-2.95888	1.06202	3.14237	#
A0A0H2ZVY4	Virulence factor Mce family protein	MAV_0661	2500.74	3363.66	468.677	295.617	2932.2	382.147	0.130328	0.252008	0.0285112	-2.93978	1.54498	4.54192	#
A0A0H2ZT66	Outer membrane protein	MAV_2539	2897.13	3559.92	383.209	477.741	3228.52	430.475	0.133335	0.180382	0.0140129	-2.90687	1.85347	5.38781	#
A0A0H2ZV46	Nitroreductase domain-containing protein	MAV_2502	3498.43	2596.06	532.027	298.924	3047.24	415.475	0.136345	0.321869	0.0299513	-2.87467	1.52358	4.37981	#
A0A0H3A2T6	Putative acyl-CoA dehydrogenase	MAV_4019	3747.79	2801.61	533.199	420.706	3274.7	476.953	0.145648	0.150671	0.0277946	-2.77944	1.55604	4.32492	#
A0A0H2ZV98	DUF4157 domain-containing protein	MAV_2305	2731.95	2507.95	395.552	395.811	2619.95	395.682	0.151027	0.00147293	0.0320294	-2.72712	1.49445	4.07556	#
A0A0H2ZV36	Conserved membrane protein	MAV_0566	2761.56	2158.52	279.253	468.392	2460.04	373.822	0.151958	0.386968	0.0221834	-2.71826	1.65397	4.49592	#
A0A0H2ZUC4	Thiolase	MAV_5079	2710.09	2671.83	430.075	407.186	2690.96	418.63	0.155569	0.68636	9.6251e-05	-2.68437	4.01659	10.782	#
A0A0H2ZUL9	NAD(P)H nitroreductase	MAV_4111	3128.67	2157.89	475.971	350.433	2643.28	413.202	0.156322	0.163742	0.0449439	-2.67741	1.34733	3.60735	#
A0A0H2ZRR9	Metallothionein	MAV_4993	2251.55	2087.2	400.095	303.322	2169.37	351.708	0.162124	0.67757	0.00274114	-2.62483	2.56207	6.72499	#
A0A0H3A362	Universal stress protein family protein	MAV_2506	3414.73	2209.36	551.872	402.763	2812.05	477.317	0.16974	0.156708	0.061482	-2.5586	1.21125	3.09911	#
A0A0H2ZVJ4	Adenosine 5'-phosphosulfate reductase (APS reductase) (EC 1.8.4.10) (5'-adenylylsulfate reductase) (Thioredoxin-dependent 5'-adenylylsulfate reductase)	cysH MAV_1786	1873.63	1512.69	322.502	252.524	1693.16	287.513	0.169809	0.243829	0.0166764	-2.55802	1.7779	4.5479	#
A0A0H2ZZE4	DUF3499 domain-containing protein	MAV_4221	2945.13	3114.74	415.109	624.783	3029.93	519.946	0.171603	0.86599	0.00287364	-2.54285	2.54157	6.46283	#
A0QJE5	tRNA-specific 2-thiouridylase MnmA (EC 2.8.1.13)	mnmA MAV_3871	2460.54	2174.58	418.896	378.966	2317.56	398.931	0.172134	0.176647	0.00561418	-2.53839	2.25071	5.7132	#
A0A0H2ZW09	ABC-transporter integral membrane protein	MAV_0656	2654.01	2373.12	537.372	342.264	2513.57	439.818	0.174978	0.772973	0.00673121	-2.51476	2.17191	5.46182	#
A0A0H2ZZR3	Ferredoxin	MAV_0924	1415.85	1547.71	253.326	269.579	1481.78	261.452	0.176445	0.156142	0.0029502	-2.50271	2.53015	6.33223	#
A0A0H3A2T7	Putative acyl-CoA dehydrogenase	MAV_4018	2913.33	2534.82	489.522	477.078	2724.07	483.3	0.177418	0.0418448	0.0534066	-2.49477	1.2724	3.17436	#
A0A0H3A2X6	DUF3145 domain-containing protein	MAV_2185	1477.53	1429.82	282.693	247.183	1453.68	264.938	0.182254	0.814699	0.000625167	-2.45598	3.204	7.86897	#
A0A0H3A3M7	2'-hydroxybiphenyl-2-sulfinate desulfinase (EC 3.13.1.3)	MAV_3808	2408	970.148	351.967	270.584	1689.08	311.276	0.184288	0.0719896	0.195816	-2.43997	0.708152	1.72787	#
A0A0H3A1D5	Polysaccharide deacetylase domain protein	MAV_5248	2316.26	2278.4	351.662	516.527	2297.33	434.094	0.188956	0.287386	0.00205417	-2.40388	2.68736	6.46009	#
A0A0H2ZZW2	peptidoglycan glycosyltransferase (EC 2.4.1.129)	ftsW MAV_2335	2834.64	2442.73	490.49	506.825	2638.68	498.658	0.18898	0.0530362	0.00829498	-2.4037	2.08118	5.00254	#
A0A0H3A3E9	Penicillin binding protein transpeptidase domain	MAV_2330	3241.27	2530.21	562.499	528.207	2885.74	545.353	0.188982	0.0613565	0.0223576	-2.40368	1.65058	3.96745	#
A0A0H3A2I9	Alkyl hydroperoxide reductase C (Peroxiredoxin) (Thioredoxin peroxidase)	MAV_2839	2444.04	1897.98	440.809	392.385	2171.01	416.597	0.191891	0.112614	0.0235512	-2.38164	1.62799	3.87728	#
A0A0H3A1V4	Penicillin-binding protein	MAV_3723	2749.17	2495.73	526.944	493.988	2622.45	510.466	0.194652	0.164651	0.0036407	-2.36103	2.43882	5.75811	#
A0A0H2ZYX2	Transcriptional regulator WhiB	whiB MAV_4223	1752.67	1664.7	278.886	407.474	1708.69	343.18	0.200844	0.763907	0.00323861	-2.31585	2.48964	5.76564	#
A0A0H2ZUW2	FtsK/SpoIIIE family protein	MAV_3639	2504.39	2871.53	546.113	536.393	2687.96	541.253	0.201362	0.0337002	0.0541536	-2.31214	1.26637	2.92803	#
A0A0H2ZQM4	Extradiol ring-cleavage dioxygenase	MAV_0593	2498.87	2621.17	538.349	498.644	2560.02	518.496	0.202536	0.399704	0.000990203	-2.30375	3.00428	6.9211	#
A0A0H2ZTK9	Condensation domain protein	MAV_1762	1733.34	2508.85	509.472	375.784	2121.1	442.628	0.208679	0.217355	0.0508032	-2.26064	1.29411	2.92552	#
A0A0H2ZUP0	Methyltransferase	MAV_2756	1998.3	2544.04	458.856	497.242	2271.17	478.049	0.210486	0.0894101	0.0224899	-2.24821	1.64801	3.70507	#
A0A0H2ZWT2	Oxidoreductase, 2-nitropropane dioxygenase family protein	MAV_2807	2344.86	2538.61	463.869	579.037	2441.73	521.453	0.213558	0.682863	0.00342635	-2.2273	2.46517	5.49066	#
A0A0H3A1Y7	inositol-phosphate phosphatase (EC 3.1.3.25)	MAV_4484	2472.42	2644.84	525.617	567.422	2558.63	546.519	0.213599	0.302862	0.00193809	-2.22703	2.71263	6.04109	#
A0A0H3A0Y7	3-oxoacyl-[acyl-carrier-protein] synthase 1 (EC 2.3.1.41)	MAV_2192	1861.99	2000.06	405.423	421.25	1931.02	413.336	0.214051	0.145313	0.00208965	-2.22398	2.67993	5.96009	#
A0A0H2ZR71	DUF3097 domain-containing protein	MAV_2482	2549.66	2442.12	573.166	497.736	2495.89	535.451	0.214533	0.77882	0.00112046	-2.22073	2.9506	6.55248	#
A0A0H3A1X6	Transcriptional regulator, MerR family protein	MAV_4105	2349.78	840.906	316.891	401.796	1595.34	359.343	0.225245	0.0715702	0.243531	-2.15043	0.613446	1.31917	#
A0A0H2ZSJ9	Mammalian cell entry protein	MAV_0663	1988.56	2165.18	453.318	488.663	2076.87	470.991	0.226779	0.251481	0.00313028	-2.14064	2.50442	5.36105	#
A0A0H3A1F6	ABC transporter permease	MAV_0655	2450.38	2470.91	549.089	568.228	2460.65	558.659	0.227037	0.955402	5.44325e-05	-2.139	4.26414	9.121	#
A0QHJ1	Biotin synthase (EC 2.8.1.6)	bioB MAV_3196	1967.05	2054.85	499.635	438.483	2010.95	469.059	0.233252	0.774569	0.00120176	-2.10004	2.92018	6.13249	#
A0A0H2ZTT9	Ferredoxin	MAV_2150	2505.91	2236	448.018	659.51	2370.96	553.764	0.233562	0.846232	0.00878478	-2.09813	2.05627	4.31431	#
A0QHI6	Quinolinate synthase (EC 2.5.1.72)	nadA MAV_3191	2002.72	2264.36	528.444	479.875	2133.54	504.16	0.236302	0.233694	0.00660242	-2.0813	2.1803	4.53784	#
A0A0H3A1S9	Pyridoxamine 5'-phosphate oxidase family protein	MAV_4110	2654.32	1480.61	529.11	452.981	2067.46	491.046	0.237511	0.0824682	0.115542	-2.07393	0.93726	1.94382	#
A0A0H3A0Z1	Mce-associated membrane protein	MAV_5046	2375.35	2484.84	502.618	653.282	2430.1	577.95	0.23783	0.800139	0.00251839	-2.072	2.59888	5.38487	#
A0A0H3A3K8	Alkanesulfonate monoxygenase family protein	MAV_4628	2294.1	1607.41	548.655	432.241	1950.75	490.448	0.251415	0.213818	0.0524368	-1.99186	1.28036	2.5503	#
A0A0H2ZXZ5	ABC transporter, CydDC cysteine exporter (CydDC-E) family protein, permease/ATP-binding protein CydD	cydD MAV_3166	2669.08	2129.36	578.322	634.472	2399.22	606.397	0.252747	0.131988	0.0221442	-1.98423	1.65474	3.28339	#
A0A0H3A0R5	SnoaL-like domain-containing protein	MAV_0635	1974.45	2190.99	509.011	549.974	2082.72	529.492	0.254231	0.238056	0.0049948	-1.97579	2.30148	4.54724	#
A0A0H3A3F0	Acetyl-CoA acetyltransferase	MAV_0615	2295.44	2198.8	507.545	646.704	2247.12	577.125	0.256828	0.772834	0.00256318	-1.96112	2.59122	5.0817	#
A0A0H2ZWD4	Fatty acid desaturase	MAV_1216	3243.78	1691.61	587.007	694.019	2467.69	640.513	0.259559	0.0876423	0.143304	-1.94586	0.843741	1.6418	#
A0A0H2ZZ61	Cyclopropane-fatty-acyl-phospholipid synthase 1 (EC 2.1.1.79)	MAV_0130	2016.99	1500.44	468.278	446.227	1758.72	457.253	0.259992	0.0543219	0.0372618	-1.94346	1.42874	2.77669	#
A0A0H2ZSY8	Rieske-type oxygenase	MAV_0633	2130.04	2175.62	539.071	580.384	2152.83	559.727	0.259996	0.937436	0.000372619	-1.94344	3.42873	6.66353	#
A0A0H2ZU81	Cellulase domain-containing protein	MAV_0332	2306.45	2048.83	677.937	463.728	2177.64	570.833	0.262134	0.883195	0.0106953	-1.93163	1.97081	3.80686	#
A0A0H3A315	Diiron oxygenase	MAV_1013	2061.29	2592.47	835.939	408.049	2326.88	621.994	0.267308	0.863398	0.0377636	-1.90342	1.42293	2.70843	#
A0A0H2ZTF5	Cell division initiation protein	MAV_3785	1775.07	2022.38	538.812	505.373	1898.72	522.093	0.274971	0.171121	0.0081159	-1.86265	2.09066	3.89418	#
A0A0H2ZYY1	Cell envelope-related transcriptional attenuator domain family protein	MAV_5148	2035.84	2476.61	568.154	675.368	2256.22	621.761	0.275576	0.303807	0.0187172	-1.85948	1.72776	3.21273	#
A0A0H2ZTV4	Thioesterase TesA	MAV_2010	1048.11	1268.42	194.73	446.955	1158.27	320.843	0.277002	0.914139	0.0377333	-1.85203	1.42328	2.63595	#
A0A0H3A3L2	Putative cytochrome P450 124 (EC 1.14.-.-)	MAV_1734	1530.39	2050.81	578.445	416.714	1790.6	497.58	0.277884	0.383637	0.0416542	-1.84745	1.38034	2.55011	#
A0A0H2ZYK5	Dibenzothiophene desulfurization enzyme C	MAV_3806	697.189	998.262	218.797	253.13	847.725	235.964	0.278349	0.144571	0.0562155	-1.84503	1.25014	2.30656	#
A0A0H2ZQT6	Histidine N-alpha-methyltransferase (EC 2.1.1.44) (Histidine trimethyltransferase)	egtD MAV_0402	1710.52	1923.59	465.357	549.35	1817.06	507.353	0.279217	0.478115	0.00755791	-1.84054	2.1216	3.90489	#
A0A0H3A172	Fatty acid desaturase	MAV_0772	2477.75	1997.28	647.28	614.463	2237.52	630.872	0.281952	0.0868281	0.021733	-1.82648	1.66288	3.03722	#
A0A0H2ZSG9	Alpha-ketoglutarate-dependent taurine dioxygenase (EC 1.14.11.17)	MAV_4353	2114.48	2405.54	784.121	496.912	2260.01	640.517	0.283413	0.991527	0.0155666	-1.81902	1.80781	3.28843	#
A0A0H2ZUE4	FO synthase (EC 2.5.1.147) (EC 4.3.1.32)	MAV_1312	2291.42	1806.72	597.036	583.79	2049.07	590.413	0.288137	0.0347869	0.104599	-1.79518	0.980472	1.76012	#
A0A0H2ZTY2	DNA-3-methyladenine glycosylase I	MAV_1355	908.47	1026.77	169.183	391.902	967.62	280.542	0.28993	0.621682	0.032069	-1.78622	1.49391	2.66846	#
A0A0H3A0J6	Hydrolase, alpha/beta hydrolase fold family protein	MAV_0564	1043.92	899.047	198.944	365.727	971.485	282.335	0.290622	0.910653	0.0247416	-1.78278	1.60657	2.86417	#
A0QL16	50S ribosomal protein L23	rplW MAV_4469	1947.06	1234.46	423.619	501.053	1590.76	462.336	0.290638	0.137815	0.0877935	-1.7827	1.05654	1.88349	#
A0A0H3A1E4	TPPK_C domain-containing protein	MAV_3074	2251.41	2310.03	649.194	677.489	2280.72	663.341	0.290847	0.572538	0.000404728	-1.78167	3.39284	6.04491	#
A0A0H2ZS60	Acyl-CoA dehydrogenase	MAV_5070	2686.69	2214.55	714.624	713.815	2450.62	714.22	0.291445	0.00218179	0.0860235	-1.77871	1.06538	1.895	#
A0A0H3A221	Fis family transcriptional regulator	MAV_4724	1581.99	1775.95	463.98	518.199	1678.97	491.089	0.292494	0.347054	0.00710976	-1.77352	2.14814	3.80978	#
A0A0H2ZY70	Alpha/beta hydrolase fold domain protein	MAV_1200	2170.04	2190.56	683.41	600.093	2180.3	641.751	0.294341	0.307495	0.000776708	-1.76444	3.10974	5.48696	#
A0QIR6	Protein RecA (Recombinase A)	recA MAV_3627	1998.34	1866.8	535.841	604.723	1932.57	570.282	0.29509	0.614179	0.00295714	-1.76077	2.52913	4.45322	#
A0A0H2ZSV4	Bac_luciferase domain-containing protein	MAV_2247	3159.86	1606.7	645.358	769.527	2383.28	707.443	0.296836	0.101575	0.164406	-1.75226	0.784082	1.37392	#
A0A0H2ZX80	Exported protein	MAV_2401	825.057	1152.11	245.235	343.86	988.584	294.547	0.297948	0.372909	0.0555644	-1.74687	1.2552	2.19267	#
A0A0H2ZXG2	SocA family protein	MAV_4928	2332.54	1313.95	523.326	566.933	1823.25	545.129	0.298988	0.054476	0.128998	-1.74184	0.889418	1.54922	#
A0A0H2ZSJ8	DUF3109 family protein	MAV_4657	2152.38	1725.18	433.198	733.121	1938.78	583.16	0.300787	0.779366	0.0351234	-1.73318	1.4544	2.52075	#
A0A0H2ZVX3	Dihydropteroate synthase (DHPS) (EC 2.5.1.15) (Dihydropteroate pyrophosphorylase)	folP MAV_1352	1565.24	2019.53	680.693	399.583	1792.38	540.138	0.301352	0.70553	0.0426131	-1.73048	1.37046	2.37155	#
A0A0H2ZT33	Acetyl-CoA acetyltransferase	MAV_1076	1757.63	1749.56	533.412	532.988	1753.6	533.2	0.304061	0.0668546	1.09637e-05	-1.71757	4.96004	8.51921	#
A0A0H3A158	Pigment production hydroxylase (EC 1.-.-.-)	MAV_0591	2083.21	1681.3	569.386	580.862	1882.25	575.124	0.305551	0.0363436	0.0968841	-1.71052	1.01375	1.73403	#
A0QND0	Ribosomal RNA small subunit methyltransferase G (EC 2.1.1.-) (16S rRNA 7-methylguanosine methyltransferase) (16S rRNA m7G methyltransferase)	rsmG MAV_5308	1155.05	1087.13	342.534	343.489	1121.09	343.012	0.305962	0.0178932	0.0277396	-1.70858	1.5569	2.66008	#
A0A0H2ZXQ9	Polyamine aminopropyltransferase (Putrescine aminopropyltransferase) (PAPT) (Spermidine synthase) (SPDS) (SPDSY) (EC 2.5.1.16)	speE MAV_3480	2174.39	2347.33	825.503	565.79	2260.86	695.647	0.307691	0.747996	0.00978954	-1.70044	2.00924	3.4166	#
A0A0H3A2X9	AclJ protein	MAV_0613	1843.13	1597.2	359.559	701.121	1720.17	530.34	0.308307	0.794548	0.0298875	-1.69756	1.52451	2.58795	#
A0A0H2ZUF2	DNA-directed DNA polymerase (EC 2.7.7.7)	MAV_3224	2138.95	1944.97	629.295	639.568	2041.96	634.432	0.310697	0.0673665	0.00472785	-1.68642	2.32534	3.92149	#
A0A0H2ZXI5	3'(2'),5'-bisphosphate nucleotidase, putative	MAV_2129	1643.71	1463.58	404.488	561.195	1553.64	482.842	0.310781	0.911608	0.0122018	-1.68603	1.91358	3.22635	#
A0A0H3A1R2	Methoxy mycolic acid synthase 1 (EC 2.1.1.-)	MAV_4680	1847.2	1945.01	576.778	606.817	1896.11	591.797	0.312111	0.379402	0.00153491	-1.67987	2.81392	4.72701	#
A0A0H2ZUZ9	Low molecular weight protein-tyrosine-phosphatase (EC 3.1.3.48)	MAV_2206	965.226	1438.19	262.048	496.273	1201.71	379.161	0.315518	0.585464	0.0893482	-1.66421	1.04891	1.74561	#
A0A0H3A0E8	Ferredoxin	MAV_1316	1646.35	1337.31	427.802	515.722	1491.83	471.762	0.316231	0.352902	0.0239175	-1.66095	1.62129	2.69288	#
A0A0H3A1J8	Amidohydrolase family protein	MAV_2577	2145.24	2935.39	970.365	644.996	2540.31	807.68	0.317945	0.497353	0.0557709	-1.65315	1.25359	2.07237	#
A0A0H2ZSV0	Cyclohexanone monooxygenase	MAV_3029	1955.62	1979.8	711.558	541.839	1967.71	626.698	0.318492	0.180204	0.00406084	-1.65067	2.39138	3.94739	#
A0A0H2ZR37	Cytochrome P450	MAV_0358	2168.45	1623.62	593.636	625.149	1896.04	609.392	0.321404	0.0735617	0.0421543	-1.63754	1.37516	2.25188	#
A0A0H2ZZR6	SseC protein	MAV_0755	1527.55	1446.94	485.324	473.32	1487.25	479.322	0.322288	0.188221	0.00163053	-1.63358	2.78767	4.55388	#
A0A0H2ZY73	Rubredoxin	MAV_4214	1244.44	1560.76	458.089	449.814	1402.6	453.952	0.32365	0.0333013	0.104972	-1.62749	0.978928	1.5932	#
A0A0H2ZVB8	Formamidopyrimidine-DNA glycosylase	MAV_3195	1754.07	1315.95	460.314	534.629	1535.01	497.471	0.324083	0.213935	0.042928	-1.62556	1.36726	2.22257	#
A0A0H2ZR85	DNA or RNA helicase of superfamily protein II	MAV_3772	1357.16	1070.42	449.197	346.091	1213.79	397.644	0.327605	0.439508	0.033126	-1.60997	1.47983	2.38248	#
A0A0H2ZYC4	DNA repair exonuclease	MAV_1427	1771.77	1633.94	552.426	563.34	1702.85	557.883	0.327617	0.100618	0.00362525	-1.60992	2.44066	3.92927	#
A0A0H2ZY01	O-succinylbenzoic acid--CoA ligase	MAV_4602	1432.25	1199.46	421.654	443.584	1315.86	432.619	0.328773	0.119595	0.0170735	-1.60483	1.76768	2.83683	#
A0A0H2ZV09	DUF3071 domain-containing protein	MAV_1010	1977.39	1683.68	538.904	666.906	1830.53	602.905	0.32936	0.52328	0.0166059	-1.60226	1.77974	2.85161	#
A0QGI9	Alkyl hydroperoxide reductase AhpD (EC 1.11.1.28) (Alkylhydroperoxidase AhpD)	ahpD MAV_2840	1511.7	1742.05	487.587	588.409	1626.88	537.998	0.330694	0.525301	0.0130708	-1.59643	1.8837	3.00719	#
A0QKR3	Co-chaperonin GroES (10 kDa chaperonin) (Chaperonin-10) (Cpn10)	groES groS MAV_4366	1941.07	1054.6	466.664	524.16	1497.83	495.412	0.330752	0.0824664	0.152621	-1.59618	0.816386	1.3031	#
A0A0H2ZUU0	Lipid-transfer protein	MAV_1964	1798.16	1366.94	526.773	526.801	1582.55	526.787	0.332872	8.22504e-05	0.128247	-1.58696	0.891954	1.4155	#
A0A0H2ZZ53	N-acetylmuramoyl-L-alanine amidase (EC 3.5.1.28)	MAV_0385	1708.25	1421.86	610.169	437.447	1565.06	523.808	0.334689	0.690988	0.0248345	-1.57911	1.60495	2.53438	#
A0A0H3A3C8	Acyl-CoA synthase	MAV_1759	2042.17	2123.8	685.931	717.881	2082.99	701.906	0.33697	0.475005	0.00100567	-1.56931	2.99754	4.70406	#
A0A0H2ZVA1	17 kDa surface antigen family protein	MAV_0828	1506.93	2678.12	755.643	658.474	2092.52	707.059	0.337898	0.105394	0.142432	-1.56534	0.846392	1.32489	#
A0A0H2ZT24	MPAB_Lcp_cat domain-containing protein	MAV_2862	1927.59	2059.89	632.272	721.004	1993.74	676.638	0.339381	0.7522	0.00363718	-1.55902	2.43923	3.80282	#
A0A0H2ZTY0	DUF2071 domain-containing protein	MAV_3219	571.813	645.385	150.075	268.642	608.599	209.359	0.344001	0.707112	0.0292079	-1.53952	1.5345	2.36239	#
A0A0H3A0W6	Ferredoxin	MAV_0941	1120.9	1513.9	453.067	465.132	1317.4	459.1	0.348489	0.0390743	0.142991	-1.52081	0.844691	1.28462	#
A0A0H2ZVD1	NikQ protein	MAV_5097	1978.83	1832.74	687.117	646.513	1905.79	666.815	0.34989	0.345186	0.00372312	-1.51503	2.42909	3.68014	#
A0A0H2ZX91	NlpC/P60 family protein	MAV_3208	2297.8	1583.1	509.012	860.472	1940.45	684.742	0.352877	0.581912	0.0875623	-1.50276	1.05768	1.58945	#
A0A0H3A1F8	Toxin	MAV_1033	1901.63	1410	435.231	733.78	1655.82	584.506	0.353002	0.694857	0.0651058	-1.50225	1.18638	1.78224	#
A0A0H2ZSP3	RNA-binding protein KhpA (KH-domain protein A)	khpA MAV_3763	1949.41	1298.31	549.662	596.897	1623.86	573.279	0.353035	0.0922078	0.0844775	-1.50212	1.07326	1.61216	#
A0A0H2ZXD6	Transcriptional regulator, TetR family protein	MAV_0146	2059.7	1071.5	467.787	640.228	1565.6	554.007	0.353862	0.219966	0.181226	-1.49874	0.74178	1.11174	#
A0A0H2ZUW7	Signal transduction histidine kinase, nitrogen specific	MAV_3381	1895.81	1333.21	564.751	579.041	1614.51	571.896	0.354223	0.0323349	0.167564	-1.49727	0.77582	1.16161	#
A0A0H2ZSH3	Acetyl-CoA acetyltransferase	MAV_2702	2060.73	2329.42	717.397	838.998	2195.07	778.198	0.35452	0.541112	0.010659	-1.49606	1.97228	2.95065	#
A0A0H2ZTE2	BpmI methyltransferase	MAV_4226	1912.5	1949.55	697.105	677.621	1931.03	687.363	0.355957	0.616467	0.000283095	-1.49022	3.54807	5.28742	#
A0A0H2ZSM3	Phosphatidylinositol kinase	MAV_2359	947.779	777.919	299.615	315.268	862.849	307.441	0.356309	0.117002	0.0227787	-1.4888	1.64247	2.44531	#
A0A0H3A382	DUF4834 family protein	MAV_2044	1641.25	1421.69	502.708	588.651	1531.47	545.68	0.356311	0.475036	0.0140025	-1.48879	1.8538	2.75992	#
A0A0H2ZRK6	Cobyrinic Acid a,c-diamide synthase	MAV_4161	742.744	798.189	269.983	280.094	770.467	275.039	0.356977	0.22967	0.00321968	-1.4861	2.49219	3.70364	#
A0A0H2ZVX2	WXG100 family type VII secretion target	MAV_3445	1087.91	1952.9	411.814	683.737	1520.4	547.776	0.360283	0.387807	0.165082	-1.4728	0.782301	1.15217	#
A0A0H3A0J0	Oxidoreductase, electron transfer component	MAV_0590	1822.45	1713.93	581.615	697.928	1768.19	639.772	0.361823	0.95586	0.00493141	-1.46664	2.30703	3.38359	#
A0A0H2ZYX3	Peptidase_C39_2 domain-containing protein	MAV_2745	1469.36	1551.04	548.946	558.233	1510.2	553.589	0.366567	0.144152	0.00184091	-1.44785	2.73497	3.95982	#
A0A0H3A1R9	Trypsin	MAV_2901	1478.05	1922.97	701.336	561.05	1700.51	631.193	0.371178	0.388902	0.044435	-1.42982	1.35228	1.9335	#
A0A0H2ZYP7	Methyltransf_25 domain-containing protein	MAV_0081	1868.23	2281.86	890.231	661.127	2075.04	775.679	0.373814	0.644028	0.0315483	-1.41961	1.50102	2.13087	#
A0A0H2ZYL8	Cell division protein FtsZ	ftsZ MAV_2340	1739.02	1726.52	637.049	658.953	1732.77	648.001	0.373968	0.660361	0.000135102	-1.41901	3.86934	5.49065	#
A0A0H2ZV24	DUF177 domain-containing protein	MAV_3784	1376.74	795.625	356.9	456.313	1086.18	406.607	0.374345	0.215728	0.147603	-1.41756	0.830904	1.17786	#
A0QIB7	Holliday junction ATP-dependent DNA helicase RuvB (EC 3.6.4.12)	ruvB MAV_3473	1398.27	1265.38	517.782	480.065	1331.82	498.923	0.374617	0.352123	0.00680644	-1.41651	2.16708	3.06969	#
A0A0H3A405	2-hydroxy-6-oxo-6-phenylhexa-2,4-dienoate hydrolase (EC 3.7.1.-)	MAV_0592	1887.35	1537.72	638.665	659.992	1712.53	649.329	0.379162	0.0775698	0.026079	-1.39911	1.58371	2.21579	#
A0A0H2ZUM5	Anti-anti-sigma factor	MAV_5272	1056.58	1129.07	444.116	390.75	1092.83	417.433	0.381975	0.807934	0.00441197	-1.38845	2.35537	3.27031	#
A0A0H3A4H6	Mammalian cell entry protein	MAV_2538	1665.45	2347.86	819.728	713.375	2006.65	766.552	0.382005	0.196848	0.0695504	-1.38834	1.1577	1.60728	#
A0A0H2ZRY6	Phenyloxazoline synthase MbtB (Mycobactin synthetase protein B)	MAV_2014	2253.06	1328.69	570.011	798.769	1790.88	684.39	0.382154	0.308887	0.145744	-1.38777	0.836409	1.16075	#
A0A0H2ZV85	Glyoxalase family protein	MAV_2566	1204.98	1579.04	425.688	642.942	1392.01	534.315	0.383845	0.669967	0.0581023	-1.38141	1.23581	1.70715	#
A0A0H2ZXI7	4Fe-4S Wbl-type domain-containing protein	MAV_0632	1613.05	1562.17	546.058	674.508	1587.61	610.283	0.384404	0.48019	0.00495889	-1.3793	2.30462	3.17877	#
A0QLP6	Chaperonin GroEL 2 (EC 5.6.1.7) (60 kDa chaperonin 2) (Chaperonin-60 2) (Cpn60 2)	groEL2 groL2 MAV_4707	1870.78	1075.44	605.747	532.211	1473.11	568.979	0.386243	0.117388	0.151879	-1.37242	0.818503	1.12333	#
A0A0H3A1A0	Bac_luciferase domain-containing protein	MAV_5061	1362.19	1116.01	469.729	494.357	1239.1	482.043	0.389026	0.126953	0.0256757	-1.36206	1.59048	2.16633	#
A0A0H2ZZH3	Ppe family protein	MAV_2926	1460.98	1087.27	589.569	401.856	1274.13	495.712	0.389061	0.592667	0.0651843	-1.36193	1.18586	1.61506	#
A0A0H3A3Q9	Acyl-CoA synthase	MAV_0644	1878.48	1553.54	627.891	710.567	1716.01	669.229	0.389992	0.317229	0.0247027	-1.35848	1.60726	2.18343	#
A0A0H3A1J3	Taurine catabolism dioxygenase TauD/TfdA	MAV_0235	1474.85	1544.37	562.735	618.249	1509.61	590.492	0.391155	0.857963	0.00233412	-1.35419	2.63188	3.56406	#
A0A0H2ZXB1	Virulence factor mce family protein	MAV_4548	1971.57	1625.91	698.821	710.703	1798.74	704.762	0.391809	0.0437535	0.0994136	-1.35178	1.00255	1.35523	#
A0A0H2ZXZ1	Rubredoxin	MAV_4213	1383.55	1717.16	896.782	319.941	1550.36	608.362	0.392401	0.667606	0.105646	-1.3496	0.976148	1.31741	#
A0A0H3A304	MaoC like domain protein	MAV_4917	1436.68	1281.55	457.516	620.849	1359.11	539.183	0.396717	0.967225	0.0183521	-1.33382	1.73631	2.31593	#
A0A0H2ZUS2	Periplasmic solute binding protein family protein	MAV_0583	1482.33	1390.68	456.192	685.655	1436.51	570.923	0.397439	0.483818	0.0197696	-1.33119	1.704	2.26836	#
A0QLF3	Mycobacterial beta-ketoacyl-[acyl-carrier-protein] synthase III (Beta-ketoacyl-ACP synthase III) (KAS III) (EC 2.3.1.301) (3-oxoacyl-[acyl-carrier-protein] synthase 3) (3-oxoacyl-[acyl-carrier-protein] synthase III)	fabH MAV_4612	1665.48	1672.27	648.704	700.136	1668.88	674.42	0.404116	0.167039	0.000679642	-1.30716	3.16772	4.14071	#
A0A0H2ZV28	Multifunctional fusion protein [Includes: Sulfate adenylyltransferase subunit 1 (EC 2.7.7.4) (ATP-sulfurylase large subunit) (Sulfate adenylate transferase) (SAT); Adenylyl-sulfate kinase (EC 2.7.1.25) (APS kinase) (ATP adenosine-5'-phosphosulfate 3'-phosphotransferase) (Adenosine-5'-phosphosulfate kinase)]	cysNC cysC cysN MAV_1437	2131.92	1787.21	912.325	679.017	1959.56	795.671	0.406045	0.757584	0.0305181	-1.30029	1.51544	1.97051	#
A0A0H2ZZN6	Ferredoxin	MAV_2592	1067.41	1008.53	523.305	323.572	1037.97	423.438	0.407948	0.364986	0.027524	-1.29354	1.56029	2.0183	#
A0A0H3A0E7	Acyl dehydratase	MAV_1919	1415.83	1046.59	432.755	572.275	1231.21	502.515	0.408147	0.459982	0.0661583	-1.29284	1.17942	1.5248	#
A0A0H2ZU47	Mce-family protein mce2c	MAV_4549	1455.5	1901.54	633.48	736.913	1678.52	685.197	0.408216	0.290126	0.0492305	-1.2926	1.30777	1.69041	#
A0A0H2ZXT5	Ferredoxin	MAV_1327	1282.85	1505.44	505.652	632.765	1394.14	569.209	0.408285	0.660635	0.023298	-1.29235	1.63268	2.11	#
A0A0H2ZQH6	Putative acyltransferase	MAV_3274	1145.27	1495.22	590.774	488.212	1320.24	539.493	0.408632	0.362989	0.0504492	-1.29113	1.29715	1.67478	#
A0A0H3A3J5	Cell envelope-related transcriptional attenuator domain family protein	MAV_4232	1629.26	1733.26	575.896	800.152	1681.26	688.024	0.409231	0.552844	0.0151344	-1.28901	1.82004	2.34605	#
A0A0H3A2N2	RNA polymerase sigma factor	MAV_4359	1269.4	1754.52	721.2	517.249	1511.96	619.224	0.409551	0.506728	0.0769741	-1.28789	1.11366	1.43426	#
A0A0H2ZSB9	Putative flavin reductase	MAV_0594	1452.64	1473.63	515.026	683.516	1463.14	599.271	0.409579	0.157804	0.00952028	-1.28779	2.02135	2.60306	#
A0A0H2ZUV4	p450 heme-thiolate protein	MAV_0641	1572.57	1740.02	778.104	581.471	1656.29	679.787	0.410427	0.898174	0.0170425	-1.2848	1.76847	2.27213	#
A0A0H2ZW97	Antar domain protein	MAV_4562	1298	1455.32	496.087	634.662	1376.66	565.375	0.410687	0.919447	0.016288	-1.28389	1.78813	2.29576	#
A0A0H2ZSC9	Putative oxidoreductase YdbC (EC 1.-.-.-)	MAV_0482	944.681	983.115	399.66	400.515	963.898	400.087	0.415072	0.0283029	0.0216274	-1.26856	1.665	2.11215	#
A0A0H2ZWS2	Aldehyde dehydrogenase (NAD) family protein (EC 1.2.1.-)	MAV_2564	816.123	1074.29	406.502	378.302	945.207	392.402	0.415149	0.138527	0.0509931	-1.2683	1.29249	1.63926	#
A0A0H2ZW43	Carveol dehydrogenase (EC 1.1.1.275)	MAV_3550	1722.76	1479.8	467.054	863.285	1601.28	665.169	0.415399	0.700341	0.0564615	-1.26743	1.24825	1.58207	#
A0A0H2ZX26	Carboxylesterase, putative	lipP MAV_1709	1335.11	1352.77	509.562	609.59	1343.94	559.576	0.41637	0.222607	0.00416649	-1.26406	2.38023	3.00876	#
A0QI54	Transcription antitermination protein NusB (Antitermination factor NusB)	nusB MAV_3410	982.799	1202.76	384.301	531.325	1092.78	457.813	0.418943	0.750201	0.0407682	-1.25517	1.38968	1.74429	#
A0A0H3A0S9	Pyruvate synthase	MAV_1717	1827.89	1537.5	748.287	662.242	1682.7	705.264	0.419127	0.366774	0.0231728	-1.25454	1.63502	2.0512	#
A0A0H2ZV18	DUF5130 domain-containing protein	MAV_1705	1247	1405.14	468.412	644.697	1326.07	556.554	0.419702	0.930968	0.0228687	-1.25256	1.64076	2.05515	#
A0A0H2ZXD5	Molybdopterin oxidoreductase Fe4S4 domain family protein	MAV_4983	2016.49	1605.96	785.418	735.098	1811.22	760.258	0.419749	0.155288	0.0366073	-1.2524	1.43643	1.79899	#
A0A0H3A0S3	Adenine DNA glycosylase (EC 3.2.2.31)	MAV_0563	1219.4	1576.31	609.647	564.224	1397.86	586.936	0.419882	0.161172	0.0458544	-1.25194	1.33862	1.67587	#
A0A0H2ZWW7	3-ketosteroid-delta-1-dehydrogenase	MAV_0624	1841.75	1506.07	708.104	709.096	1673.91	708.6	0.42332	0.00376289	0.10959	-1.24018	0.960231	1.19086	#
A0A0H2ZRY2	Benzoylsuccinyl-CoA thiolase	MAV_3156	1526.85	1381.69	475.808	759.826	1454.27	617.817	0.42483	0.601585	0.0344834	-1.23504	1.46239	1.80611	#
A0A0H2ZQF4	Phenyloxazoline synthase MbtB (Mycobactin synthetase protein B)	MAV_2013	1480.72	1622.82	568.797	759.164	1551.77	663.98	0.427885	0.816451	0.0174331	-1.22471	1.75862	2.1538	#
A0A0H2ZWK1	Glycosyl transferase	MAV_2755	1669.54	2180.35	1030.68	620.066	1924.94	825.371	0.428777	0.862077	0.0785003	-1.2217	1.10513	1.35014	#
A0A0H2ZSR9	Protease	MAV_1096	1502.52	1592.04	550.38	776.509	1547.28	663.445	0.428781	0.479952	0.0184084	-1.22169	1.73498	2.11961	#
A0A0H2ZVK9	Esterase	MAV_3025	983.443	1381.2	647.96	366.345	1182.32	507.152	0.428946	0.784412	0.109313	-1.22113	0.961326	1.17391	#
A0A0H2ZWM6	Probable tRNA sulfurtransferase (EC 2.8.1.4) (Sulfur carrier protein ThiS sulfurtransferase) (Thiamine biosynthesis protein ThiI) (tRNA 4-thiouridine synthase)	thiI MAV_2717	1529.83	1324.53	742.03	484.473	1427.18	613.251	0.429695	0.85684	0.0385841	-1.21862	1.41359	1.72262	#
A0A0H2ZZJ5	Sulfonate binding protein	MAV_0141	1678.58	1477.01	660.67	695.376	1577.8	678.023	0.429728	0.217099	0.0126729	-1.2185	1.89712	2.31165	#
A0A0H2ZRE1	Oxidoreductase	MAV_3397	1472.7	1159.62	476.868	654.487	1316.16	565.678	0.429794	0.657053	0.0529826	-1.21828	1.27587	1.55436	#
A0A0H3A3Z5	3-methyladenine DNA glycosylase	MAV_5154	973.716	1298.24	427.802	550.842	1135.98	489.322	0.430749	0.461414	0.0650648	-1.21508	1.18665	1.44188	#
A0A0H2ZYH8	Lipid-transfer protein	MAV_0477	1148.64	1273.45	514.258	529.687	1211.04	521.972	0.431011	0.156611	0.00822459	-1.2142	2.08489	2.53148	#
A0QL01	50S ribosomal protein L24	rplX MAV_4454	1669.26	1134.84	620.069	588.965	1402.05	604.517	0.431167	0.0740212	0.0965906	-1.21368	1.01507	1.23197	#
A0A0H2ZVD5	Amidohydrolase 2	MAV_2591	1799.58	2186.48	1035.28	687.417	1993.03	861.347	0.43218	0.932404	0.0489919	-1.2103	1.30988	1.58534	#
A0A0H2ZZV0	Sulfate adenylyltransferase subunit 2 (EC 2.7.7.4) (ATP-sulfurylase small subunit) (Sulfate adenylate transferase) (SAT)	cysD MAV_1436	2027.15	1637.26	834.82	750.163	1832.21	792.491	0.432534	0.27223	0.034898	-1.20912	1.4572	1.76192	#
A0A0H2ZW68	Phosphoglycerate mutase family protein	MAV_0189	1177.15	1261.18	476.524	585.575	1219.17	531.049	0.435584	0.835879	0.00985863	-1.19898	2.00618	2.40537	#
A0A0H3A390	ABC transporter ATP-binding protein	MAV_3306	1005.82	888.782	457.317	368.236	947.303	412.776	0.435738	0.828326	0.0184086	-1.19847	1.73498	2.07931	#
A0A0H2ZV35	STAS/SEC14 domain-containing protein	MAV_2503	1345.47	1124.39	587.974	493.196	1234.93	540.585	0.437746	0.515677	0.0287161	-1.19184	1.54187	1.83766	#
A0A0H2ZSL3	Type VII secretion protein EccB	MAV_4870	1064.42	1106.87	454.891	496.958	1085.64	475.924	0.43838	0.99429	0.00239303	-1.18974	2.62105	3.11838	#
A0QIR4	tRNA-2-methylthio-N(6)-dimethylallyladenosine synthase (EC 2.8.4.3) ((Dimethylallyl)adenosine tRNA methylthiotransferase MiaB) (tRNA-i(6)A37 methylthiotransferase)	miaB MAV_3625	1580.57	1423.22	695.27	622.361	1501.9	658.815	0.438656	0.552456	0.0104133	-1.18884	1.98241	2.35677	#
A0A0H3A034	Zn-ribbon domain-containing OB-fold protein	MAV_1966	1436.5	1368.78	583.463	650.808	1402.64	617.135	0.439981	0.996448	0.00367544	-1.18449	2.43469	2.88386	#
A0A0H3A2B6	Hydrolase, alpha/beta fold family protein	MAV_4515	1496	1786.85	711.707	736.051	1641.42	723.879	0.441007	0.106321	0.0243759	-1.18113	1.61304	1.90521	#
A0A0H3A0U4	3-hydroxyisobutyrate dehydrogenase	MAV_2635	749.039	790.94	318.752	360.442	769.989	339.597	0.441041	0.996796	0.00468216	-1.18101	2.32955	2.75124	#
A0A0H2ZTV1	Methylated-DNA--protein-cysteine methyltransferase (EC 2.1.1.63) (6-O-methylguanine-DNA methyltransferase) (MGMT) (O-6-methylguanine-DNA-alkyltransferase)	MAV_1536	771.588	1061.37	414.3	394.137	916.478	404.219	0.441057	0.088453	0.071834	-1.18096	1.14367	1.35063	#
A0A0H3A2D2	tRNA-dihydrouridine synthase (EC 1.3.1.-)	MAV_0771	1495.32	1167.69	743.433	431.255	1331.51	587.344	0.441112	0.969262	0.0813335	-1.18078	1.08973	1.28673	#
A0A0H2ZUY0	2-keto-4-pentenoate hydratase	MAV_0625	1395.91	1583.47	600.557	716.708	1489.69	658.632	0.442126	0.705968	0.017165	-1.17747	1.76536	2.07865	#
A0A0H2ZX03	Sulfotransferase family protein	MAV_3270	1174.79	1360.31	651.826	469.281	1267.55	560.553	0.442234	0.989679	0.032252	-1.17712	1.49144	1.75561	#
A0A0H2ZRD0	Alpha/beta hydrolase fold domain protein	MAV_1685	762.53	842.094	416.471	296.658	802.312	356.564	0.444421	0.746373	0.0250534	-1.17	1.60113	1.87333	#
A0A0H2ZX22	Rhamnosyltransferase RtfA	MAV_2747	981.233	970.1	457.37	410.205	975.667	433.788	0.444606	0.295119	0.00199355	-1.1694	2.70037	3.15781	#
A0A0H2ZW80	DUF3043 domain-containing protein	MAV_2285	1237.54	1450.78	430.914	764.385	1344.16	597.649	0.444628	0.724388	0.0636494	-1.16933	1.19621	1.39876	#
A0A0H2ZTQ2	Putative cytochrome P450 124 (EC 1.14.-.-)	MAV_0616	1278.55	1533.17	715.06	536.42	1405.86	625.74	0.445095	0.778954	0.0375194	-1.16782	1.42574	1.66501	#
A0A0H2ZZX5	CHK domain-containing protein	MAV_1965	1014.41	1217.07	484.986	508.461	1115.74	496.724	0.445196	0.146836	0.0260957	-1.16749	1.58343	1.84863	#
A0A0H3A2K8	FAD dependent oxidoreductase, putative	MAV_2172	1735.71	1895.81	882.011	734.828	1815.76	808.42	0.445223	0.946506	0.0114521	-1.1674	1.94111	2.26605	#
A0QMC0	R2-like ligand binding oxidase (EC 1.-.-.-) (Ribonucleotide reductase R2 subunit homolog) (Ribonucleotide reductase small subunit homolog)	MAV_4937	1349.33	1736.22	741.382	632.568	1542.77	686.975	0.445285	0.349087	0.0509576	-1.1672	1.29279	1.50894	#
A0A0H2ZZ93	Acetyl-CoA C-acyltransferase	MAV_2127	1565.01	1626.06	752.607	669.395	1595.53	711.001	0.44562	0.805919	0.00338616	-1.16612	2.47029	2.88064	#
A0A0H2ZXD7	Cytochrome D ubiquinol oxidase, subunit II (EC 1.10.3.-)	cydB MAV_3165	1681.51	1356.96	708.845	645.747	1519.24	677.296	0.445814	0.244488	0.0364584	-1.16549	1.4382	1.67621	#
A0Q9F3	Putative phenylalanine aminotransferase (EC 2.6.1.-)	pat MAV_0250	1425.99	1883.71	734.969	756.634	1654.85	745.801	0.450676	0.0602185	0.0580477	-1.14984	1.23621	1.42144	#
A0A0H2ZVK4	Phosphoenolpyruvate carboxykinase [GTP] (PEP carboxykinase) (PEPCK) (EC 4.1.1.32) (GTP-dependent phosphoenolpyruvate carboxykinase) (GTP-PEPCK)	pckG MAV_4963	1833.94	1590.51	765.909	784.383	1712.22	775.146	0.452713	0.0964454	0.0165472	-1.14333	1.78127	2.03659	#
A0A0H2ZYH2	NAD binding domain of 6-phosphogluconate dehydrogenase family protein	MAV_1928	1074.36	1152.27	618.719	390.007	1113.32	504.363	0.453027	0.418058	0.0371772	-1.14233	1.42972	1.63322	#
A0A0H2ZZN3	PPE family protein	MAV_1324	1392.3	1205.25	681.249	496.353	1298.78	588.801	0.453351	0.992623	0.0326381	-1.1413	1.48628	1.69629	#
A0A0H2ZST7	Transcription elongation factor GreA (Transcript cleavage factor GreA)	greA MAV_1204	1385.34	1038.52	500.486	602.245	1211.93	551.365	0.454949	0.36338	0.0673726	-1.13622	1.17152	1.33111	#
A0A0H2ZSC0	Putative methyltransferase (EC 2.1.1.-)	MAV_4317	1221.3	1089.67	399.87	656.748	1155.49	528.309	0.457217	0.602939	0.0490849	-1.12905	1.30905	1.47798	#
A0A0H2ZWB8	Anion-transporting ATPase superfamily protein	MAV_2310	1306.6	1204.88	617.091	534.296	1255.74	575.694	0.45845	0.869903	0.00917073	-1.12516	2.0376	2.29263	#
A0A0H2ZTY5	Phenyloxazoline synthase MbtB (Mycobactin synthetase protein B)	MAV_3056	1911.62	1672.16	840.769	808.872	1791.89	824.82	0.460307	0.168603	0.0152446	-1.11933	1.81688	2.0337	#
A0A0H2ZVU8	50S ribosomal protein L28	rpmB MAV_3822	1418.54	1223.26	486.564	729.854	1320.9	608.209	0.460449	0.861179	0.044714	-1.11889	1.34956	1.51	#
A0A0H3A4Y7	Phosphotransferase enzyme family protein	MAV_5276	1348.16	1289.41	644.663	570.914	1318.79	607.788	0.46087	0.856445	0.00436768	-1.11757	2.35975	2.63718	#
A0A0H3A4S9	SCP2 domain-containing protein	MAV_5099	1379.88	1285.58	527.959	705.813	1332.73	616.886	0.462874	0.620747	0.0192033	-1.11131	1.71662	1.9077	#
A0A0H2ZX86	Copper resistance protein CopC	MAV_0177	1325.76	1016.66	454.833	629.538	1171.21	542.185	0.462927	0.655023	0.0712423	-1.11114	1.14726	1.27477	#
A0A0H2ZS91	Virulence factor Mce family protein	MAV_4547	1205.02	1617.92	595.609	711.548	1411.47	653.579	0.463048	0.348538	0.0715668	-1.11077	1.14529	1.27215	#
A0A0H2ZY39	Hydrolase, alpha/beta fold family protein	MAV_0677	1214.03	1355.29	534.107	656.105	1284.66	595.106	0.463241	0.906998	0.0178291	-1.11017	1.74887	1.94154	#
A0A0H3A4V6	Uncharacterized protein	MAV_0689	824.804	943.841	391.456	431.002	884.322	411.229	0.465022	0.408387	0.017124	-1.10463	1.7664	1.95121	#
A0A0H2ZY54	dUTPase	MAV_3591	1588.35	1474.93	651.632	773.881	1531.64	712.757	0.465355	0.952333	0.0102093	-1.1036	1.99101	2.19727	#
A0A0H2ZX29	Thioredoxin domain protein	MAV_1545	1272.01	985.175	432.792	618.603	1128.59	525.698	0.465799	0.731883	0.0717914	-1.10222	1.14393	1.26086	#
A0A0H3A208	Virulence factor Mce family protein	MAV_4550	1614.67	1537.04	655.692	812.586	1575.85	734.139	0.465867	0.584991	0.01064	-1.10201	1.97306	2.17433	#
A0A0H2ZY82	Type VII secretion integral membrane protein EccD	MAV_4863	971.175	959.399	503.086	397.078	965.287	450.082	0.466267	0.140867	0.0105455	-1.10077	1.97693	2.17615	#
A0QLK5	D-inositol 3-phosphate glycosyltransferase (EC 2.4.1.250) (N-acetylglucosamine-inositol-phosphate N-acetylglucosaminyltransferase) (GlcNAc-Ins-P N-acetylglucosaminyltransferase)	mshA MAV_4664	1375.93	1030.71	624.587	498.621	1203.32	561.604	0.466712	0.445478	0.0731063	-1.0994	1.13605	1.24896	#
A0A0H2ZTJ4	EmrB efflux protein	MAV_0730	1478.58	1207.62	604.886	661.136	1343.1	633.011	0.471307	0.260618	0.0359364	-1.08526	1.44447	1.56762	#
A0A0H3A4G9	Amidohydrolase family protein	MAV_1851	1809.76	2284.46	1168.61	762.826	2047.11	965.719	0.471747	0.90056	0.0742126	-1.08391	1.12952	1.22431	#
A0A0H2ZZ28	Peptidase_M75 domain-containing protein	MAV_2484	1373.55	1624	517.284	899.086	1498.77	708.185	0.47251	0.739202	0.0742297	-1.08158	1.12942	1.22156	#
A0A0H2ZUH4	L-lysine N6-monooxygenase MbtG (EC 1.14.13.59) (Lysine 6-N-hydroxylase) (Lysine N6-hydroxylase) (Lysine-N-oxygenase) (Mycobactin synthase protein G)	MAV_2015	1301.82	1508.79	576.049	755.225	1405.3	665.637	0.473661	0.908519	0.0325794	-1.07807	1.48706	1.60316	#
A0A0H3A0M5	Diphtheria toxin repressor (Iron-dependent diphtheria tox regulatory element) (Tox regulatory factor)	MAV_3604	1212.64	1031.84	440.85	625.309	1122.24	533.08	0.475016	0.987245	0.0448428	-1.07395	1.34831	1.44802	#
A0A0H3A448	AMP-binding enzyme	MAV_4122	1456.01	1664.97	653.237	830.994	1560.49	742.116	0.475566	0.897492	0.0269625	-1.07228	1.56924	1.68267	#
A0A0H2ZX89	MPAB_Lcp_cat domain-containing protein	MAV_5226	1215.57	1379.87	681.734	552.781	1297.72	617.257	0.475647	0.847292	0.0227513	-1.07204	1.64299	1.76135	#
A0A0H3A2D4	R3H domain-containing protein	MAV_5309	1208.62	1303.67	530.813	665.429	1256.14	598.121	0.476156	0.782752	0.0153192	-1.07049	1.81476	1.94269	#
A0A0H2ZT53	Stas domain, putative	MAV_4635	1330.85	1652.14	514.608	906.183	1491.5	710.396	0.476297	0.874859	0.0910029	-1.07007	1.04094	1.11388	#
A0A0H2ZT35	Short chain dehydrogenase	MAV_2864	1865.06	1487.62	684.379	922.034	1676.34	803.206	0.479144	0.715479	0.0594778	-1.06147	1.22565	1.30099	#
A0A0H2ZW51	Replicative DNA helicase (EC 3.6.4.12)	MAV_0079	1386.94	1861.66	829.687	728.483	1624.3	779.085	0.479645	0.267433	0.0734782	-1.05996	1.13384	1.20183	#
A0A0H2ZY15	GXWXG protein	MAV_0249	1217.46	1418.8	466.82	810.701	1318.13	638.76	0.484596	0.674438	0.0762992	-1.04515	1.11748	1.16793	#
A0A0H2ZUP7	ABC transporter, ATP-binding protein CydC	MAV_3167	1584.48	1519.99	740.101	767.931	1552.24	754.016	0.485761	0.518717	0.00193008	-1.04168	2.71442	2.82757	#
A0A0H3A4H0	Site-specific recombinase XerC	MAV_0614	1332.29	1389.67	592.248	738.449	1360.98	665.348	0.488874	0.47614	0.0125049	-1.03246	1.90292	1.9647	#
A0A0H3A3H7	Methylmalonyl-CoA epimerase (EC 5.1.99.1)	mce MAV_1543	1326.3	1239.18	562.625	696.349	1282.74	629.487	0.490737	0.735218	0.0145969	-1.02698	1.83574	1.88526	#
A0A0H3A3K6	Beta-lactamase	MAV_3275	1215.39	1604.28	749.012	637.5	1409.83	693.256	0.49173	0.355551	0.0712732	-1.02406	1.14707	1.17468	#
A0A0H2ZTQ7	Acetyltransferase, gnat family protein	MAV_3562	1202.99	1294.66	595.207	636.079	1248.83	615.643	0.492976	0.534018	0.00622292	-1.02041	2.20601	2.25103	#
A0A0H3A053	Short chain dehydrogenase	MAV_0630	1212.96	1426.34	539.458	761.778	1319.65	650.618	0.493023	0.973893	0.0491594	-1.02027	1.30839	1.33492	#
A0A0H3A1Y8	Putative acyl-CoA dehydrogenase	MAV_0587	1476.19	1449.86	710.884	732.375	1463.03	721.63	0.493244	0.871676	0.000524857	-1.01963	3.27996	3.34433	#
A0A0H3A4N6	Antar domain protein	MAV_4107	1115.55	1460.71	556.743	713.994	1288.13	635.368	0.493247	0.544295	0.0750311	-1.01962	1.12476	1.14682	#
A0A0H3A351	Phosphoglycerate mutase family protein	MAV_4620	1462.46	1187.94	641.31	674.663	1325.2	657.987	0.496519	0.153942	0.0403618	-1.01008	1.39403	1.40808	#
A0A0H2ZZA8	DNA repair protein RadA	radA MAV_0568	1489.56	1621.21	793.466	751.383	1555.38	772.424	0.496614	0.39394	0.00770012	-1.0098	2.1135	2.13422	#
A0A0H3A1D6	Thioesterase family protein	MAV_2115	1008.89	1249.29	608.962	513.313	1129.09	561.137	0.496983	0.482131	0.0481652	-1.00873	1.31727	1.32877	#
A0A0H2ZSU2	Conserved protein, DUF59	MAV_3313	1248.98	1418.78	600.398	728.955	1333.88	664.676	0.498304	0.825105	0.0243986	-1.0049	1.61264	1.62054	#
A0A0H2ZZ52	Putative cytochrome P450 130 (EC 1.14.-.-)	MAV_1404	1187.47	1387.68	721.185	567.701	1287.57	644.443	0.500511	0.832755	0.0363811	-0.998528	1.43912	1.43701	#
A0A0H2ZTE8	Spfh domain/band 7 family protein	MAV_4013	1464.59	1335.82	720.082	684.904	1400.2	702.493	0.501708	0.339552	0.00902696	-0.995081	2.04446	2.0344	#
A0A0H2ZWR8	RNA pseudouridine synthase family protein	MAV_4277	1364.54	1386.18	674.711	706.03	1375.36	690.37	0.501956	0.76983	0.00077123	-0.994368	3.11282	3.09528	#
A0A0H2ZRL8	Myo-inositol-1-phosphate synthase	MAV_0067	2105.91	1779.55	1024.84	930.694	1942.73	977.768	0.503296	0.357596	0.029607	-0.990522	1.52861	1.51412	#
A0A0H2ZYJ7	Hydrolase, alpha/beta fold family protein	MAV_4061	1567.23	1360.05	628.413	844.926	1463.64	736.67	0.503314	0.971935	0.0399509	-0.99047	1.39847	1.38515	#
A0A0H3A1D8	DUF4185 domain-containing protein	MAV_1035	1417.16	1379.48	834.466	576.082	1398.32	705.274	0.504371	0.184385	0.0337043	-0.987442	1.47231	1.45382	#
A0QJ18	Ribosome-recycling factor (RRF) (Ribosome-releasing factor)	frr MAV_3732	898.953	903.799	403.541	508.006	901.376	455.773	0.505642	0.0590197	0.0134913	-0.983812	1.86994	1.83967	#
A0A0H2ZZS9	Replication protein	MAV_1043	1179.78	1181.64	652.902	545.217	1180.71	599.059	0.507373	0.0220505	0.058695	-0.978883	1.2314	1.2054	#
A0QCX9	ATP synthase epsilon chain (ATP synthase F1 sector epsilon subunit) (F-ATPase epsilon subunit)	atpC MAV_1528	1456.84	1400.19	703.592	746.026	1428.52	724.809	0.507386	0.818572	0.00251958	-0.978844	2.59867	2.5437	#
A0A0H2ZVP9	DUF4245 domain-containing protein	MAV_1223	1156.11	1274.77	592.573	646.895	1215.44	619.734	0.509885	0.546621	0.0117868	-0.971756	1.9286	1.87413	#
A0A0H3A575	Precorrin-6x reductase (EC 1.3.1.54)	cobK MAV_2427	926.039	904.628	450.498	483.411	915.333	466.955	0.510147	0.734363	0.00191169	-0.971014	2.71858	2.63978	#
A0A0H2ZUD5	LytR_C domain-containing protein	MAV_4723	1161.01	927.118	599.58	469.182	1044.07	534.381	0.511827	0.647553	0.0626012	-0.966273	1.20342	1.16283	#
A0A0H2ZUK9	Putative acyltransferase	MAV_4409	1297.38	1452.38	805.983	604.546	1374.88	705.265	0.512963	0.835037	0.0341823	-0.963072	1.4662	1.41205	#
A0A0H2ZRR3	Secreted protein	MAV_2758	1093.44	1012.33	464.124	616.867	1052.89	540.495	0.513346	0.621501	0.0273176	-0.961996	1.56356	1.50414	#
A0QL19	30S ribosomal protein S10	rpsJ MAV_4472	1182.61	1212.64	507.899	722.892	1197.63	615.396	0.513847	0.176698	0.0330401	-0.96059	1.48096	1.42259	#
A0A0H2ZZR7	Acyl-CoA dehydrogenase, C-domain protein	MAV_3422	1191.2	1348.21	672.167	634.887	1269.7	653.527	0.514709	0.296818	0.0167189	-0.958171	1.77679	1.70247	#
A0A0H2ZVS4	3-hydroxyacyl-CoA dehydrogenase (EC 1.1.1.35)	MAV_0981	1708.13	1441.98	870.339	753.453	1575.05	811.896	0.515473	0.526889	0.0344098	-0.956033	1.46332	1.39898	#
A0QJ27	Elongation factor Ts (EF-Ts)	tsf MAV_3743	1014.84	1051.48	485.816	580.77	1033.16	533.293	0.516177	0.468842	0.0102057	-0.954063	1.99116	1.89969	#
A0A0H2ZV65	Coenzyme A biosynthesis bifunctional protein CoaBC (DNA/pantothenate metabolism flavoprotein) (Phosphopantothenoylcysteine synthetase/decarboxylase) (PPCS-PPCDC) [Includes: Phosphopantothenoylcysteine decarboxylase (PPC decarboxylase) (PPC-DC) (EC 4.1.1.36) (CoaC); Phosphopantothenate--cysteine ligase (EC 6.3.2.5) (CoaB) (Phosphopantothenoylcysteine synthetase) (PPC synthetase) (PPC-S)]	coaBC MAV_3383	1394.51	1230.98	709.884	645.354	1312.74	677.619	0.516185	0.478534	0.0186221	-0.95404	1.72997	1.65046	#
A0A0H2ZY48	ACT domain-containing protein	MAV_0517	1079.83	1363.56	570.924	693.575	1221.7	632.25	0.517518	0.519493	0.0623872	-0.950319	1.2049	1.14504	#
A0A0H3A0A2	D-alanyl-D-alanine carboxypeptidase	MAV_4305	1265.67	1619.56	713.937	788.535	1442.61	751.236	0.520747	0.264514	0.0621082	-0.941346	1.20685	1.13606	#
A0Q8R8	DNA replication and repair protein RecF	recF MAV_0003	1098.55	1342.89	629.779	645.218	1220.72	637.499	0.522231	0.080344	0.0413434	-0.937239	1.38359	1.29676	#
A0A0H3A5T1	Acyl-CoA synthase	MAV_2547	1302.02	1021.37	576.576	639.245	1161.7	607.91	0.523295	0.279717	0.0612811	-0.934303	1.21267	1.133	#
A0A0H2ZTN6	Acetyl-CoA acetyltransferase	MAV_0980	1575.12	1290.47	758.85	741.653	1432.79	750.251	0.523629	0.0768292	0.0409764	-0.933384	1.38747	1.29504	#
A0A0H3A2B7	Cytochrome P450 superfamily protein	MAV_1397	1254	1442.2	681.257	732.013	1348.1	706.635	0.524171	0.335387	0.0223165	-0.93189	1.65137	1.5389	#
A0A0H2ZWI6	Methyltransf_11 domain-containing protein	MAV_3877	1567.72	1558.27	825.689	814.917	1563	820.303	0.524827	0.916644	9.30203e-05	-0.930086	4.03142	3.74957	#
A0A0H2ZX50	Glyco_hydro_4C domain-containing protein	MAV_5107	1561.82	1404.24	767.618	790.217	1483.03	778.917	0.525219	0.181356	0.0125392	-0.929008	1.90173	1.76672	#
A0A0H2ZS01	Glutathione peroxidase	MAV_4129	923.885	1058.64	439.42	606.983	991.265	523.202	0.527812	0.862388	0.0489228	-0.921904	1.31049	1.20814	#
A0A0H2ZYA7	HesB/YadR/YfhF family protein	MAV_2287	951.921	1104.76	499.666	587.817	1028.34	543.742	0.528756	0.666093	0.0315796	-0.919326	1.50059	1.37953	#
A0A0H2ZUN2	Acyl-CoA synthase	MAV_4592	1406.82	1265.71	701.215	712.829	1336.27	707.022	0.529103	0.104562	0.0124208	-0.91838	1.90585	1.7503	#
A0QJB6	3-isopropylmalate dehydratase small subunit (EC 4.2.1.33) (Alpha-IPM isomerase) (IPMI) (Isopropylmalate isomerase)	leuD MAV_3837	1228.22	1169.46	534.946	734.574	1198.84	634.76	0.529478	0.364488	0.0323804	-0.917358	1.48972	1.3666	#
A0A0H2ZZ12	Transport permease protein	MAV_2004	1406.43	1452.07	705.398	811.05	1429.25	758.224	0.530506	0.519177	0.00727387	-0.914559	2.13823	1.95554	#
A0A0H2ZSP2	Putative acyl-CoA dehydrogenase	MAV_0618	1483.12	1354.49	743.526	764.159	1418.81	753.842	0.531321	0.202514	0.00945916	-0.912345	2.02415	1.84672	#
A0A0H3A075	Virulence factor Mce family protein	MAV_0949	1255.43	1403.23	630.029	785.847	1329.33	707.938	0.532553	0.96639	0.0285893	-0.909002	1.5438	1.40331	#
A0A0H3A111	Putative acyl-CoA dehydrogenase	MAV_0617	1412.95	1424.02	691.734	819.751	1418.49	755.742	0.532781	0.109803	0.00926714	-0.908386	2.03305	1.8468	#
A0A0H2ZTR0	cysteine desulfurase (EC 2.8.1.7)	MAV_3872	1061.63	1151.2	665.454	517.924	1106.41	591.689	0.534781	0.694716	0.0269752	-0.90298	1.56904	1.41681	#
A0A0H3A3P3	LpqT protein	MAV_1154	1042.04	1030.08	435.182	676.947	1036.06	556.064	0.536712	0.0629552	0.0580946	-0.89778	1.23586	1.10953	#
A0QAG9	4-hydroxy-2-oxovalerate aldolase (HOA) (EC 4.1.3.39) (4-hydroxy-2-keto-pentanoic acid aldolase) (4-hydroxy-2-oxopentanoate aldolase)	MAV_0627	1276.7	1384.87	700.229	729.866	1330.78	715.047	0.537314	0.340482	0.00819335	-0.896163	2.08654	1.86988	#
A0A0H2ZQM8	SGL domain-containing protein	MAV_5210	866.623	874.133	480.927	454.413	870.378	467.67	0.537318	0.351442	0.00116861	-0.896152	2.93233	2.62781	#
A0A0H2ZWK4	Phosphoglycerate mutase	MAV_2357	1028.44	1128.57	497.867	662.976	1078.51	580.422	0.538172	0.694082	0.03558	-0.893862	1.44879	1.29502	#
A0A0H2ZR75	Amylo-alpha-1,6-glucosidase	MAV_1025	1327.4	1220.6	732.446	639.99	1274	686.218	0.538633	0.908485	0.0141342	-0.892626	1.84973	1.65112	#
A0A0H3A135	DUF3060 domain-containing protein	MAV_4846	1482.78	1531.58	725.607	899.893	1507.18	812.75	0.539253	0.347622	0.0165616	-0.890965	1.7809	1.58672	#
A0A0H2ZXZ2	Ribonucleoside-diphosphate reductase subunit beta (EC 1.17.4.1)	MAV_3913	1572.98	1504.55	804.916	855.72	1538.77	830.318	0.5396	0.813189	0.00359818	-0.890039	2.44392	2.17518	#
A0A0H2ZWQ3	DNA-binding response regulator MtrA	MAV_4209	1348.15	1340.85	723.279	732.291	1344.5	727.785	0.541305	0.866415	8.83558e-05	-0.885487	4.05376	3.58956	#
A0A0H2ZUX2	Integral membrane protein	MAV_2314	1400.74	1509.85	762.794	815.496	1455.29	789.145	0.542258	0.572905	0.00817103	-0.882948	2.08772	1.84335	#
A0A0H2ZR30	Cytochrome bc1 complex cytochrome c subunit (EC 7.1.1.8)	MAV_2298	1235.05	1032.24	546.059	685.915	1133.65	615.987	0.543368	0.768675	0.052224	-0.879998	1.28213	1.12827	#
A0A0H2ZTV9	Erythronolide synthase, modules 3 and 4 (EC 2.3.1.94)	MAV_2450	1391.83	1500.28	829.811	751.572	1446.05	790.692	0.546793	0.795732	0.0102492	-0.870933	1.98931	1.73256	#
A0A0H2ZT64	Cobalamin biosynthesis protein cobIJ (EC 2.1.1.130, EC 2.1.1.131)	MAV_2430	1431.55	1389.61	772.279	771.406	1410.58	771.842	0.547181	0.0265149	0.0208424	-0.869909	1.68105	1.46236	#
A0A0H2ZY28	Cytochrome P450 superfamily protein	MAV_1615	1140.54	1120.71	585.392	655.266	1130.62	620.329	0.548661	0.352182	0.00502705	-0.866013	2.29869	1.99069	#
A0A0H2ZTN8	Response regulator receiver modulated serine phosphatase	MAV_4242	1282.11	1414.98	779.96	701.488	1348.55	740.724	0.549275	0.679225	0.0157344	-0.864398	1.80315	1.55864	#
A0QKT1	Phosphoglucosamine mutase (EC 5.4.2.10)	glmM MAV_4384	1280.48	1411.46	817.583	661.324	1345.97	739.454	0.549384	0.888248	0.0271102	-0.864112	1.56687	1.35395	#
A0QHH0	Indole-3-glycerol phosphate synthase (IGPS) (EC 4.1.1.48)	trpC MAV_3175	1338.57	1262.57	670.034	762.422	1300.57	716.228	0.550703	0.876473	0.0103163	-0.860655	1.98648	1.70967	#
A0A0H3A014	LpqU protein	MAV_1163	1289.42	1346.47	636.005	817.482	1317.94	726.743	0.551422	0.387754	0.0249205	-0.858772	1.60344	1.37699	#
A0QCZ8	ATP-dependent Clp protease adapter protein ClpS	clpS MAV_1551	1397.28	1253.34	752.428	725.053	1325.31	738.741	0.55741	0.239282	0.0152442	-0.843188	1.8169	1.53198	#
A0A0H3A5B8	Sulfotransferase family protein	MAV_3273	1247.77	1421.21	690.128	798.309	1334.49	744.218	0.557681	0.710069	0.0286974	-0.842488	1.54216	1.29925	#
A0A0H3A0L2	Cell envelope-related function transcriptional attenuator domain protein	MAV_0673	1535.92	1433.4	708.668	949.364	1484.66	829.016	0.558389	0.512684	0.0375768	-0.840657	1.42508	1.198	#
A0QIB9	Crossover junction endodeoxyribonuclease RuvC (EC 3.1.21.10) (Holliday junction nuclease RuvC) (Holliday junction resolvase RuvC)	ruvC MAV_3475	1338.94	1174.57	780.546	630.14	1256.76	705.343	0.561241	0.94356	0.0384738	-0.833308	1.41484	1.17899	#
A0A0H2ZT32	3-oxoacyl-[acyl-carrier-protein] synthase 2 (EC 2.3.1.41)	MAV_4343	1357.84	1227.01	738.886	716.714	1292.43	727.8	0.563127	0.213747	0.0135295	-0.828467	1.86872	1.54817	#
A0QFB2	Proteasome-associated ATPase (AAA ATPase forming ring-shaped complexes) (ARC) (Mycobacterial proteasome ATPase)	mpa MAV_2400	1260.19	1148.29	746.697	610.844	1204.24	678.771	0.563652	0.877288	0.0269206	-0.827123	1.56991	1.29851	#
A0A0H2ZSP5	Bifunctional udp-galactofuranosyl transferase glft	MAV_0209	1458.55	1297.45	761.66	797.5	1378	779.58	0.565732	0.278726	0.0184883	-0.821809	1.7331	1.42428	#
A0A0H3A3Z4	Taurine catabolism dioxygenase TauD, TfdA family protein	MAV_3959	1376.78	1373.57	777.819	783.014	1375.17	780.416	0.567504	0.704948	2.63603e-05	-0.817297	4.57905	3.74244	#
A0A0H2ZZI6	Acyltransferase domain protein	MAV_0080	1780.06	1689.17	1133.98	837.241	1734.62	985.61	0.5682	0.378453	0.0403407	-0.815528	1.39426	1.13706	#
A0A0H2ZY74	p450 monooxygenase	MAV_0723	1100.85	1286.17	693.876	663.768	1193.51	678.822	0.568759	0.205068	0.0316929	-0.81411	1.49904	1.22038	#
A0QLB4	Putative S-adenosyl-L-methionine-dependent methyltransferase MAV_4573 (EC 2.1.1.-)	MAV_4573	1281.67	1204.55	794.617	619.926	1243.11	707.272	0.568952	0.529347	0.0303134	-0.813621	1.51837	1.23537	#
A0A0H3A2S0	FAD dependent oxidoreductase, putative	MAV_0198	1031.77	1232.09	652.058	638.251	1131.93	645.154	0.569959	0.0876172	0.0400045	-0.811069	1.39789	1.13379	#
A0A0H2ZYX4	Aminotransferase (EC 2.6.1.-)	MAV_2208	1368.1	1198.05	705.534	758.128	1283.08	731.831	0.570372	0.381904	0.0250903	-0.810026	1.60049	1.29644	#
A0QFS9	Putative S-adenosyl-L-methionine-dependent methyltransferase MAV_2576 (EC 2.1.1.-)	MAV_2576	1176.02	1163.12	675.63	669.279	1169.57	672.454	0.574959	0.582547	0.000209074	-0.798469	3.6797	2.93813	#
A0A0H2ZT80	DUF3040 domain-containing protein	MAV_2325	1132.84	1009.16	561.442	670.327	1071	615.884	0.575054	0.919096	0.0312448	-0.798232	1.50522	1.20152	#
A0A0H2ZRS2	Amidohydrolase family protein, putative	MAV_5277	1045.81	1151.45	648.318	617.551	1098.63	632.934	0.576114	0.36085	0.0136704	-0.795573	1.86422	1.48312	#
A0A0H2ZUW6	Hydrogenase-4, I subunit, putative	MAV_5114	1210.27	1119.58	653.537	690.312	1164.92	671.925	0.576797	0.490484	0.00970854	-0.793865	2.01285	1.59793	#
A0A0H3A299	Virulence factor Mce family protein	MAV_2062	1072.9	989.231	649.684	540.208	1031.06	594.946	0.577022	0.830848	0.0240569	-0.793303	1.61876	1.28417	#
A0A0H3A1D1	XRE family transcriptional regulator	MAV_2248	791.195	740.891	418.496	466.242	766.043	442.369	0.577473	0.966796	0.0112844	-0.792176	1.94752	1.54278	#
A0QAB4	2-C-methyl-D-erythritol 2,4-cyclodiphosphate synthase (MECDP-synthase) (MECPP-synthase) (MECPS) (EC 4.6.1.12)	ispF MAV_0572	1013.52	964.964	586.998	557.275	989.244	572.137	0.578357	0.699349	0.00462579	-0.789967	2.33481	1.84443	#
A0A0H2ZTC3	Conserved 19 kDa lipoantigen family protein	MAV_2524	784.74	742.23	469.927	413.821	763.485	441.874	0.57876	0.825567	0.0117653	-0.788964	1.9294	1.52222	#
A0A0H3A329	Lipid-transfer protein	MAV_0621	1344.4	1289.23	694.39	832.701	1316.82	763.545	0.579842	0.4833	0.0176322	-0.786268	1.75369	1.37887	#
A0A0H2ZWA1	Alpha/beta hydrolase fold domain protein	MAV_3814	1661.17	1488.99	876.06	955.666	1575.08	915.863	0.581472	0.551393	0.0200796	-0.782219	1.69724	1.32762	#
A0A0H3A058	Lipid-transfer protein	MAV_0637	1138.14	1278.86	728.929	677.89	1208.5	703.41	0.582054	0.443009	0.0212605	-0.780775	1.67243	1.30579	#
A0A0H2ZU87	DNA-binding protein	MAV_0619	1409.62	1228.82	726.815	813.025	1319.22	769.92	0.583617	0.566501	0.0316721	-0.776907	1.49932	1.16483	#
A0A0H2ZZI4	Acyl-ACP thioesterase superfamily protein	MAV_4683	1309.86	1309.87	748.083	783.105	1309.87	765.594	0.584482	0.000510395	0.0204749	-0.774771	1.68878	1.30842	#
A0A0H3A3B3	Mce-family protein mce1d	MAV_5012	1199.15	1185.52	701.192	694.308	1192.33	697.75	0.585197	0.595563	0.000238156	-0.773006	3.62314	2.80071	#
A0A0H3A1U1	Anthranilate synthase component I	MAV_1792	1083.84	1071.14	638.472	625.627	1077.49	632.05	0.586595	0.99256	0.00041076	-0.769564	3.38641	2.60606	#
A0A0H2ZZL2	ATP-dependent DNA helicase (EC 3.6.4.12)	pcrA MAV_1071	1202.44	1220.36	714.149	708.331	1211.4	711.24	0.587121	0.399675	0.000354658	-0.768271	3.45019	2.65068	#
A0A0H2ZXB5	Phenyloxazoline synthase MbtB (Mycobactin synthetase protein B)	MAV_2009	1147.54	1031.75	578.743	705.143	1089.64	641.943	0.589132	0.944246	0.0347509	-0.763338	1.45903	1.11374	#
A0A0H3A083	DUF4160 domain-containing protein	MAV_1656	1190.33	1226.1	663.431	772.616	1208.21	718.023	0.594285	0.403145	0.0134582	-0.750774	1.87101	1.40471	#
A0A0H2ZQI6	FMN-dependent dehydrogenase	MAV_4477	1495.9	1377.88	925.226	783.502	1436.89	854.364	0.594593	0.88413	0.0241554	-0.750026	1.61699	1.21278	#
A0A0H2ZUQ0	Transcriptional regulator, CarD family protein	MAV_0570	1348.04	1235.1	707.426	830.677	1291.57	769.051	0.595438	0.944449	0.0246468	-0.747976	1.60824	1.20292	#
A0A0H2ZU34	DUF6542 domain-containing protein	MAV_1231	1257.98	1269.3	752.445	764.274	1263.64	758.359	0.600137	0.972233	0.000262482	-0.736635	3.5809	2.63782	#
A0QI08	6,7-dimethyl-8-ribityllumazine synthase (DMRL synthase) (LS) (Lumazine synthase) (EC 2.5.1.78)	ribH MAV_3364	855.936	778.46	460.391	522.19	817.198	491.291	0.60119	0.85728	0.0223456	-0.734108	1.65081	1.21187	#
A0A0H2ZSS8	Putative acyl-CoA dehydrogenase	MAV_0651	1281.37	1319.64	747.783	819.699	1300.5	783.741	0.602645	0.622678	0.00615575	-0.73062	2.21072	1.6152	#
A0A0H2ZXB6	DNA helicase (EC 3.6.4.12)	MAV_4143	1282.46	1264.91	729.785	806.581	1273.69	768.183	0.603118	0.285987	0.00601647	-0.729488	2.22066	1.61994	#
A0A0H3A151	UTP--glucose-1-phosphate uridylyltransferase (EC 2.7.7.9)	MAV_1102	1081.38	1131.95	624.051	713.89	1106.67	668.971	0.604492	0.652759	0.0135874	-0.726204	1.86686	1.35572	#
A0A0H2ZU21	Mce protein	MAV_5009	1090.79	1165.04	657.086	707.91	1127.91	682.498	0.605098	0.764234	0.0100491	-0.724759	1.99787	1.44798	#
A0A0H3A2U8	Acetyl-CoA acetyltransferase	MAV_0636	1301.4	1190.23	737.446	785.355	1245.81	761.4	0.611167	0.518082	0.0152559	-0.710362	1.81656	1.29042	#
A0A0H3A2K2	DUF4926 domain-containing protein	MAV_4833	906.708	969.051	593.628	560.714	937.879	577.171	0.6154	0.618495	0.00941493	-0.700403	2.02618	1.41915	#
A0A0H2ZZ36	Dihydrodipicolinate reductase, N-terminus domain protein (EC 1.17.1.8)	dapB MAV_3665	1557.44	1420.24	898.652	936.174	1488.84	917.413	0.616193	0.339902	0.0151389	-0.698546	1.8199	1.27129	#
A0A0H2ZZK0	methylmalonyl-CoA mutase (EC 5.4.99.2)	mutA MAV_3278	1215.72	1110.14	708.84	725.782	1162.93	717.311	0.616814	0.202584	0.0140921	-0.697092	1.85102	1.29033	#
A0A0H3A0N5	Cytochrome P450 superfamily protein	MAV_0940	1231.21	1238.54	769.065	758.272	1234.87	763.668	0.61842	0.759544	0.000191614	-0.693341	3.71757	2.57755	#
A0A0H2ZUS5	Glutamate--cysteine ligase EgtA (EC 6.3.2.2) (Gamma-glutamylcysteine synthase) (GCS) (Gamma-ECS)	egtA MAV_0399	1181.43	1069.06	660.217	733.246	1125.25	696.731	0.619181	0.733764	0.0235912	-0.691568	1.62725	1.12535	#
A0A0H2ZZJ3	Acyl-CoA dehydrogenase	MAV_2600	1355.99	1246.13	819.515	803.048	1301.06	811.282	0.623555	0.189427	0.0126191	-0.68141	1.89897	1.29398	#
A0A0H2ZTF3	UDP-N-acetylglucosamine 1-carboxyvinyltransferase (EC 2.5.1.7) (Enoylpyruvate transferase) (UDP-N-acetylglucosamine enolpyruvyl transferase) (EPT)	murA MAV_1531	1038.4	961.809	636.846	612.542	1000.1	624.694	0.624629	0.391244	0.0112608	-0.678929	1.94843	1.32285	#
A0A0H3A066	Alpha-amylase family protein	MAV_1700	1199.46	1172.59	708.738	792.891	1186.02	750.815	0.633051	0.393493	0.0101437	-0.659606	1.9938	1.31512	#
A0A0H3A4I5	Phosphatidylethanolamine N-methyltransferase	MAV_1288	1378.63	1362.2	854.323	885.369	1370.41	869.846	0.634733	0.619662	0.00122862	-0.655779	2.91058	1.9087	#
A0A0H3A160	DUF1214 domain-containing protein	MAV_0629	1307.39	1250.72	826.873	799.417	1279.06	813.145	0.635739	0.574451	0.00453572	-0.653494	2.34335	1.53137	#
A0A0H3A524	Amidohydrolase 2	MAV_5262	1474.53	1403.15	900.339	937.283	1438.84	918.811	0.638578	0.608088	0.00591919	-0.647066	2.22774	1.44149	#
A0A0H3A1A5	Metallo-beta-lactamase family protein	MAV_4532	1009.51	990.126	598.229	678.704	999.82	638.466	0.638581	0.301029	0.0128665	-0.647058	1.89054	1.22329	#
A0A0H2ZU57	3-beta hydroxysteroid dehydrogenase/isomerase family protein	MAV_5157	1174.92	1096.65	737.279	713.893	1135.79	725.586	0.638839	0.369667	0.00976955	-0.646475	2.01013	1.2995	#
A0A0H3A0P0	Glutaredoxin domain-containing protein	MAV_4144	938.662	913.952	602.618	582.446	926.307	592.532	0.639671	0.871721	0.00227545	-0.644598	2.64293	1.70363	#
A0QKR4	tRNA N6-adenosine threonylcarbamoyltransferase (EC 2.3.1.234) (N6-L-threonylcarbamoyladenine synthase) (t(6)A synthase) (t(6)A37 threonylcarbamoyladenosine biosynthesis protein TsaD) (tRNA threonylcarbamoyladenosine biosynthesis protein TsaD)	tsaD gcp MAV_4367	976.109	1063.71	647.495	662.751	1019.91	655.123	0.642334	0.219534	0.0145316	-0.638604	1.83769	1.17355	#
A0A0H3A1P1	ThiF family protein	MAV_3131	1247.25	1310.76	804.532	851.817	1279.01	828.174	0.647514	0.814893	0.00762295	-0.627017	2.11788	1.32794	#
A0A0H2ZZ68	Class II aldolase/adducin domain protein	MAV_3452	1140	1089.14	738.95	713.337	1114.57	726.144	0.651502	0.594043	0.00532967	-0.618159	2.2733	1.40526	#
A0A0H2ZXJ1	Putative denitrification regulatory protein nirQ	MAV_1270	1015.34	956.443	628.878	665.249	985.889	647.063	0.656325	0.704419	0.0102729	-0.607519	1.98831	1.20793	#
A0A0H3A1C5	DNA-binding response regulator	MAV_4660	1230.12	1270.57	854.865	793.333	1250.34	824.099	0.659098	0.740517	0.00737915	-0.601434	2.13199	1.28225	#
A0A0H2ZYQ5	Phosphoribosylformylglycinamidine synthase subunit PurS (FGAM synthase) (EC 6.3.5.3) (Formylglycinamide ribonucleotide amidotransferase subunit III) (FGAR amidotransferase III) (FGAR-AT III) (Phosphoribosylformylglycinamidine synthase subunit III)	purS MAV_0735	927.585	982.131	645.079	620.028	954.858	632.553	0.662458	0.54817	0.00855941	-0.594099	2.06756	1.22833	#
A0A0H3A0Q8	Endonuclease NucS (EC 3.1.-.-)	nucS MAV_1541	1194.99	1146.92	761.851	789.711	1170.95	775.781	0.66252	0.668711	0.0049065	-0.593965	2.30923	1.3716	#
A0QC96	NAD-dependent protein deacylase 2 (EC 2.3.1.286) (Regulatory protein SIR2 homolog 2)	cobB2 MAV_1289	880.942	897.869	566.085	618.227	889.406	592.156	0.665788	0.399681	0.00839644	-0.586865	2.0759	1.21828	#
A0A0H3A3U8	Hydrolase, alpha/beta fold family protein	MAV_0539	792.361	805.836	555.387	513.411	799.099	534.399	0.668752	0.395518	0.00686325	-0.580457	2.16347	1.2558	#
A0A0H3A2H1	DNA helicase (EC 3.6.4.12)	MAV_4147	1432.65	1386.09	932.602	973.321	1409.37	952.962	0.67616	0.914838	0.00456069	-0.564563	2.34097	1.32162	#
A0A0H2ZXL7	Putative esterase superfamily protein	MAV_4629	900.165	867.543	587.653	611.619	883.854	599.636	0.678433	0.806725	0.00503292	-0.559722	2.29818	1.28634	#
A0A0H3A3P9	Mammalian cell entry protein	MAV_0664	1193.2	1132.02	780.603	807.796	1162.61	794.199	0.683117	0.532567	0.00815445	-0.549796	2.08861	1.14831	#
A0A0H3A4I6	Phosphotransferase enzyme family protein	MAV_0312	840.66	854.369	563.638	598.833	847.514	581.236	0.685812	0.472897	0.0049924	-0.544115	2.30169	1.25238	#
A0A0H2ZQL6	Sensor-type histidine kinase PrrB (EC 2.7.13.3)	MAV_0147	1202.13	1147.41	810.933	804.685	1174.77	807.809	0.687632	0.144776	0.00558345	-0.540291	2.2531	1.21733	#
A0A0H2ZS24	Beta-ketothiolase	MAV_1573	1103.99	1054.64	751.254	736.578	1079.31	743.916	0.689248	0.368081	0.00583817	-0.536904	2.23372	1.1993	#
A0A0H2ZTA2	Acyl-CoA dehydrogenase fadE12 (EC 1.3.99.-)	MAV_1088	1276.51	1256.23	858.139	903.946	1266.37	881.043	0.695723	0.530651	0.00419888	-0.523416	2.37687	1.24409	#
A0A0H2ZV58	Methionine aminopeptidase (MAP) (MetAP) (EC 3.4.11.18) (Peptidase M)	map MAV_4432	1218.59	1204.09	847.209	869.782	1211.34	858.496	0.708718	0.72692	0.0014422	-0.496716	2.84098	1.41116	#
A0A0H2ZXY3	Aldehyde dehydrogenase (NAD) family protein (EC 1.2.1.-)	MAV_0944	1054.18	1074.22	754.836	755.674	1064.2	755.255	0.709691	0.0532353	0.00105204	-0.494737	2.97797	1.47331	#
A0A0H2ZVH7	Mce-family protein mce1f	MAV_0953	1062.17	1056.51	773.777	737.718	1059.34	755.747	0.713413	0.19827	0.00359432	-0.48719	2.44438	1.19088	#
A0A0H2ZRP9	Anti-sigma factor antagonist	MAV_0435	933.162	938.913	700.629	699.162	936.038	699.895	0.747721	0.317971	0.000157892	-0.419427	3.80164	1.59451	#
A0A0H3A433	SnoaL-like domain-containing protein	MAV_5237	638.743	645.762	830.423	828.07	642.253	829.247	1.29115	0.411771	0.000391531	0.36866	3.40723	1.25611	#
A0A0H2ZYP0	Polyketide cyclase	MAV_2173	584.935	579.174	784.955	769.767	582.054	777.361	1.33555	0.46162	0.00172476	0.417432	2.76327	1.15348	#
A0A0H2ZSN6	Peptidase M20	MAV_1652	634.878	631.006	899.717	867.365	632.942	883.541	1.39593	0.151665	0.00419959	0.481224	2.37679	1.14377	#
A0A0H2ZZ03	Haloalkane dehalogenase (EC 3.8.1.5)	dhmA MAV_2130	693.775	686.547	1033.18	984.065	690.161	1008.62	1.46143	0.18605	0.00602046	0.547381	2.22037	1.21539	#
A0A0H2ZTM7	Oxidoreductase, short chain dehydrogenase/reductase family protein	MAV_4175	598.447	588.57	877.856	879.575	593.509	878.715	1.48054	0.219401	0.000308752	0.566126	3.51039	1.98732	#
A0A0H3A3W7	HTH_30 domain-containing protein	MAV_1330	521.358	562.148	823.008	784.897	541.753	803.953	1.48398	0.956781	0.0111429	0.569476	1.953	1.11219	#
A0A0H3A159	Alpha/beta hydrolase	MAV_3719	556.246	589.976	850.724	852.708	573.111	851.716	1.48613	0.0748022	0.00365665	0.571558	2.43692	1.39284	#
A0QA93	Pantothenate synthetase (PS) (EC 6.3.2.1) (Pantoate--beta-alanine ligase) (Pantoate-activating enzyme)	panC MAV_0551	599.202	587.547	909.546	864.143	593.374	886.845	1.49458	0.319944	0.00631769	0.579739	2.19944	1.2751	#
A0A0H2ZXH3	Betaine-aldehyde dehydrogenase	MAV_1944	596.052	653.066	955.44	916.414	624.559	935.927	1.49854	0.764262	0.0120867	0.583559	1.91769	1.11909	#
A0A0H2ZTD0	Phosphoenolpyruvate carboxykinase [GTP] (PEP carboxykinase) (PEPCK) (EC 4.1.1.32) (GTP-dependent phosphoenolpyruvate carboxykinase) (GTP-PEPCK)	pckG MAV_5106	797.568	788.819	1220.54	1201.79	793.194	1211.16	1.52695	0.555936	0.000611954	0.61065	3.21328	1.96219	#
A0A0H3A377	Adenylate cyclase (EC 4.6.1.1)	MAV_3162	584.034	595.224	889.483	911.67	589.629	900.576	1.52736	0.594785	0.00159268	0.611042	2.79787	1.70962	#
A0A0H3A0W5	Pirin	MAV_0038	506.592	541.809	824.406	787.287	524.2	805.847	1.53729	0.966529	0.0081503	0.620388	2.08883	1.29588	#
A0A0H2ZR46	Acyl-CoA dehydrogenase	MAV_1910	675.433	685.622	1016.22	1079.86	680.527	1048.04	1.54004	0.202114	0.00760213	0.622966	2.11906	1.32011	#
A0A0H3A4N2	Conserved domain protein	MAV_0852	633.678	690.824	1067.48	992.296	662.251	1029.89	1.55514	0.827471	0.0160997	0.63704	1.79318	1.14233	#
A0A0H3A4R3	DNA polymerase domain-containing protein	MAV_4893	520.291	498.641	812.537	775.07	509.466	793.803	1.55811	0.667126	0.00574046	0.639795	2.24105	1.43382	#
A0A0H2ZXR8	acetolactate synthase (EC 2.2.1.6)	MAV_3788	522.561	508.899	843.275	770.769	515.73	807.022	1.56481	0.237138	0.0156635	0.645992	1.80511	1.16609	#
A0A0H2ZY99	Feruloyl-CoA synthetase	MAV_1899	533.907	566.624	896.32	830.509	550.266	863.414	1.56909	0.587415	0.0134923	0.649925	1.86991	1.2153	#
A0A0H2ZZ89	Sulfotransferase	MAV_5164	472.704	511.136	787.34	769.068	491.92	778.204	1.58197	0.565053	0.00547851	0.661726	2.26134	1.49638	#
A0A0H2ZYH1	Bifunctional uridylyltransferase/uridylyl-removing enzyme (UTase/UR) (Bifunctional [protein-PII] modification enzyme) (Bifunctional nitrogen sensor protein) [Includes: [Protein-PII] uridylyltransferase (PII uridylyltransferase) (UTase) (EC 2.7.7.59); [Protein-PII]-UMP uridylyl-removing enzyme (UR) (EC 3.1.4.-)]	glnD MAV_3773	514.335	539.357	828.708	845.88	526.846	837.294	1.58926	0.765814	0.00238037	0.668353	2.62336	1.75333	#
A0A0H2ZSU4	Caib/baif family protein	MAV_2625	449.73	424.082	727.807	663.466	436.906	695.636	1.59219	0.482955	0.0174492	0.67101	1.75823	1.17979	#
A0A0H3A1G3	DUF427 domain-containing protein	MAV_1184	548.391	510.034	826.667	874.519	529.213	850.593	1.60728	0.86033	0.00898111	0.684621	2.04667	1.40119	#
A0A0H3A0C8	Acyl-CoA dehydrogenase, C-domain protein	MAV_2767	599.043	662.789	1028.31	1000.58	630.916	1014.44	1.60789	0.522568	0.00811409	0.685171	2.09076	1.43253	#
A0A0H3A5D0	Cyclic nucleotide-binding protein	MAV_1121	442.399	480.3	711.03	773.181	461.349	742.106	1.60855	0.697245	0.0163952	0.685765	1.78528	1.22429	#
A0A0H2ZW05	Glycosyl transferase, group 1 family protein (EC 2.4.1.-)	MAV_4064	688.495	711.191	1082.72	1173.65	699.843	1128.18	1.61205	0.311439	0.0117574	0.688898	1.92969	1.32936	#
A0A0H3A0A8	Peptidase	MAV_2105	492.837	474.352	806.742	760.093	483.595	783.417	1.61999	0.480357	0.00692959	0.695983	2.15929	1.50283	#
A0A0H2ZVX4	Transporter, major facilitator family protein	MAV_3702	966.339	1028.43	1652.19	1584.89	997.382	1618.54	1.62279	0.948683	0.00538883	0.698476	2.26851	1.5845	#
A0A0H2ZSX1	Acyl-CoA synthase	MAV_5018	631.958	676.373	1063.66	1088.4	654.165	1076.03	1.64488	0.647068	0.00361119	0.717986	2.44235	1.75357	#
A0A0H2ZX24	Lipoprotein	MAV_4570	527.195	546.919	894.98	889.503	537.057	892.241	1.66135	0.344853	0.00082935	0.73236	3.08126	2.25659	#
A0A0H2ZXJ0	Methyltransferase type 12	MAV_0982	492.485	497.03	882.65	788.136	494.757	835.393	1.68849	0.0611841	0.0187501	0.755734	1.727	1.30515	#
A0A0H3A0Z6	Peptide chain release factor 1	MAV_0244	529.019	464.617	895.723	784.83	496.818	840.276	1.69132	0.669912	0.0331293	0.758147	1.47979	1.1219	#
A0A0H2ZU58	Putative acetoacetate decarboxylase (EC 4.1.1.4)	MAV_3542	461.165	553.906	826.918	900.358	507.536	863.638	1.70163	0.852778	0.0264977	0.766917	1.57679	1.20927	#
A0A0H3A361	Aldehyde dehydrogenase family protein	MAV_2608	545.063	531.188	962.607	877.563	538.126	920.085	1.7098	0.205905	0.0124855	0.773824	1.9036	1.47305	#
A0A0H2ZSY1	Lipoprotein	MAV_3522	365.327	320.879	628.262	555.179	343.103	591.72	1.72462	0.69571	0.0283416	0.786275	1.54758	1.21682	#
A0A0H2ZZ38	Amidophosphoribosyltransferase (ATase) (EC 2.4.2.14) (Glutamine phosphoribosylpyrophosphate amidotransferase) (GPATase)	purF MAV_0747	566.772	624.661	1094.08	965.071	595.717	1029.57	1.72829	0.537061	0.0255413	0.789348	1.59276	1.25724	#
A0A0H3A2Q1	Rieske [2Fe-2S] domain protein	MAV_0905	550.265	659.737	1069.89	1026.17	605.001	1048.03	1.73228	0.483744	0.0172426	0.792668	1.7634	1.39779	#
A0A0H3A1K4	Soluble pyridine nucleotide transhydrogenase (STH)(NAD(P)(+) transhydrogenase [B-specific]) (EC 1.6.1.1)	MAV_3606	475.262	470.894	871.583	777.097	473.078	824.34	1.7425	0.0588149	0.0176489	0.801163	1.75328	1.40466	#
A0A0H2ZTL1	Bac_luciferase domain-containing protein	MAV_5129	421.264	566.72	857.051	864.951	493.992	861.001	1.74294	0.069082	0.0372008	0.801527	1.42945	1.14574	#
A0QA95	Type III pantothenate kinase (EC 2.7.1.33) (PanK-III) (Pantothenic acid kinase)	coaX MAV_0553	485.766	539.53	881.146	906.924	512.648	894.035	1.74396	0.569256	0.00605464	0.802364	2.21791	1.77957	#
A0A0H2ZXY2	Hydrolase, alpha/beta fold family protein, putative	MAV_2139	433.053	438.024	784.222	740.469	435.539	762.346	1.75035	0.144065	0.00450819	0.807645	2.346	1.89473	#
A0A0H2ZT85	Tail assembly chaperone	MAV_2232	513.582	546.861	960.047	905.621	530.222	932.834	1.75933	0.69875	0.00621811	0.815025	2.20634	1.79822	#
A0A0H2ZU53	Acyl-CoA synthase	MAV_2610	446.075	609.335	922.027	936.149	527.705	929.088	1.76062	0.109864	0.0392336	0.816083	1.40634	1.14769	#
A0A0H2ZXL1	SnoaL-like domain-containing protein	MAV_5155	439.624	488.749	828.891	808.601	464.187	818.746	1.76383	0.498717	0.00557105	0.818711	2.25406	1.84543	#
A0A0H2ZRS6	Sodium-dependent bicarbonate transport family permease	MAV_1790	614.179	546.393	1039.94	1038.99	580.286	1039.46	1.79129	0.0179329	0.0468655	0.841001	1.32915	1.11781	#
A0A0H3A3F7	Dioxygenase large subunit	MAV_1901	645.828	589.06	1194.38	1018.53	617.444	1106.45	1.79199	0.397586	0.0338928	0.841564	1.46989	1.23701	#
A0A0H2ZSU5	Oxidoreductase, zinc-binding dehydrogenase family protein	MAV_4440	421.192	519.08	893.283	795.672	470.136	844.478	1.79624	0.998195	0.032443	0.84498	1.48888	1.25807	#
A0A0H2ZTM6	DUF58 domain-containing protein	MAV_4050	523.444	459.19	926.675	838.427	491.317	882.551	1.7963	0.8013	0.0189122	0.845025	1.72326	1.4562	#
A0A0H3A3Q2	Nucleoside-diphosphate sugar epimerase	MAV_3880	367.434	355.794	676.123	626.15	361.614	651.136	1.80064	0.291391	0.0077609	0.848509	2.11009	1.79043	#
A0A0H2ZXG1	Ring hydroxylating beta subunit	MAV_3510	618.93	464.344	956.279	994.898	541.637	975.588	1.80118	0.311707	0.0320911	0.848945	1.49362	1.268	#
A0A0H2ZY22	Oxidoreductase family protein, NAD-binding Rossmann fold protein	MAV_1941	498.061	504.839	970.438	840.551	501.45	905.494	1.80575	0.0663906	0.0249406	0.852599	1.60309	1.3668	#
A0A0H2ZSI8	Transporter, monovalent cation:proton antiporter-2 (CPA2) family protein	MAV_4198	583.373	447.43	894.291	982.734	515.401	938.512	1.82093	0.734394	0.0348238	0.864679	1.45812	1.26081	#
A0A0H2ZRV4	DUF2652 domain-containing protein	MAV_2131	393.377	478.797	826.309	768.821	436.087	797.565	1.82891	0.754241	0.0196862	0.870986	1.70584	1.48576	#
A0A0H3A2S2	Alpha-mannosidase	MAV_4512	415.946	501.803	884.229	817.852	458.875	851.041	1.85463	0.83795	0.0186119	0.891128	1.73021	1.54184	#
A0A0H2ZZ56	Ammonium transporter	amt MAV_3775	518.564	376.483	885.199	781.618	447.523	833.409	1.86227	0.802076	0.0481841	0.897061	1.3171	1.18152	#
A0A0H2ZQU7	Amidohydrolase 2	MAV_0907	475.109	540.822	1039.11	900.389	507.965	969.75	1.90909	0.563267	0.0265287	0.932883	1.57628	1.47049	#
A0A0H3A103	DUF222 domain-containing protein	MAV_0373	348.601	462.285	751.419	805.462	405.443	778.44	1.91998	0.565002	0.0273108	0.941088	1.56367	1.47155	#
A0A0H3A199	D-mannonate oxidoreductase	MAV_1054	1117.8	699.591	1654.38	1888.18	908.694	1771.28	1.94926	0.649055	0.0692177	0.962926	1.15978	1.11679	#
A0A0H2ZYI5	ABM domain-containing protein	MAV_3433	350.667	384.261	710.382	739.011	367.464	724.696	1.97216	0.898618	0.00379469	0.979774	2.42082	2.37186	#
A0A0H3A080	Glycosyl hydrolases family protein 16	MAV_4844	467.45	622.816	1153.91	1000.11	545.133	1077.01	1.97569	0.993548	0.0397355	0.982354	1.40082	1.3761	#
A0A0H3A050	Putative acyl-CoA dehydrogenase	MAV_3944	366.553	535.12	905.015	876.873	450.837	890.944	1.9762	0.210625	0.0356911	0.98273	1.44744	1.42244	#
A0A0H2ZXX3	N-acetyltransferase Eis (EC 2.3.1.-)	eis MAV_1658	478.334	452.815	979.396	873.037	465.574	926.217	1.98941	0.299826	0.0138039	0.992338	1.86	1.84575	#
A0A0H2ZSB6	DUF1214 domain-containing protein	MAV_2441	326.51	556.769	897.558	883.146	441.64	890.352	2.01602	0.0795872	0.0601853	1.01151	1.22051	1.23455	#
A0A0H2ZZT5	Glycogen debranching enzyme GlgX (EC 3.2.1.-)	glgX MAV_4100	396.91	354.814	810.103	710.479	375.862	760.291	2.0228	0.50903	0.0192185	1.01635	1.71628	1.74434	#
A0A0H3A0V5	Methylesterase	MAV_3891	344.944	456.827	858.521	766.08	400.886	812.301	2.02627	0.87921	0.0297298	1.01882	1.52681	1.55555	#
A0A0H2ZX69	Pyruvate decarboxylase	MAV_4093	398.664	419.596	875.33	785.751	409.13	830.54	2.03002	0.292285	0.0117046	1.02149	1.93164	1.97316	#
A0A0H3A255	Carbonate dehydratase	MAV_4578	560.064	418.142	990.341	1002.26	489.103	996.299	2.03699	0.106654	0.0191478	1.02644	1.71788	1.7633	#
A0A0H3A1D2	Antar domain protein	MAV_4102	437.253	511.565	974.715	982.389	474.409	978.552	2.06267	0.13102	0.00544509	1.04452	2.26399	2.36478	#
A0A0H2ZV96	Amidinotransferase superfamily protein	MAV_2085	601.41	328.929	1014.66	915.336	465.17	964.998	2.07451	0.445057	0.0748424	1.05277	1.12585	1.18526	#
A0A0H2ZRQ6	Dehydrogenase	MAV_0425	384.238	369.655	864.294	710.163	376.947	787.228	2.08844	0.120114	0.0338031	1.06242	1.47104	1.56287	#
A0A0H3A411	Integral membrane protein	MAV_4924	467.79	521.826	1175.69	896.612	494.808	1036.15	2.09404	0.243518	0.0625356	1.06629	1.20387	1.28368	#
A0A0H3A477	ChaB family protein	MAV_3740	524.094	330.252	825.584	998.835	427.173	912.209	2.13546	0.928655	0.0649101	1.09454	1.18769	1.29998	#
A0A0H3A5S6	Acyl-CoA dehydrogenase	MAV_2620	472.369	598.448	1067.77	1238.92	535.408	1153.35	2.15414	0.808375	0.0283346	1.10711	1.54768	1.71346	#
A0A0H2ZQK5	Lipoprotein	MAV_4096	337.092	349.873	802.275	679.097	343.483	740.686	2.1564	0.131643	0.02345	1.10863	1.62986	1.8069	#
A0A0H3A0J5	FdhF protein	MAV_2075	264.626	251.146	609.93	532.64	257.886	571.285	2.21526	0.219854	0.0153091	1.14748	1.81505	2.08273	#
A0A0H3A144	AAA_31 domain-containing protein	MAV_3857	448.175	468.935	1029.32	1011.5	458.555	1020.41	2.22527	0.903062	0.000592199	1.15398	3.22753	3.72452	#
A0A0H3A3D6	MaoC_dehydrat_N domain-containing protein	MAV_1945	461.598	603.066	1027.54	1382.66	532.332	1205.1	2.26381	0.482684	0.0720923	1.17875	1.14211	1.34626	#
A0A0H3A1A1	assimilatory sulfite reductase (ferredoxin) (EC 1.8.7.1)	nirB MAV_4904	381.657	180.665	727.963	556.446	281.161	642.204	2.28411	0.899468	0.111873	1.19163	0.951274	1.13357	#
A0A0H2ZY80	Translation elongation factor EF-G	MAV_5189	439.097	436.196	1006.63	994.19	437.646	1000.41	2.28589	0.291591	0.000128827	1.19276	3.88999	4.63981	#
A0A0H2ZWM2	Group 1 truncated hemoglobin	MAV_3228	353.801	172.463	562.886	652.267	263.132	607.577	2.30902	0.583082	0.0763875	1.20728	1.11698	1.3485	#
A0A0H3A1X2	Putative cytochrome P450 126 (EC 1.14.-.-)	MAV_1950	341.504	489.182	969.693	953.111	415.343	961.402	2.31472	0.142368	0.0180166	1.21084	1.74433	2.11209	#
A0A0H2ZVP2	Hydrogen:quinone oxidoreductase	MAV_2682	614.412	473.035	1028.26	1490.24	543.723	1259.25	2.31598	0.378119	0.0975781	1.21162	1.01065	1.22452	#
A0A0H2ZYE6	Polyketide cyclase / dehydrase and lipid transport	MAV_2794	267.882	396.883	723.199	842.391	332.382	782.795	2.3551	0.949708	0.0359753	1.23579	1.444	1.78448	#
A0A0H2ZSA0	L-glutamate gamma-semialdehyde dehydrogenase (EC 1.2.1.88) (L-glutamate gamma-semialdehyde dehydrogenase)	pruA MAV_1331	641.844	478.459	1357.71	1282.54	560.152	1320.12	2.35673	0.549009	0.0137133	1.23678	1.86286	2.30395	#
A0A0H3A052	Polyprenyl synthetase	MAV_3884	555.227	430.621	970.306	1362.74	492.924	1166.52	2.36654	0.391462	0.0820729	1.24278	1.0858	1.34941	#
A0A0H2ZWN0	D,D-heptose 1,7-bisphosphate phosphatase	MAV_4086	364.908	419.731	961.804	909.379	392.319	935.592	2.38477	0.971529	0.0048385	1.25385	2.31529	2.90303	#
A0A0H2ZRU1	Methyltransferase, UbiE/COQ5 family protein	MAV_3889	316.147	405.932	778.077	954.22	361.04	866.148	2.39904	0.600206	0.0362323	1.26246	1.4409	1.81908	#
A0A0H3A1M5	ornithine aminotransferase (EC 2.6.1.13) (Ornithine--oxo-acid aminotransferase)	rocD MAV_2086	568.079	350.835	1101.91	1112.75	459.457	1107.33	2.41008	0.0635039	0.0270419	1.26908	1.56796	1.98987	#
A0A0H3A506	S-(Hydroxymethyl)glutathione dehydrogenase (EC 1.1.1.284)	MAV_4101	329.596	304.007	900.996	630.658	316.801	765.827	2.41737	0.120162	0.0805386	1.27344	1.094	1.39314	#
A0A0H2ZZB4	Fer2_BFD domain-containing protein	MAV_2834	394.952	378.767	896.528	981.946	386.859	939.237	2.42785	0.238427	0.00613588	1.27968	2.21212	2.83081	#
A0A0H2ZWQ9	Transferase	MAV_4081	595.038	353.078	1085.28	1267.18	474.058	1176.23	2.48119	0.820779	0.0434569	1.31103	1.36194	1.78555	#
A0A0H2ZYH6	Uroporphyrinogen-III synthetase	MAV_4900	403.69	287.99	910.624	820.639	345.84	865.632	2.50298	0.841637	0.0193052	1.32365	1.71433	2.26917	#
A0A0H3A185	DUF732 domain-containing protein	MAV_3558	258.379	315.588	640.308	800.098	286.983	720.203	2.50956	0.437752	0.0362949	1.32744	1.44015	1.91171	#
A0A0H2ZXX8	Short-chain dehydrogenase/reductase SDR	MAV_4982	460.465	345.561	1122.9	923.193	403.013	1023.04	2.53849	0.664781	0.03283	1.34397	1.48373	1.99409	#
A0A0H3A141	Serine/threonine protein kinase	MAV_4742	295.348	212.374	614.258	675.802	253.861	645.03	2.54088	0.812561	0.0169937	1.34533	1.76971	2.38084	#
A0A0H2ZW96	Carbonate dehydratase	MAV_0121	201.069	229.089	569.318	544.457	215.079	556.887	2.58922	0.924003	0.00298913	1.37252	2.52446	3.46486	#
A0A0H2ZZL0	Nitrate reductase NarB	MAV_4535	403.152	283.695	959.784	833.203	343.424	896.494	2.61046	0.963143	0.0238752	1.3843	1.62205	2.24541	#
A0A0H2ZU27	FHA domain-containing protein	MAV_4848	205.311	500.75	864.447	984.003	353.03	924.225	2.61798	0.489597	0.0697849	1.38845	1.15624	1.60538	#
A0A0H3A048	Phosphoheptose isomerase	gmhA MAV_4088	269.345	556.128	1045.11	1151.42	412.737	1098.27	2.66094	0.452004	0.0463331	1.41194	1.33411	1.88367	#
A0A0H3A4B9	Transferase	MAV_4083	286.042	218.86	707.182	652.923	252.451	680.052	2.6938	0.865012	0.0100432	1.42964	1.99813	2.8566	#
A0A0H3A655	Secretion protein	MAV_0154	194.541	764.172	1143.34	1480.28	479.357	1311.81	2.73661	0.680103	0.128301	1.45239	0.891771	1.2952	#
A0A0H2ZST8	Transferase	MAV_4085	285.672	327.049	823.649	860.618	306.36	842.133	2.74883	0.928438	0.00267072	1.45882	2.57337	3.75408	#
A0A0H2ZUY3	UDP-glucuronic acid decarboxylase 1 (EC 4.1.1.35)	MAV_4084	333.061	429.941	967.078	1145.6	381.501	1056.34	2.7689	0.633058	0.0219066	1.46932	1.65942	2.43822	#
A0A0H2ZT12	Flavin reductase like domain, putative	MAV_1890	577.391	384.713	1029.46	1670.64	481.052	1350.05	2.80646	0.371684	0.121854	1.48875	0.914159	1.36096	#
A0A0H3A1N8	40-residue YVTN family beta-propeller repeat-containing protein	MAV_1185	864.99	696.274	2667.28	1779.63	780.632	2223.46	2.84828	0.239151	0.0856364	1.51009	1.06734	1.61178	#
A0A0H3A155	SRPBCC family protein	MAV_4423	293.608	320.814	954.567	856.126	307.211	905.346	2.94698	0.343322	0.00721016	1.55924	2.14206	3.33998	#
A0A0H2ZX90	Polyketide cyclase	MAV_2277	259.871	269.844	813.952	818.317	264.857	816.134	3.08141	0.525362	9.74703e-05	1.62359	4.01113	6.51243	#
A0A0H2ZTU5	Transferase	MAV_4087	427.986	340.988	1176.08	1203.96	384.487	1190.02	3.09509	0.394891	0.00320008	1.62998	2.49484	4.06654	#
A0A0H2ZQJ4	Anti-sigma factor antagonist	MAV_3518	286.506	414.621	920.396	1270.03	350.564	1095.21	3.12415	0.447204	0.0572022	1.64346	1.24259	2.04215	#
A0A0H2ZTL6	RNA polymerase sigma factor	MAV_3603	396.107	300.274	1361.9	824.848	348.19	1093.37	3.14016	0.224835	0.111933	1.65084	0.951041	1.57001	#
A0A0H2ZRQ4	Oxidoreductase, short chain dehydrogenase/reductase family protein	MAV_4090	193.944	279.435	611.292	1014.72	236.689	813.007	3.43491	0.265877	0.107716	1.78027	0.967719	1.7228	#
A0A0H2ZYA4	Mutator family transposase	MAV_2363	428.095	471.828	1801.66	1308.49	449.961	1555.07	3.45601	0.112613	0.0466935	1.78911	1.33074	2.38085	#
A0A0H2ZUI5	Carboxylic acid reductase (CAR) (EC 1.2.1.-) (ATP/NADPH-dependent carboxylic acid reductase)	car MAV_3471	770.064	686.779	2783.24	2312.75	728.421	2548	3.49797	0.223071	0.0168054	1.80652	1.77455	3.20576	#
A0A0H2ZU88	Diguanylate cyclase/phosphodiesterase	MAV_4276	345.377	214.734	1149.95	924.195	280.055	1037.07	3.7031	0.667949	0.0284196	1.88873	1.54638	2.9207	#
A0A0H3A6B6	Transferase	MAV_4082	253.512	415.817	1201.97	1482.34	334.665	1342.16	4.01045	0.66815	0.0248875	2.00376	1.60402	3.21407	#
A0A0H3A2Q6	UDP-glucose 6-dehydrogenase (EC 1.1.1.22)	MAV_4092	186.967	289.398	977.508	999.893	238.182	988.701	4.15102	0.273941	0.00484365	2.05347	2.31483	4.75342	#
A0A0H3A355	Mutator family transposase	MAV_2074 MAV_4319	308.906	351.196	1896.45	1252.73	330.051	1574.59	4.77074	0.0835264	0.0610817	2.25421	1.21409	2.73682	#
A0A0H2ZTE1	ATP-dependent RNA helicase	MAV_2956	486.432	188.452	2248.43	2159.86	337.442	2204.14	6.53192	0.367861	0.00686188	2.70751	2.16356	5.85785	#
A0A0H2ZRA7	Glucose-methanol-choline	MAV_4925	4690.85	546.093	292.228	487.985	2618.47	390.106	0.148982	0.0600906	0.395177	-2.74679	0.403208	1.10753
A0A0H2ZUS8	Catalase (EC 1.11.1.6)	katA MAV_4926	3116.62	566.591	300.962	383.895	1841.6	342.428	0.18594	0.0413944	0.44852	-2.42709	0.348218	0.845156
A0A0H2ZZ10	Catalase (EC 1.11.1.6)	katA MAV_4927	3453.03	603.843	354.164	475.365	2028.44	414.765	0.204475	0.0541295	0.375194	-2.29	0.425744	0.974956
A0QHC2	50S ribosomal protein L35	rpmI MAV_3126	4745.6	408.526	469.573	629.794	2577.06	549.684	0.213298	0.0470147	0.521285	-2.22906	0.282925	0.630655
A0A0H2ZSZ6	Respiratory-chain NADH dehydrogenase 51 kd subunit family protein	MAV_0925	255.429	1910.56	110.579	389.306	1082.99	249.943	0.230789	0.212423	0.425488	-2.11535	0.371112	0.785034
A0A0H2ZW45	LprB protein	MAV_1423	3695.57	396.835	637.909	552.185	2046.2	595.047	0.290806	0.0330802	0.54059	-1.78187	0.267132	0.475995
A0QL13	50S ribosomal protein L22	rplV MAV_4466	2739.47	776.97	464.644	617.027	1758.22	540.836	0.307605	0.0986662	0.34165	-1.70085	0.466418	0.793308
A0A0H2ZYB6	Conserved domain protein	MAV_0516	2214.18	977.449	507.472	552.371	1595.82	529.922	0.332069	0.0462043	0.334359	-1.59044	0.475787	0.756713
A0A0H3A2T9	Transport permease protein	MAV_3251	2487.17	519.522	425.258	578.028	1503.35	501.643	0.333685	0.098658	0.416875	-1.58344	0.379994	0.601699
A0A0H3A296	EmrB efflux protein	MAV_0729	80.4949	1608.52	152.414	419.923	844.506	286.169	0.338859	0.220668	0.546374	-1.56124	0.26251	0.409841
A0A0H2ZSR7	PE-PPE domain-containing protein	MAV_1760	926.47	1839.11	374.451	593.863	1382.79	484.157	0.350131	0.300406	0.195615	-1.51403	0.708597	1.07284
A0A0H3A305	Putative glycosyl transferase (EC 2.-.-.-)	MAV_3262	1732.39	884.053	568.391	381.247	1308.22	474.819	0.362949	0.276448	0.195038	-1.46216	0.709881	1.03796
A0A0H3A057	DUF2262 domain-containing protein	MAV_1286	1032.24	2650.61	1047.94	333.936	1841.42	690.939	0.37522	0.529033	0.32302	-1.41419	0.490771	0.694043
A0A0H2ZVT5	Steroid monooxygenase	MAV_1604	616.533	1233.16	341.885	404.282	924.845	373.083	0.403401	0.128404	0.216946	-1.30971	0.663649	0.86919
A0QJ48	30S ribosomal protein S16	rpsP MAV_3764	1896.77	740.162	502.343	566.728	1318.46	534.536	0.405423	0.0708053	0.308578	-1.3025	0.510635	0.665102
A0A0H3A3W5	ErfK/YbiS/YcfS/YnhG family protein	MAV_1661	2568.97	1136.64	810.281	699.513	1852.81	754.897	0.407434	0.0982688	0.26599	-1.29536	0.575135	0.745008
A0QDG9	50S ribosomal protein L27	rpmA MAV_1730	2437.3	1247.09	673.681	831.289	1842.19	752.485	0.408472	0.167628	0.211137	-1.29169	0.675435	0.872454
A0QKT2	30S ribosomal protein S9	rpsI MAV_4385	1814.93	837.88	507.129	585.504	1326.4	546.316	0.411878	0.101917	0.252441	-1.27971	0.597841	0.765063
A0A0H3A243	Protein adenylyltransferase SelO (EC 2.7.7.n1)	selO MAV_3983	772.678	1098.23	389.929	381.097	935.455	385.513	0.412113	0.0345337	0.182974	-1.27889	0.737611	0.943321
A0A0H2ZYI2	PhoH2 protein	MAV_1217	561.086	1291.95	444.523	321.289	926.517	382.906	0.413275	0.212686	0.280087	-1.27483	0.552707	0.704605
A0A0H2ZT91	Carveol dehydrogenase (EC 1.1.1.275)	MAV_0479	626.116	2150.71	388.872	765.861	1388.41	577.367	0.415847	0.308645	0.410214	-1.26588	0.386989	0.48988
A0A0H3A0H3	Alkane-1-monooxygenase	MAV_4215	2716.96	1781.93	1523.94	463.315	2249.44	993.626	0.441721	0.919978	0.217659	-1.17879	0.662224	0.780624
A0A0H3A4N4	PAP2 superfamily protein	MAV_0210	1563.5	1364.9	158.038	1140.78	1464.2	649.407	0.443524	0.253889	0.245594	-1.17292	0.609782	0.715224
A0QKR2	Chaperonin GroEL 1 (EC 5.6.1.7) (60 kDa chaperonin 1) (Chaperonin-60 1) (Cpn60 1)	groEL1 groL1 MAV_4365	1621.13	987.99	617.128	548.922	1304.56	583.025	0.446914	0.136636	0.151646	-1.16193	0.819168	0.951817
A0A0H2ZV91	Carveol dehydrogenase (EC 1.1.1.275)	MAV_2598	1137.64	1519.21	597.834	600.768	1328.42	599.301	0.451137	0.00978881	0.162911	-1.14836	0.788051	0.904968
A0A0H2ZVN2	Conserved transmembrane protein	MAV_1298	810.175	1912.36	776.154	459.991	1361.27	618.072	0.454041	0.355678	0.324291	-1.13911	0.489065	0.557096
A0A0H3A1I1	Thioredoxin domain-containing protein	MAV_4619	1542.04	1197.37	618.165	626.293	1369.7	622.229	0.45428	0.0300219	0.144082	-1.13835	0.841391	0.957794
A0A0H3A3J1	Gp108 protein	MAV_2256	721.744	1017.83	285.148	507.834	869.787	396.491	0.455848	0.82104	0.12508	-1.13338	0.902812	1.02322
A0A0H2ZSS2	Serine esterase cutinase	MAV_2169	1501.37	997.275	591.799	547.453	1249.32	569.626	0.455948	0.111722	0.115131	-1.13306	0.938808	1.06373
A0A0H2ZZB9	LppW protein	MAV_3761	1102.36	1595.63	624.042	611.2	1348.99	617.621	0.457839	0.0331414	0.206852	-1.12709	0.684341	0.771313
A0A0H3A289	Lysine N-acyltransferase MbtK	MAV_2875	1497.07	1115.6	303.01	900.6	1306.34	601.805	0.460682	0.723384	0.185217	-1.11816	0.732319	0.818848
A0A0H2ZUD8	Transcriptional regulator, TetR family protein	MAV_2391	1126.45	1641.55	498.674	778.338	1384	638.506	0.461348	0.633308	0.125986	-1.11607	0.899677	1.00411
A0A0H2ZUM8	Short chain dehydrogenase	MAV_4486	1974.43	1290.72	779.914	726.58	1632.58	753.247	0.461385	0.0991191	0.124329	-1.11596	0.905427	1.01042
A0A0H2ZUU4	Pks11 protein	MAV_3105	1836.03	1200.43	793.718	625.468	1518.23	709.593	0.467382	0.329481	0.133071	-1.09733	0.875915	0.961165
A0Q8Y7	30S ribosomal protein S18	rpsR MAV_0076	1776.43	836.005	696.037	530.365	1306.22	613.201	0.469448	0.222025	0.283757	-1.09096	0.547054	0.596814
A0A0H2ZX82	RNA polymerase sigma-F factor	MAV_4256	1141.48	1475.15	434.645	794.936	1308.32	614.79	0.469909	0.951187	0.105817	-1.08955	0.975444	1.06279
A0A0H2ZQW5	Dibenzothiophene desulfurization enzyme A	MAV_3809	846.319	679.433	357.331	362.034	762.876	359.683	0.471483	0.0358676	0.129677	-1.08472	0.887136	0.962298
A0A0H3A166	Septum formation initiator subfamily protein, putative	MAV_1165	1720.28	567.142	586.534	496.661	1143.71	541.598	0.473544	0.0990332	0.407135	-1.07843	0.390261	0.420869
A0QL17	50S ribosomal protein L4	rplD MAV_4470	1546.81	957.107	512.188	677.425	1251.96	594.806	0.4751	0.347846	0.164995	-1.0737	0.782528	0.840198
A0QL14	30S ribosomal protein S19	rpsS MAV_4467	1587.07	1076.89	468.026	798.748	1331.98	633.387	0.475523	0.7323	0.148348	-1.07241	0.828718	0.888728
A0A0H2ZUS6	TetR-family protein transcriptional regulator	MAV_1801	1688.44	476.62	616.686	416.229	1082.53	516.457	0.477085	0.208728	0.453976	-1.06768	0.342967	0.36618
A0A0H2ZW16	2-amino-4-hydroxy-6-hydroxymethyldihydropteridine diphosphokinase (EC 2.7.6.3)	folK MAV_0546	1304.12	935.876	409.344	660.11	1120	534.727	0.477436	0.761202	0.119455	-1.06662	0.922794	0.984271
A0A0H2ZSE7	Peptidyl-prolyl cis-trans isomerase (EC 5.2.1.8)	MAV_2725	1506.64	975.08	426.594	760.587	1240.86	593.59	0.478371	0.714274	0.175309	-1.0638	0.756195	0.80444
A0QHC1	50S ribosomal protein L20	rplT MAV_3125	1356.36	863.371	538.071	524.24	1109.87	531.155	0.478576	0.0357105	0.256122	-1.06318	0.591554	0.628928
A0A0H2ZZ34	Cob(I)alamin adenosyltransferase (EC 2.5.1.17)	cobO MAV_3705	809.884	1159.95	425.665	519.646	984.918	472.655	0.479893	0.333948	0.105691	-1.05921	0.975963	1.03375
A0A0H2ZXJ2	30S ribosomal protein S17	rpsQ MAV_4462	1448.02	1110.85	449.19	789.943	1279.43	619.567	0.484251	0.993272	0.110497	-1.04617	0.956651	1.00082
A0A0H2ZWJ4	XRE family transcriptional regulator	MAV_4974	1499.11	1148.92	483.648	808.458	1324.02	646.053	0.487949	0.95215	0.104917	-1.0352	0.979154	1.01362
A0A0H2ZZR8	Ferredoxin	MAV_0653	1105.66	1095.63	382.04	692.377	1100.64	537.209	0.488086	0.0411191	0.170758	-1.03479	0.767618	0.794325
A0A0H2ZXA0	DUF1942 domain-containing protein	MAV_3737	984.352	937.259	253.27	689.078	960.806	471.174	0.490395	0.137052	0.155069	-1.02798	0.809475	0.832128
A0A0H2ZXA9	ATP-binding protein	MAV_1971	1953.71	1036.25	701.464	765.424	1494.98	733.444	0.490605	0.0886195	0.239548	-1.02737	0.620608	0.637592
A0A0H2ZXW9	3-oxoacyl-[acyl-carrier-protein] synthase 2 (EC 2.3.1.41)	MAV_2191	1510.43	1252.64	683.787	674.359	1381.53	679.073	0.491536	0.0465448	0.115132	-1.02463	0.938803	0.961928
A0A0H2ZT71	Short-chain dehydrogenase/reductase SDR	MAV_1391	1304.33	1009.02	576.319	565.186	1156.67	570.753	0.493443	0.0479784	0.156722	-1.01904	0.804871	0.8202
A0A0H3A041	2-hydroxycyclohexanecarboxyl-CoA dehydrogenase	MAV_1395	1651.59	913.679	509.71	759.985	1282.63	634.847	0.494957	0.416341	0.238267	-1.01463	0.622935	0.632047
A0A0H2ZUF8	Amidohydrolase family protein	MAV_1591	1986.79	1096.14	774.279	757.817	1541.47	766.048	0.496961	0.0235315	0.331795	-1.0088	0.47913	0.483344
A0A0H2ZS69	Antibiotic biosynthesis monooxygenase domain protein	MAV_0562	1230.9	884.393	391.359	661.842	1057.65	526.601	0.497897	0.843895	0.136966	-1.00608	0.863386	0.868635
A0QI55	Elongation factor P (EF-P)	efp MAV_3411	1664.83	989.598	694.428	639.315	1327.21	666.872	0.50246	0.103691	0.190565	-0.99292	0.719957	0.71486
A0A0H2ZS23	Acyl carrier protein (ACP)	acpP MAV_2193	1749.23	1048.69	929.556	483.87	1398.96	706.713	0.505171	0.721437	0.237355	-0.985156	0.624602	0.61533
A0A0H3A2M0	Phosphoheptose isomerase (EC 5.3.1.28) (Sedoheptulose 7-phosphate isomerase)	gmhA MAV_1119	1078.46	1401.04	550.523	703.188	1239.75	626.856	0.505629	0.562808	0.0753139	-0.983849	1.12312	1.10498
A0A0H2ZS80	Cytochrome c domain-containing protein	MAV_0680	740.529	2337.42	675.679	887.026	1538.98	781.352	0.507709	0.167538	0.446172	-0.977926	0.350497	0.34276
A0A0H3A605	Secreted protein	MAV_0589	1628.57	1206	789.142	653.046	1417.29	721.094	0.508785	0.39672	0.0883848	-0.974872	1.05362	1.02715
A0A0H2ZQZ6	Subtilase family protein	MAV_4862	1008.57	1356.21	642.395	566.267	1182.39	604.331	0.511109	0.274491	0.0831087	-0.968296	1.08035	1.0461
A0A0H3A3G1	DUF4878 domain-containing protein	MAV_4784	1397.57	1182.37	516.85	801.906	1289.97	659.378	0.511159	0.823343	0.0716851	-0.968156	1.14457	1.10812
A0A0H2ZVR7	Enoyl-CoA hydratase	MAV_0643	1544.77	1236.09	708.11	719.953	1390.43	714.031	0.513532	0.0488246	0.142365	-0.961473	0.846595	0.813979
A0A0H2ZV10	Nitrilase/cyanide hydratase and apolipoprotein N-acyltransferase	MAV_2422	1683.21	1147	601.649	852.556	1415.1	727.102	0.513815	0.557249	0.145707	-0.960678	0.83652	0.803626
A0A0H2ZY83	Phosphotransferase enzyme family protein, putative	MAV_0300	1336.36	760.444	526.453	552.032	1048.4	539.243	0.514348	0.0565133	0.219361	-0.959183	0.658841	0.631949
A0A0H3A082	Beta-hydroxyacyl-ACP dehydratase	MAV_0620	1506.8	1505.23	670.871	878.417	1506.02	774.644	0.514366	0.00963253	0.089714	-0.959134	1.04714	1.00435
A0A0H3A1N5	Siderophore utilization protein	MAV_3748	1704.84	1133.06	661.597	799.637	1418.95	730.617	0.514899	0.301619	0.144113	-0.957639	0.841296	0.805658
A0A0H2ZUZ3	Carbohydrate degrading enzyme	MAV_1218	1594.45	744.122	535.534	668.913	1169.29	602.223	0.515035	0.198101	0.318316	-0.957258	0.497141	0.475892
A0A0H2ZV42	Malonyl CoA-acyl carrier protein transacylase (EC 2.3.1.39)	MAV_2194	1280.76	1751.33	752.592	809.51	1516.05	781.051	0.51519	0.153258	0.0901398	-0.956824	1.04508	0.999961
A0A0H2ZZC8	SGNH_hydro domain-containing protein	MAV_4632	1456.77	797.955	564.939	597.244	1127.36	581.092	0.515443	0.0623835	0.239493	-0.956116	0.620707	0.593468
A0A0H2ZZ37	Formate dehydrogenase (FDH) (EC 1.17.1.9) (NAD-dependent formate dehydrogenase)	MAV_4930	2031.62	718.962	557.866	860.061	1375.29	708.963	0.5155	0.2881	0.426769	-0.955956	0.369808	0.35352
A0A0H3A3G8	Putative acyl-CoA dehydrogenase	MAV_2562	659.73	2244.56	964.717	537.053	1452.15	750.885	0.517086	0.335588	0.482892	-0.951523	0.31615	0.300824
A0A0H2ZWV8	SnoaL-like domain-containing protein	MAV_5158	680.982	1109.62	346.803	585.087	895.299	465.945	0.520435	0.646006	0.222049	-0.94221	0.653551	0.615782
A0A0H2ZRQ8	Tyrosine recombinase XerC	xerC MAV_3746	1064.24	1596.62	503.752	890.872	1330.43	697.312	0.524125	0.800501	0.194304	-0.932017	0.711518	0.663146
A0A0H3A5F7	Cytochrome P450	MAV_2984	1615.33	1101.04	762.559	661.752	1358.18	712.155	0.524344	0.246446	0.132578	-0.931414	0.877528	0.817342
A0A0H2ZSP9	Proline-rich 28 kDa antigen	MAV_0054	904.886	1503.98	627.643	637.438	1204.43	632.54	0.525178	0.0208154	0.307095	-0.929122	0.512727	0.476386
A0A0H2ZZQ6	Carveol dehydrogenase (EC 1.1.1.275)	MAV_1570	1520.52	1161.45	676.4	744.401	1340.98	710.4	0.52976	0.238307	0.0746833	-0.916589	1.12678	1.03279
A0A0H2ZUD1	HAD family hydrolase	MAV_0205	1006.73	1262.81	506.003	700.479	1134.77	603.241	0.531598	0.827001	0.0805872	-0.911593	1.09373	0.99704
A0A0H3A3I8	Muconolactone delta-isomerase family protein	MAV_2047	616.533	849.045	255.232	523.939	732.789	389.586	0.531648	0.908217	0.193124	-0.911457	0.714164	0.65093
A0A0H2ZRW6	Haloacid dehalogenase	MAV_1053	1192.49	1726.09	734.672	820.11	1459.29	777.391	0.532717	0.202149	0.127632	-0.908558	0.894039	0.812286
A0A0H3A3H4	ATPase associated with various cellular activities	MAV_1748	1337.35	928.338	671.793	536.439	1132.84	604.116	0.533274	0.406911	0.133534	-0.907051	0.874408	0.793133
A0QL11	50S ribosomal protein L16	rplP MAV_4464	1605.85	954.306	524.554	842.233	1280.08	683.393	0.533869	0.577621	0.241443	-0.905442	0.617186	0.558826
A0A0H2ZS93	PPE family protein	MAV_1322	1292.66	1011.31	688.923	543.079	1151.98	616.001	0.534732	0.608909	0.0773885	-0.903113	1.11132	1.00365
A0A0H3A4W6	LprG protein	MAV_3367	1411.84	443.321	525.371	466.662	927.581	496.016	0.534742	0.0770861	0.467564	-0.903086	0.330159	0.298162
A0A0H2ZVU5	Secreted protein	MAV_1648	2041.5	861.528	803.192	751.939	1451.51	777.566	0.535693	0.0552693	0.372	-0.900522	0.429457	0.386735
A0QKT3	50S ribosomal protein L13	rplM MAV_4386	1475.51	917.198	539.876	742.897	1196.36	641.387	0.536117	0.444062	0.202665	-0.89938	0.693221	0.623469
A0A0H2ZS35	Aminotransferase, classes I and II family protein	MAV_1464	1056.8	1560.3	609.586	795.285	1308.55	702.436	0.536805	0.449888	0.152409	-0.897531	0.81699	0.733274
A0A0H2ZZ33	Daunorubicin resistance ABC transporter ATPase subunit	MAV_5181	1783.99	1308.52	822.143	840.282	1546.26	831.213	0.537565	0.0485495	0.203897	-0.89549	0.690589	0.618416
A0A0H2ZVL4	ABC transporter substrate-binding protein	MAV_3400	1248.82	680.28	520.463	518.504	964.551	519.483	0.538575	0.00438683	0.361852	-0.892781	0.441469	0.394135
A0A0H3A1R5	Transcriptional regulator, TetR family protein	MAV_4715	1409.79	925.437	385.23	873.104	1167.62	629.167	0.538848	0.995392	0.257745	-0.89205	0.58881	0.525248
A0A0H2ZXA7	Histone deacetylase superfamily protein	MAV_3333	1048.01	1332.65	578.495	707.303	1190.33	642.899	0.540101	0.541081	0.0726622	-0.888698	1.13869	1.01195
A0QJA9	Uracil-DNA glycosylase (UDG) (EC 3.2.2.27)	ung MAV_3828	900.855	1033.68	414.743	630.24	967.267	522.492	0.540173	0.703286	0.0723081	-0.888505	1.14081	1.01362
A0A0H2ZZZ9	Cytochrome bc1 complex cytochrome b subunit (EC 7.1.1.8) (Cytochrome bc1 reductase complex subunit QcrB)	MAV_2296	1742.97	853.831	721.618	683.453	1298.4	702.535	0.541078	0.0546188	0.312443	-0.88609	0.50523	0.447679
A0A0H2ZUC2	SCP domain-containing protein	MAV_2523	1392.95	1081.24	712.794	627.054	1237.09	669.924	0.54153	0.341764	0.0725045	-0.884886	1.13964	1.00845
A0A0H2ZRW8	Hydrogenobyrinate a,c-diamide synthase (EC 6.3.5.9) (Hydrogenobyrinic acid a,c-diamide synthase)	cobB MAV_3704	1806.63	1095.1	803.595	772.147	1450.87	787.871	0.543035	0.0562382	0.203689	-0.880884	0.691033	0.60872
A0A0H3A3D5	Antibiotic biosynthesis monooxygenase domain protein	MAV_3640	1330.26	980.828	529.811	725.523	1155.54	627.667	0.543179	0.650058	0.118805	-0.8805	0.925166	0.814609
A0QHX0	Protoheme IX farnesyltransferase (EC 2.5.1.141) (Heme B farnesyltransferase) (Heme O synthase)	ctaB MAV_3326	2391.63	1107.42	1278.73	623.617	1749.53	951.175	0.543675	0.600609	0.383426	-0.879183	0.416319	0.36602
A0A0H2ZXZ6	Glycosyl transferase, group 1 family protein (EC 2.4.1.-)	MAV_1024	747.252	1000.68	806.072	144.285	873.968	475.179	0.543703	0.465655	0.377293	-0.87911	0.423321	0.372146
A0A0H2ZXZ4	ParB_C domain-containing protein	MAV_3648	1296.31	471.344	443.37	520.37	883.825	481.87	0.54521	0.118498	0.434267	-0.875116	0.362243	0.317005
A0QCW6	50S ribosomal protein L31	rpmE MAV_1515	1143.86	784.114	572.09	481.238	963.987	526.664	0.546339	0.314963	0.142482	-0.872132	0.846239	0.738032
A0QKZ9	30S ribosomal protein S14 type Z	rpsZ rpsN MAV_4452	1237.47	959.402	459.435	743.048	1098.44	601.242	0.54736	0.987443	0.129311	-0.869437	0.888364	0.772376
A0QIC5	Probable transcriptional regulatory protein MAV_3481	MAV_3481	1296.4	861.627	565.437	615.934	1079.01	590.685	0.547431	0.147223	0.155356	-0.869251	0.808673	0.70294
A0A0H3A4X6	Segregation and condensation protein B	scpB MAV_3066	907.469	1471.66	511.979	792.462	1189.57	652.22	0.548284	0.587417	0.230187	-0.867004	0.637919	0.553078
A0A0H3A455	DUF3073 domain-containing protein	MAV_0749	1374.46	884.682	532.543	707.995	1129.57	620.269	0.549119	0.437974	0.189356	-0.864809	0.72272	0.625015
A0A0H2ZWY0	Methylmalonyl-CoA mutase large subunit (EC 5.4.99.2)	MAV_3277	1488.17	1115.86	741.225	689.93	1302.01	715.577	0.549593	0.174322	0.0891608	-0.863564	1.04983	0.906592
A0A0H3A171	NAD dependent epimerase/dehydratase family protein	MAV_4099	1305.94	1423.43	592.39	909.546	1364.68	750.968	0.550287	0.451719	0.0682467	-0.861744	1.16592	1.00472
A0A0H3A204	Endonuclease IV	MAV_4501	1488.74	1004.22	589.98	783.661	1246.48	686.82	0.551008	0.484184	0.165112	-0.859855	0.782222	0.672597
A0A0H2ZWD6	Peptidyl-prolyl cis-trans isomerase (PPIase) (EC 5.2.1.8)	MAV_0013	1143.23	961.655	481.647	681.209	1052.44	581.428	0.552456	0.93995	0.0731431	-0.856068	1.13583	0.972346
A0QIC8	Pyridoxal 5'-phosphate synthase subunit PdxS (PLP synthase subunit PdxS) (EC 4.3.3.6) (Pdx1)	pdxS MAV_3484	1321.26	999.655	580.139	703.087	1160.46	641.613	0.552898	0.464928	0.0947091	-0.854916	1.02361	0.875099
A0A0H2ZW41	ABC transporter, ATP-binding protein	MAV_0582	1771.02	378.717	750.529	441.607	1074.87	596.068	0.55455	0.278001	0.571099	-0.850611	0.243289	0.206944
A0A0H3A005	Thioredoxin reductase (EC 1.8.1.9)	trxB MAV_5301	1513.23	1184.81	744.51	752.652	1349.02	748.581	0.554906	0.0315605	0.169757	-0.849685	0.770173	0.654405
A0A0H3A3S4	Cytidine deaminase (EC 3.5.4.5)	cdd MAV_4296	1241.59	969.081	470.682	756.998	1105.34	613.84	0.555342	0.968552	0.130725	-0.848551	0.883642	0.749815
A0A0H2ZQH0	Ferredoxin	MAV_3500	1342.48	766.558	562.598	609.455	1054.52	586.027	0.555729	0.103365	0.24635	-0.847547	0.608447	0.515687
A0A0H2ZTM2	Hydrolase	MAV_4139	701.431	767.592	279.601	536.851	734.512	408.226	0.555779	0.320513	0.133333	-0.847418	0.875062	0.741544
A0A0H2ZZD9	EthD family reductase	MAV_2660	410.555	1424.49	290.9	729.132	917.523	510.016	0.555862	0.519432	0.537437	-0.847202	0.269672	0.228467
A0A0H2ZXL0	Virulence factor Mce family protein	MAV_2533	1263.45	996.035	701.843	555.771	1129.74	628.807	0.556593	0.636552	0.0813716	-0.845306	1.08953	0.920984
A0QL73	50S ribosomal protein L33 1	rpmG1 MAV_4528	1394.97	753.161	538.339	657.482	1074.06	597.911	0.556681	0.233701	0.28199	-0.845077	0.549767	0.464595
A0A0H3A667	Secreted protein	MAV_3922	925.283	1102.8	489.994	642.709	1014.04	566.352	0.55851	0.904552	0.0620944	-0.840346	1.20695	1.01425
A0A0H3A2I1	Cutinase (EC 3.1.1.-)	MAV_2759	982.297	791.975	451.319	541.173	887.136	496.246	0.55938	0.561618	0.0654423	-0.8381	1.18414	0.992428
A0A0H3A0D6	Putative acyl-CoA dehydrogenase	MAV_0652	1359.19	1270.15	735.246	736.484	1314.67	735.865	0.559734	0.0176968	0.0488292	-0.837186	1.31132	1.09782
A0A0H2ZRM8	APH domain-containing protein	MAV_2979	1121.23	1531.43	701.054	786.93	1326.33	743.992	0.56094	0.262757	0.108764	-0.834082	0.963513	0.803649
A0QKV0	Translation initiation factor IF-1	infA MAV_4403	1242.53	1035.79	579.768	699.062	1139.16	639.415	0.561305	0.666367	0.0525727	-0.833144	1.27924	1.06579
A0A0H2ZW76	VOC family protein	MAV_0293	1030.91	1263.98	594.134	695.024	1147.45	644.579	0.561751	0.520157	0.0582491	-0.831998	1.23471	1.02728
A0A0H3A3Z8	Hemophore-related protein	MAV_3362	785.241	1196.7	684.569	429.378	990.973	556.973	0.562047	0.70683	0.214881	-0.831237	0.667802	0.555102
A0QKY2	Putative S-adenosyl-L-methionine-dependent methyltransferase MAV_4435 (EC 2.1.1.-)	MAV_4435	1417.23	1176.12	729.523	728.137	1296.68	728.83	0.562076	0.00731399	0.133166	-0.831164	0.875605	0.727771
A0QL67	50S ribosomal protein L11	rplK MAV_4521	1200.73	986.701	603.314	626.58	1093.72	614.947	0.562254	0.137866	0.0470161	-0.830706	1.32775	1.10297
A0A0H3A039	Alpha oxoglutarate ferredoxin oxidoreductase, beta subunit	orB MAV_1718	1609.16	1260.7	900.948	717.157	1434.93	809.052	0.563826	0.617973	0.0864056	-0.826679	1.06346	0.879139
A0A0H2ZS19	Sulfotransferase	MAV_4174	780.227	959.418	473.423	509.71	869.822	491.566	0.565134	0.254396	0.0537406	-0.823335	1.2697	1.04539
A0A0H2ZR95	4-hydroxyacetophenone monooxygenase	MAV_2805	1211.65	1514.08	720.251	823.69	1362.86	771.97	0.566433	0.419597	0.0659928	-0.820024	1.1805	0.968041
A0A0H2ZZF5	DUF4255 domain-containing protein	MAV_3546	954.203	840.021	388.697	629.991	897.112	509.344	0.56776	0.562751	0.100871	-0.816648	0.996234	0.813572
A0A0H2ZZH0	Transcriptional regulator, MerR family protein	MAV_2720	912.247	1244.68	1107.3	118.102	1078.46	612.703	0.568125	0.412791	0.466244	-0.815719	0.331387	0.270318
A0A0H2ZYI7	Oxidoreductase, short chain dehydrogenase/reductase family protein	MAV_0654	1366.33	965.032	537.243	789.201	1165.68	663.222	0.568957	0.713847	0.168011	-0.813609	0.774661	0.630271
A0A0H3A4E0	SCP domain-containing protein	MAV_0327	867.011	839.268	579.085	392.377	853.139	485.731	0.569345	0.187821	0.0600989	-0.812625	1.22113	0.992323
A0A0H3A2R9	N-acyl-D-glutamate amidohydrolase	MAV_2959	1666.33	1380.84	881.092	857.65	1523.59	869.371	0.570608	0.104314	0.0447386	-0.809427	1.34932	1.09218
A0A0H2ZSX8	Succinate--CoA ligase [ADP-forming] subunit alpha (EC 6.2.1.5) (Succinyl-CoA synthetase subunit alpha) (SCS-alpha)	sucD MAV_1075	1548.5	1091.44	779.186	727.214	1319.97	753.2	0.570618	0.144161	0.132682	-0.809403	0.877187	0.709998
A0A0H2ZUC5	DNA gyrase subunit B (EC 5.6.2.2)	gyrB MAV_0005	1362.86	1092.01	762.065	642.48	1227.44	702.273	0.572146	0.529391	0.0710905	-0.805544	1.14819	0.924916
A0A0H3A4L5	Electron transfer flavoprotein, alpha subunit	MAV_3875	1058.29	907.679	495.14	633.703	982.986	564.421	0.57419	0.946967	0.0548929	-0.800399	1.26048	1.00889
A0A0H2ZUW5	Steroid delta-isomerase (EC 5.3.3.1)	MAV_1209	1290.03	921.242	528.465	743.891	1105.64	636.178	0.575395	0.673134	0.158993	-0.797375	0.798622	0.636801
A0A0H3A1M7	Sulfurtransferase	MAV_0756	1876.26	828.57	999.405	560.747	1352.41	780.076	0.576803	0.50486	0.419658	-0.79385	0.377105	0.299364
A0A0H3A0I2	RNA polymerase-binding protein RbpA	rbpA MAV_2447	1060.69	1094.89	424.854	818.716	1077.79	621.785	0.57691	0.110281	0.147454	-0.793583	0.831345	0.659741
A0A0H2ZUE3	Conserved domain protein	MAV_5245	820.055	1162.36	689.035	454.71	991.209	571.872	0.576944	0.764298	0.180577	-0.793496	0.743338	0.589835
A0A0H3A2V7	Two-component system response regulator	MAV_4240	949.251	1148.91	468.372	743.418	1049.08	605.895	0.577549	0.79947	0.120931	-0.791985	0.917463	0.726616
A0A0H2ZT04	Secreted protein	MAV_0330	949.785	827.188	367.347	659.302	888.487	513.324	0.577751	0.506187	0.141307	-0.791479	0.849837	0.672628
A0A0H3A1W5	DUF1653 domain-containing protein	MAV_5217	1429.46	1408.86	636.088	1012.3	1419.16	824.196	0.580764	0.0696589	0.0873284	-0.783977	1.05884	0.83011
A0A0H3A0H5	Signal peptidase I (EC 3.4.21.89)	lepB MAV_3758	1030.9	1104.94	470.399	771.499	1067.92	620.949	0.581456	0.306976	0.102197	-0.782257	0.990561	0.774874
A0A0H2ZU09	Hydrolase, nudix family protein	MAV_0457	1115.7	1113.26	553.481	743.975	1114.48	648.728	0.58209	0.016274	0.12837	-0.780685	0.891537	0.69601
A0A0H3A1Y9	Type VII secretion protein EccE	MAV_4860	683.039	964.654	419.998	539.612	823.846	479.805	0.582397	0.511401	0.153469	-0.779925	0.813978	0.634842
A0A0H2ZXN5	DUF3027 domain-containing protein	MAV_1007	889.458	1050.09	473.757	657.98	969.776	565.869	0.583505	0.913055	0.0806322	-0.777184	1.09349	0.849844
A0A0H3A386	Putative transcriptional regulatory protein	MAV_4212	826.045	1284.87	523.549	708.262	1055.46	615.905	0.583543	0.487303	0.217485	-0.777089	0.662571	0.514877
A0A0H2ZSY0	Short chain dehydrogenase	MAV_1976	681.614	195.367	291.215	221.001	438.49	256.108	0.584068	0.182593	0.535167	-0.775791	0.271511	0.210636
A0A0H2ZTB8	Beta-lactamase2 domain-containing protein	MAV_0647	947.763	1044.27	441.36	722.861	996.016	582.11	0.584439	0.420515	0.108583	-0.774876	0.964239	0.747166
A0QEY6	Lipoyl synthase (EC 2.8.1.8) (Lip-syn) (LS) (Lipoate synthase) (Lipoic acid synthase) (Sulfur insertion protein LipA)	lipA MAV_2270	1418.12	1243.13	865.422	690.453	1330.62	777.938	0.584642	0.999938	0.0466384	-0.774374	1.33126	1.03089
A0A0H2ZX88	DUF2561 domain-containing protein	MAV_2294	1602.41	502.616	515.387	717.147	1052.52	616.267	0.585518	0.231009	0.5169	-0.772214	0.286593	0.221311
A0A0H3A3H5	Electron transfer protein, beta subunit	MAV_3876	1302.01	865.577	506.398	764.964	1083.79	635.681	0.586533	0.680994	0.219309	-0.769715	0.658943	0.507198
A0QL54	50S ribosomal protein L10	rplJ MAV_4508	871.172	1083.74	600.475	547.131	977.458	573.803	0.587036	0.313051	0.0664381	-0.768479	1.17758	0.904948
A0A0H2ZU67	Short chain dehydrogenase	MAV_2700	1580.72	1323.3	720.33	985.305	1452.01	852.818	0.587334	0.981588	0.0833244	-0.767746	1.07923	0.828573
A0A0H3A0P3	Carveol dehydrogenase (EC 1.1.1.275)	MAV_2636	1203.77	1240.24	607.541	828.318	1222	717.93	0.587502	0.208453	0.0459011	-0.767335	1.33818	1.02683
A0A0H2ZW10	assimilatory sulfite reductase (ferredoxin) (EC 1.8.7.1)	MAV_1787	1331.63	1182.84	807.901	671.637	1257.23	739.769	0.588411	0.944085	0.0359675	-0.765103	1.44409	1.10488
A0A0H2ZTY8	SGNH_hydro domain-containing protein	MAV_1753	1241.75	968.718	620.061	683.43	1105.24	651.746	0.589689	0.290362	0.0836911	-0.761974	1.07732	0.82089
A0A0H3A105	DUF3558 domain-containing protein	MAV_3685	1267.13	946.737	577.254	731.796	1106.93	654.525	0.591296	0.572236	0.125999	-0.758048	0.899631	0.681964
A0A0H2ZVN9	Succinate dehydrogenase	MAV_2897	1234.78	1091.42	685.802	690.993	1163.1	688.398	0.591865	0.046086	0.0950392	-0.75666	1.0221	0.77338
A0A0H2ZYM4	30S ribosomal protein S2	rpsB MAV_3744	1262.98	959.906	560.306	757.234	1111.44	658.77	0.592715	0.733647	0.129202	-0.754589	0.88873	0.670626
A0A0H2ZV92	Rhodanese domain-containing protein	MAV_4774	1131.35	1039.41	481.1	806.608	1085.38	643.854	0.593207	0.350499	0.120721	-0.753392	0.918216	0.691777
A0A0H2ZRS7	Acetyltransferase, gnat family protein	MAV_4763	400.649	1017.29	135.17	705.992	708.971	420.581	0.593227	0.950892	0.563352	-0.753344	0.24922	0.187748
A0A0H2ZW79	Anti-sigma-M factor RsmA	MAV_5300	1101.18	1355.06	583.686	874.677	1228.12	729.182	0.593738	0.913411	0.122783	-0.752102	0.910861	0.68506
A0A0H3A0C7	Thioredoxin-like_fold domain-containing protein	MAV_3813	965.017	770.399	441.319	592.086	867.708	516.703	0.59548	0.839207	0.104124	-0.747876	0.98245	0.734751
A0A0H3A1H9	Transposase	MAV_0363	2563.88	1006.78	816.38	1313.9	1785.33	1065.14	0.596607	0.393767	0.471181	-0.745147	0.326812	0.243523
A0A0H3A5G1	DUF2334 domain-containing protein	MAV_0731	1293.16	1056.19	721.984	680.895	1174.68	701.44	0.597133	0.2186	0.0589208	-0.743875	1.22973	0.914766
A0A0H2ZVR8	EspA_EspE domain-containing protein	MAV_3287	337.003	1069.42	248.111	592.321	703.214	420.216	0.597565	0.559372	0.556704	-0.742833	0.254375	0.188958
A0A0H3A2Y5	Transmembrane protein	MAV_4655	1082.31	1156.43	441.383	897.46	1119.37	669.422	0.598034	0.205152	0.190829	-0.7417	0.719356	0.533546
A0QIB8	Holliday junction ATP-dependent DNA helicase RuvA (EC 3.6.4.12)	ruvA MAV_3474	1624.49	806.583	691.449	762.607	1215.53	727.028	0.598114	0.110495	0.356143	-0.741508	0.448376	0.332474
A0A0H3A2Q7	Transcription termination/antitermination protein NusG	nusG MAV_4522	1146.3	916.771	614.325	621.715	1031.54	618.02	0.599126	0.0409795	0.172024	-0.739068	0.764411	0.564952
A0A0H3A291	Hydrolase	MAV_3136	1059.63	914.182	470.892	712.291	986.904	591.592	0.599442	0.690427	0.107048	-0.738308	0.970422	0.71647
A0A0H2ZYE2	DUF732 domain-containing protein	MAV_2904	617.114	1182.78	454.617	625.803	899.948	540.21	0.600268	0.37416	0.347604	-0.736322	0.458915	0.337909
A0A0H2ZVM5	CbbQ/NirQ/NorQ/GpvN family protein	MAV_2455	1094.31	1288.5	671.208	759.918	1191.41	715.563	0.600604	0.54561	0.0468166	-0.735515	1.3296	0.977941
A0QBP0	Succinate--CoA ligase [ADP-forming] subunit beta (EC 6.2.1.5) (Succinyl-CoA synthetase subunit beta) (SCS-beta)	sucC MAV_1074	1447.21	1044.87	770.348	728.195	1246.04	749.271	0.601321	0.132911	0.133405	-0.733793	0.874828	0.641943
A0A0H3A2Q8	Transcriptional regulator, XRE family protein	MAV_3797	1433.23	891.794	587.389	811.385	1162.51	699.387	0.601618	0.499452	0.254717	-0.733081	0.593942	0.435408
A0A0H3A611	Trypsin-like peptidase domain-containing protein	MAV_3882	1282.53	956.418	518.857	828.456	1119.47	673.657	0.601762	0.966937	0.185854	-0.732735	0.730829	0.535504
A0A0H2ZXX2	Polyketide cyclase / dehydrase and lipid transport	MAV_2308	1190.1	1136.41	525.692	875.049	1163.26	700.37	0.602078	0.194152	0.120075	-0.731978	0.920547	0.673821
A0A0H2ZZJ7	DoxX subfamily protein, putative	MAV_1260	2049.23	625.804	761.155	850.671	1337.52	805.913	0.602544	0.0799662	0.533695	-0.730861	0.272707	0.199311
A0A0H2ZWV5	Bac_luciferase domain-containing protein	MAV_2605	939.238	1101.62	616.125	614.664	1020.43	615.394	0.603074	0.0114505	0.12592	-0.729592	0.899907	0.656565
A0A0H2ZW86	Transcriptional regulator, GntR family protein	MAV_0060	808.8	1215.16	552.36	668.512	1011.98	610.436	0.603209	0.354483	0.197791	-0.729269	0.703794	0.513256
A0A0H3A5Q9	Malyl-CoA lyase	MAV_0343	1211.72	1476.78	744.168	880.842	1344.25	812.505	0.604429	0.606151	0.0704294	-0.726356	1.15225	0.83694
A0QKU9	50S ribosomal protein L36	rpmJ MAV_4402	1057.25	927.28	524.878	677.593	992.265	601.235	0.605922	0.897769	0.0599029	-0.722796	1.22255	0.883655
A0A0H2ZYP4	Steroid monooxygenase	MAV_3018	995.005	1307.99	665.798	730.287	1151.5	698.043	0.606205	0.258727	0.104969	-0.722122	0.97894	0.706913
A0A0H2ZT41	tRNA threonylcarbamoyladenosine biosynthesis protein TsaE (t(6)A37 threonylcarbamoyladenosine biosynthesis protein TsaE)	MAV_4370	928.352	1123.27	591.355	652.935	1025.81	622.145	0.606491	0.389619	0.0585361	-0.721443	1.23258	0.889233
A0A0H2ZUG4	Mce-family protein mce2f	MAV_4546	1269.39	1147.05	673.425	793.603	1208.22	733.514	0.607102	0.988642	0.0311128	-0.71999	1.50706	1.08507
A0A0H2ZW29	Adenosylcobinamide kinase (EC 2.7.1.156) (EC 2.7.7.62) (Adenosylcobinamide-phosphate guanylyltransferase)	cobU MAV_2284	1043.73	904.954	468.648	716.24	974.344	592.444	0.608044	0.650475	0.114796	-0.717753	0.940074	0.674741
A0QFC0	Sec-independent protein translocase protein TatA	tatA MAV_2409	415.696	385.441	312.641	174.763	400.569	243.702	0.60839	0.275029	0.156314	-0.716931	0.806003	0.577849
A0A0H2ZZ25	Ribosome silencing factor	MAV_2035	803.627	1086.19	457.232	692.863	944.908	575.048	0.608575	0.885001	0.182074	-0.716492	0.739752	0.530026
A0A0H2ZV82	Acetyl-CoA acetyltransferase	MAV_5069	1544.49	1108.71	687.486	927.822	1326.6	807.654	0.608814	0.641709	0.172344	-0.715928	0.763605	0.546686
A0A0H2ZVY5	Tryptophan--tRNA ligase (EC 6.1.1.2) (Tryptophanyl-tRNA synthetase) (TrpRS)	trpS MAV_4310	779.267	941.967	373.327	675.573	860.617	524.45	0.609389	0.628748	0.189242	-0.714566	0.722984	0.516619
A0A0H3A2G4	Putative transposase	MAV_0504	962.499	1430.08	739.479	719.319	1196.29	729.399	0.609717	0.0548618	0.18416	-0.713788	0.734806	0.524495
A0A0H2ZZI2	Glycosyl transferase, group 1 family protein (EC 2.4.1.-)	MAV_3879	1193.6	1475.91	870.829	760.398	1334.75	815.613	0.611059	0.474761	0.075689	-0.710616	1.12097	0.796578
A0A0H2ZT54	Ferredoxin	MAV_0707	977.638	1137.51	773.149	520.281	1057.57	646.715	0.611508	0.717831	0.110928	-0.709556	0.95496	0.677597
A0QBI8	Pyridoxine/pyridoxamine 5'-phosphate oxidase (EC 1.4.3.5) (PNP/PMP oxidase) (PNPOx) (Pyridoxal 5'-phosphate synthase)	pdxH MAV_1017	1000.42	1073.87	467.486	803.058	1037.14	635.272	0.61252	0.274336	0.144182	-0.707171	0.841089	0.594793
A0A0H2ZUB0	Two component system response regulator	MAV_3283	1025.66	1024.11	514.351	743.333	1024.88	628.842	0.613574	0.00859313	0.179142	-0.70469	0.746803	0.526265
A0A0H3A0Y5	Hydrolase, alpha/beta fold family protein	MAV_1254	923.215	953.502	419.581	735.693	938.358	577.637	0.615582	0.121617	0.151048	-0.699977	0.820884	0.5746
A0A0H3A5R5	DUF2510 domain-containing protein	MAV_3061	874.326	1047.2	526.395	658.102	960.765	592.248	0.616434	0.828934	0.0770375	-0.697982	1.1133	0.777062
A0A0H2ZT26	Phenyloxazoline synthase MbtB (Mycobactin synthetase protein B)	MAV_3243	1580.27	1786.24	1140.09	935.205	1683.25	1037.65	0.616455	0.996655	0.0470785	-0.697933	1.32718	0.926281
A0A0H2ZXA6	Aminotransferase (EC 2.6.1.-)	MAV_1317	1305.23	1132.22	727.664	776.041	1218.72	751.852	0.616918	0.347139	0.035082	-0.69685	1.45492	1.01386
A0A0H2ZQV4	Mce-family protein mce1f	MAV_5010	1395.32	1050.28	708.116	802.483	1222.8	755.3	0.617681	0.339905	0.120485	-0.695066	0.919067	0.638813
A0A0H2ZSB0	DUF3039 domain-containing protein	MAV_3601	1416.84	960.714	789.308	680.624	1188.78	734.966	0.618255	0.297833	0.192547	-0.693727	0.715463	0.496336
A0A0H3A4K1	HIT family protein	MAV_1411	1027.36	829.306	458.412	690.476	928.335	574.444	0.618789	0.899548	0.146145	-0.69248	0.835217	0.57837
A0A0H2ZTW0	Enoyl-CoA hydratase/isomerase	MAV_0148	1852.46	992.363	848.392	915.658	1422.41	882.025	0.620091	0.0993747	0.336918	-0.689448	0.472476	0.325747
A0QJ63	Acylphosphatase (EC 3.6.1.7) (Acylphosphate phosphohydrolase)	acyP MAV_3779	881.394	855.343	294.733	783.454	868.368	539.094	0.620812	0.0678048	0.31069	-0.687771	0.507673	0.349162
A0A0H3A4A6	Amidohydrolase 2	MAV_1917	1270.32	782.173	646.126	628.176	1026.25	637.151	0.620855	0.0467977	0.35637	-0.687673	0.448099	0.308145
A0A0H2ZSM9	Aldehyde dehydrogenase	MAV_5095	1388.07	1670.23	1058.55	840.932	1529.15	949.743	0.621091	0.836481	0.0829588	-0.687123	1.08114	0.742874
A0A0H2ZX38	UPF0749 protein	MAV_2890	889.135	814.704	453.419	606.91	851.92	530.165	0.622318	0.574888	0.0636363	-0.684277	1.1963	0.818597
A0A0H3A0T9	Diadenosine tetraphosphate	MAV_3489	725.714	915.025	356.936	665.087	820.369	511.012	0.622905	0.701428	0.229251	-0.682917	0.639689	0.436854
A0A0H2ZUE0	Copper-translocating P-type ATPase (EC 3.6.3.4)	MAV_5246	1344.8	1293.2	998.372	646.169	1319	822.27	0.623404	0.185189	0.107983	-0.68176	0.966644	0.659019
A0A0H2ZS33	MaoC family protein	MAV_4526	1600.44	871.469	764.44	776.69	1235.95	770.565	0.623459	0.0213951	0.422925	-0.681634	0.373736	0.254751
A0QHI1	Histidinol-phosphate aminotransferase (EC 2.6.1.9) (Imidazole acetol-phosphate transaminase)	hisC MAV_3186	744.618	486.75	439.62	328.969	615.684	384.295	0.624175	0.516092	0.240881	-0.679978	0.618197	0.42036
A0A0H2ZVB0	HTH cro/C1-type domain-containing protein	MAV_0180	607.107	890.92	473.828	461.905	749.014	467.867	0.624644	0.0534604	0.186327	-0.678895	0.729724	0.495406
A0A0H2ZXR9	MmpS4 protein	MAV_3247	1262.23	1032.78	573.829	860.76	1147.51	717.294	0.62509	0.858864	0.143968	-0.677865	0.841734	0.570582
A0A0H3A4H2	Immunogenic protein MPT64	MAV_4130	1157.45	1032.21	545.175	824.369	1094.83	684.772	0.62546	0.536914	0.115576	-0.67701	0.937133	0.634448
A0A0H2ZSU1	DUF5078 domain-containing protein	MAV_4695	1024.75	709.048	506.161	578.808	866.899	542.485	0.625776	0.287972	0.183116	-0.676283	0.737275	0.498606
A0A0H2ZTU9	Probable ferredoxin/ferredoxin--NADP reductase (EC 1.18.1.2)	MAV_1015	1368.56	1217.6	926.627	691.835	1293.08	809.231	0.625817	0.727538	0.0740783	-0.676188	1.13031	0.764302
A0A0H3A0Z4	FF domain protein	MAV_4121	1194.11	1403.4	789.019	839.351	1298.76	814.185	0.626896	0.300504	0.0459575	-0.673702	1.33764	0.901173
A0A0H2ZS27	Antar domain protein	MAV_0441	1073.71	765.066	652.986	501.304	919.389	577.145	0.627749	0.581586	0.184824	-0.671741	0.733242	0.492549
A0A0H3A1R6	Putative acyl-CoA dehydrogenase	MAV_3680	1197.42	1355.64	679.969	923.131	1276.53	801.55	0.627913	0.73444	0.0819575	-0.671362	1.08641	0.729376
A0A0H2ZSC6	Antioxidant, AhpC/TSA family protein (EC 1.11.1.15)	MAV_3178	732.735	825.278	352.771	625.919	779.006	489.345	0.628165	0.41592	0.182317	-0.670784	0.739172	0.495825
A0A0H2ZZK2	Rv2175c_C domain-containing protein	MAV_2320	992.688	1058.61	455.48	833.898	1025.65	644.689	0.628567	0.219601	0.185759	-0.669862	0.731051	0.489703
A0A0H3A3H1	Translation initiation inhibitor	MAV_0451	867.384	881.06	429.131	672.043	874.222	550.587	0.629802	0.0716097	0.117004	-0.667029	0.931798	0.621536
A0QDG6	Nucleoside diphosphate kinase (NDK) (NDP kinase) (EC 2.7.4.6) (Nucleoside-2-P kinase)	ndk MAV_1727	767.29	990.076	438.359	668.827	878.683	553.593	0.630026	0.978424	0.179699	-0.666518	0.745455	0.496859
A0A0H3A3X8	DUF2771 domain-containing protein	MAV_1004	956.693	919.598	357.401	825.179	938.146	591.29	0.630275	0.100758	0.277391	-0.665947	0.556908	0.370871
A0A0H2ZVJ8	Peroxisomal hydratase-dehydrogenase-epimerase (EC 1.1.1.-, EC 4.2.1.-)	MAV_5078	1239.07	1116.42	720.122	765.022	1177.75	742.572	0.630502	0.446826	0.021786	-0.665428	1.66182	1.10582
A0A0H2ZWE5	Hercynine oxygenase (EC 1.14.99.50) (Gamma-glutamyl hercynylcysteine S-oxide synthase)	egtB MAV_0400	1097.18	975.248	596.428	711.063	1036.22	653.745	0.630897	0.960725	0.0446842	-0.664523	1.34985	0.897004
A0QFB4	Prokaryotic ubiquitin-like protein Pup (Bacterial ubiquitin-like modifier)	pup MAV_2403	1192.13	1373.87	868.452	750.583	1283	809.517	0.630956	0.73256	0.0485478	-0.664388	1.31383	0.872893
A0A0H2ZX70	YbhB/YbcL family Raf kinase inhibitor-like protein	MAV_2351	865.348	984.716	341.745	825.666	925.032	583.705	0.631011	0.307921	0.30431	-0.664262	0.516684	0.343214
A0QDK7	30S ribosomal protein S20	rpsT MAV_1770	1252.22	1037.22	574.107	871.525	1144.72	722.816	0.631435	0.796964	0.148225	-0.663294	0.829078	0.549922
A0A0H2ZX19	Polyketide cyclase	MAV_3672	1851.95	596.443	1013.75	536.897	1224.2	775.324	0.633332	0.462159	0.572663	-0.658966	0.242101	0.159536
A0A0H2ZVM9	Transcriptional regulator, TetR family protein	MAV_1586	1248.95	830.045	530.637	787.139	1039.5	658.888	0.633852	0.699549	0.261337	-0.657781	0.582799	0.383354
A0A0H2ZUZ7	Acyl-CoA synthase	MAV_0217	1481.69	1212	855.302	853.685	1346.84	854.493	0.634441	0.00763154	0.170177	-0.656442	0.7691	0.504869
A0A0H2ZVW4	Methionine synthase (EC 2.1.1.13) (5-methyltetrahydrofolate--homocysteine methyltransferase)	metH MAV_2379	1316.03	1193.16	850.168	743.787	1254.59	796.977	0.635248	0.908551	0.0301175	-0.654608	1.52118	0.995777
A0A0H2ZQH4	Sodium/calcium exchanger family protein	MAV_5239	693.867	1427.17	687.655	660.361	1060.52	674.008	0.635545	0.0473686	0.483056	-0.653934	0.316003	0.206645
A0A0H2ZSY6	Putative oxidoreductase YdbC (EC 1.-.-.-)	MAV_4594	1128.51	1036.65	506.075	870.421	1082.58	688.248	0.635748	0.314475	0.170684	-0.653472	0.767807	0.50174
A0QKZ8	30S ribosomal protein S8	rpsH MAV_4451	1028.2	1008.91	565.37	735.208	1018.56	650.289	0.638441	0.14403	0.0498642	-0.647374	1.30221	0.843018
A0A0H2ZT51	DNA-binding protein	MAV_0638	963.918	1236.5	646.457	760.849	1100.21	703.653	0.639562	0.505907	0.115372	-0.644844	0.937899	0.604798
A0A0H2ZTD8	Aldehyde dehydrogenase family protein	MAV_4946	1201.52	1086.47	797.564	668.331	1143.99	732.947	0.640692	0.926136	0.0415544	-0.642297	1.38138	0.887258
A0A0H2ZSE8	ErfK/YbiS/YcfS/YnhG family protein	MAV_4986	1547.65	992.155	831.106	796.816	1269.9	813.961	0.640964	0.0784966	0.24299	-0.641686	0.614411	0.394259
A0A0H3A3A4	FhuF_C domain-containing protein	MAV_3628	356.634	1063.79	277.091	633.458	710.211	455.275	0.641042	0.594347	0.585633	-0.64151	0.232374	0.14907
A0A0H2ZQK2	Enoyl-CoA hydratase	MAV_1028	1162.09	929.701	662.9	678.235	1045.89	670.568	0.641143	0.0839046	0.0842669	-0.641281	1.07434	0.688956
A0A0H2ZX54	Error-prone DNA polymerase (EC 2.7.7.7)	dnaE2 MAV_4335	1295.66	7.20797	803.136	34.6622	651.433	418.899	0.643042	0.684738	0.785881	-0.637014	0.104643	0.0666593
A0Q8S8	Cell division protein CrgA	crgA MAV_0015	509.056	1023.64	346.502	640.179	766.349	493.34	0.643754	0.660303	0.454044	-0.635419	0.342902	0.217886
A0A0H3A2J0	Ribose-5-phosphate isomerase B (EC 5.3.1.6) (Phosphoriboisomerase B)	MAV_1707	759.506	899.188	454.775	613.207	829.347	533.991	0.643869	0.920023	0.107605	-0.63516	0.968169	0.614942
A0A0H3A1S1	Iron-sulfur cluster carrier protein	MAV_1368	1179	983.033	710.768	682.501	1081.02	696.634	0.644425	0.182396	0.060386	-0.633916	1.21906	0.772784
A0A0H3A3B0	EspA_EspE domain-containing protein	MAV_1562	1089.48	1191.87	606.798	864.242	1140.68	735.52	0.64481	0.481946	0.0997233	-0.633054	1.0012	0.633816
A0A0H2ZTG8	PPE family protein	MAV_1329	549.216	1041.83	533.414	493.81	795.524	513.612	0.645628	0.102144	0.372122	-0.631225	0.429315	0.270994
A0QL66	50S ribosomal protein L1	rplA MAV_4520	1347.04	841.564	697.591	715.458	1094.3	706.525	0.645638	0.0449846	0.367463	-0.631202	0.434787	0.274438
A0A0H2ZZ64	Acetyltransferase	MAV_5304	1045.21	992.052	538.022	778.054	1018.63	658.038	0.646002	0.277507	0.0992146	-0.630391	1.00342	0.632549
A0A0H2ZSJ7	MutT/nudix family protein	MAV_5296	965.32	1224.37	568.156	847.424	1094.85	707.79	0.646474	0.95221	0.179188	-0.629335	0.74669	0.469918
A0A0H3A1A8	SGNH_hydro domain-containing protein	MAV_3515	1007.42	916.599	477.089	767.325	962.009	622.207	0.646779	0.38613	0.154994	-0.628654	0.809686	0.509013
A0A0H3A326	Monoxygenase	MAV_4059	943.672	653.75	514.962	518.364	798.711	516.663	0.646871	0.014941	0.302202	-0.628449	0.519703	0.326607
A0A0H3A286	Thiamine biosynthesis protein ThiS	thiS MAV_4745	1310.56	1220.57	632.922	1004.75	1265.56	818.834	0.647011	0.302334	0.144602	-0.628137	0.839825	0.527525
A0QA85	GTP cyclohydrolase 1 (EC 3.5.4.16) (GTP cyclohydrolase I) (GTP-CH-I)	folE MAV_0543	1254	1189.92	678.982	902.52	1221.96	790.751	0.647118	0.355438	0.0656289	-0.627898	1.1829	0.742744
A0A0H2ZYN9	Ig-like domain-containing protein	MAV_0507	680.157	619.812	500.432	341.673	649.985	421.052	0.647788	0.462494	0.114453	-0.626407	0.941374	0.589683
A0A0H2ZXC6	Long-chain specific acyl-CoA dehydrogenase (EC 1.3.8.8)	MAV_3616	1298.25	1042.55	775.762	741.26	1170.4	758.511	0.648079	0.170769	0.0856845	-0.625759	1.0671	0.667746
A0A0H2ZT47	DNA gyrase subunit A (EC 5.6.2.2)	gyrA MAV_0006	1315.7	973.795	842.002	641.947	1144.75	741.974	0.648157	0.674065	0.179016	-0.625585	0.747109	0.467381
A0A0H3A484	ATPase, AAA family protein	MAV_4871	795.008	861.174	536.401	537.311	828.091	536.856	0.648305	0.0175106	0.0719605	-0.625255	1.14291	0.714607
A0A0H2ZXJ7	Phosphoglycerate mutase family protein	MAV_1752	947.115	1074.38	569.353	741.213	1010.75	655.283	0.648316	0.811569	0.0798024	-0.625232	1.09798	0.686495
A0A0H2ZS73	Transcriptional regulator, MarR family protein	MAV_2081	736.069	1041.91	515.277	638.106	888.99	576.692	0.648704	0.486241	0.198559	-0.624367	0.70211	0.438374
A0QAG8	Acetaldehyde dehydrogenase (EC 1.2.1.10) (Acetaldehyde dehydrogenase [acetylating])	MAV_0626	936.616	1227.91	775.541	628.647	1082.26	702.094	0.648729	0.594691	0.145079	-0.624313	0.838397	0.523422
A0A0H2ZS65	PPE family protein	MAV_3355	819.4	859.916	725.697	365.067	839.658	545.382	0.649529	0.142445	0.246303	-0.622534	0.60853	0.378831
A0A0H2ZX77	DUF488 family protein	MAV_3979	1300.67	498.035	504.194	664.983	899.351	584.589	0.650012	0.251732	0.522271	-0.621461	0.282104	0.175317
A0A0H2ZSN5	DUF732 domain-containing protein	MAV_4583	850.552	221.597	536.28	160.774	536.074	348.527	0.650147	0.685302	0.65955	-0.621161	0.180752	0.112276
A0A0H3A5W2	Virulence factor Mce family protein, putative	MAV_0948	993.871	1068.32	607.274	733.757	1031.1	670.515	0.650293	0.677403	0.0390117	-0.620839	1.40881	0.874641
A0A0H2ZVH3	NADH-quinone oxidoreductase chain e (EC 1.6.99.5)	MAV_4037	946.479	1021.06	486.855	795.117	983.769	640.986	0.651561	0.30224	0.163181	-0.618028	0.787329	0.486592
A0QBQ8	50S ribosomal protein L32	rpmF MAV_1093	1181.41	1183.52	690.21	853.769	1182.46	771.99	0.652865	0.0163666	0.125145	-0.615144	0.902586	0.55522
A0A0H2ZVG4	LytR/CpsA/Psr family protein	MAV_0769	1278.1	1464.46	994.396	799.655	1371.28	897.025	0.654151	0.972001	0.0721272	-0.612305	1.1419	0.699192
A0A0H2ZWQ4	Pyridoxamine 5'-phosphate oxidase	MAV_4009	1244.46	906.98	793.395	614.816	1075.72	704.105	0.654544	0.619688	0.190973	-0.611437	0.719029	0.439641
A0A0H3A3J7	DNA-binding protein, putative	MAV_0506	1052.51	1020.73	757.843	599.309	1036.62	678.576	0.654606	0.251897	0.0473887	-0.6113	1.32433	0.809561
A0QKZ6	50S ribosomal protein L18	rplR MAV_4449	1316.12	1051.02	787.63	762.153	1183.57	774.892	0.654709	0.12199	0.0917844	-0.611074	1.03723	0.633825
A0A0H2ZYF9	AAA_15 domain-containing protein	MAV_1428	1417.51	1246.04	861.286	884.343	1331.77	872.815	0.655378	0.170183	0.0337381	-0.609601	1.47188	0.89726
A0A0H2ZVZ4	3-oxoacyl-[acyl-carrier-protein] reductase (EC 1.1.1.100)	MAV_1572	995.034	929.6	570.574	692.586	962.317	631.58	0.656312	0.626762	0.0411254	-0.607546	1.38589	0.841992
A0QH60	Cytidylate kinase (CK) (EC 2.7.4.25) (Cytidine monophosphate kinase) (CMP kinase)	cmk MAV_3064	872.856	933.351	503.195	685.028	903.103	594.111	0.657855	0.408935	0.0841918	-0.604158	1.07473	0.649307
A0A0H3A054	DNA-binding protein HU homolog (Histone-like protein)	hup MAV_3836	1244.75	698.536	456.928	822.104	971.645	639.516	0.658178	0.750331	0.418447	-0.603449	0.37836	0.228321
A0A0H3A1H5	Beta-lactamase	MAV_3395	1062	1032.33	769.619	611.532	1047.16	690.575	0.659472	0.236246	0.0472883	-0.600616	1.32525	0.795965
A0A0H2ZTW6	Ppe family protein	MAV_4014	1106.64	1124.17	820.795	651.249	1115.41	736.022	0.659867	0.131178	0.0469378	-0.599753	1.32848	0.796758
A0A0H2ZVZ0	Nonspecific lipid-transfer protein (EC 2.3.1.176)	MAV_3681	1075.6	1189.23	735.46	759.287	1132.42	747.373	0.659982	0.263164	0.0219849	-0.599502	1.65788	0.9939
A0A0H3A4J6	Glycerophosphoryl diester phosphodiesterase family protein	MAV_0576	1225.34	1001.71	503.853	969.903	1113.53	736.878	0.661752	0.569621	0.282371	-0.595638	0.549179	0.327112
A0A0H2ZW20	Nucleotidyl transferase	MAV_4228	1188.13	1025.28	752.982	712.453	1106.7	732.718	0.662073	0.310556	0.0468327	-0.594938	1.32945	0.790941
A0A0H2ZSP7	LprC protein	MAV_1424	960.039	717.337	555.597	555.181	838.688	555.389	0.662212	0.00218256	0.257642	-0.594635	0.588983	0.35023
A0A0H2ZX75	Cytochrome P450 superfamily protein	MAV_1598	779.913	997.435	545.755	634.015	888.674	589.885	0.663781	0.490779	0.125838	-0.591221	0.900188	0.53221
A0A0H2ZWI7	SnoaL-like domain-containing protein	MAV_2774	945.936	1015.58	435.015	867.049	980.758	651.032	0.663805	0.203494	0.270816	-0.591168	0.567326	0.335385
A0A0H2ZXL5	Helper protein	MAV_2529 MAV_2676 MAV_2692 MAV_3532	1482.21	1025.99	684.598	980.426	1254.1	832.512	0.663833	0.732455	0.261127	-0.591108	0.583149	0.344704
A0A0H2ZWE8	Acetyl-CoA acetyltransferase (EC 2.3.1.9)	MAV_1544	1285.41	912.215	811.787	647.5	1098.81	729.644	0.664029	0.527995	0.211887	-0.590683	0.673895	0.398058
A0A0H2ZTR8	Cytochrome P450 superfamily protein	MAV_2138	1390.06	1038.28	816.214	796.88	1214.17	806.547	0.664276	0.0699072	0.146732	-0.590144	0.833476	0.491871
A0A0H3A0J9	RNA polymerase sigma factor SigA	sigA MAV_3595	1208.14	1093.27	688.535	842.154	1150.7	765.345	0.66511	0.817507	0.0567228	-0.588335	1.24624	0.733208
A0A0H2ZTE0	4HBT domain-containing protein	MAV_2868	1179.22	783.08	555.876	749.272	981.148	652.574	0.665113	0.578268	0.27452	-0.588329	0.561425	0.330303
A0A0H2ZUY7	Acetyl-CoA acetyltransferase	MAV_4915	821.433	1043.72	576.027	665.488	932.578	620.757	0.665636	0.487168	0.121336	-0.587194	0.91601	0.537876
A0A0H3A3C5	Virulence factor Mce family protein	MAV_5011	1196.74	1044.47	734.766	758.706	1120.6	746.736	0.666369	0.198566	0.039962	-0.585607	1.39835	0.818885
A0A0H2ZUF3	DoxD family protein/pyridine nucleotide-disulfide oxidoreductase	MAV_2867	1743.71	1422.81	1220.01	890.672	1583.26	1055.34	0.666561	0.983475	0.148538	-0.585191	0.828162	0.484633
A0A0H2ZX15	DUF732 domain-containing protein	MAV_0780	919.81	1024.15	577.573	718.316	971.982	647.945	0.666622	0.812282	0.06594	-0.585059	1.18085	0.690868
A0A0H3A161	Acyltransferase domain protein	MAV_3346	1041.41	1126.68	707.107	739.399	1084.05	723.253	0.667178	0.460898	0.0155959	-0.583856	1.80699	1.05502
A0A0H2ZW85	Large-conductance mechanosensitive channel	mscL MAV_1098	1096.96	696.92	641.562	555.378	896.938	598.47	0.667237	0.270179	0.282022	-0.58373	0.549717	0.320886
A0A0H3A4N3	Tylactone synthase modules 4 & 5	MAV_1763	1217.33	1280.98	692.86	974.493	1249.15	833.676	0.667393	0.283023	0.102509	-0.583391	0.989237	0.577112
A0A0H3A4W1	AB hydrolase-1 domain-containing protein	MAV_0918	898.039	936.038	734.499	489.709	917.038	612.104	0.667479	0.196081	0.132883	-0.583205	0.876532	0.511198
A0A0H2ZZ67	Lsr2 protein	MAV_0555	1095.6	887.642	596.249	730.264	991.619	663.257	0.668862	0.728883	0.117434	-0.580219	0.930207	0.539724
A0A0H2ZUI9	Virulence factor Mce family protein	MAV_5014	1168.16	1195.96	694.515	886.86	1182.06	790.687	0.668906	0.182819	0.0564741	-0.580124	1.24815	0.724083
A0A0H2ZUF6	Oxidoreductase	MAV_0588	784.439	1121.59	519.893	755.507	953.017	637.7	0.669138	0.776599	0.264951	-0.579624	0.576834	0.334347
A0A0H3A2F6	Chromosomal replication initiator protein DnaA	dnaA MAV_0001	981.731	1066.74	656.253	715.101	1024.24	685.677	0.669452	0.770946	0.0225305	-0.578947	1.64723	0.953657
A0A0H3A4T0	Transcriptional regulator, Fur family protein	MAV_2752	941.528	1053.5	551.213	785.5	997.516	668.356	0.67002	0.567673	0.126687	-0.577723	0.897267	0.518372
A0A0H2ZSC4	Iron permease FTR1 family protein	MAV_2483	1245.2	846.509	647.821	753.764	1045.85	700.793	0.670069	0.330694	0.236313	-0.577619	0.626513	0.361886
A0A0H3A178	Cytotoxic translational repressor of toxin-antitoxin stability system	MAV_0277	934.831	764.726	445.149	694.132	849.778	569.641	0.67034	0.76313	0.204274	-0.577034	0.689786	0.39803
A0QDF5	ATP-dependent Clp protease ATP-binding subunit ClpX	clpX MAV_1716	1257.5	1243.88	902.783	776.057	1250.69	839.42	0.671166	0.136299	0.0231792	-0.575259	1.6349	0.940492
A0A0H3A3R8	Cytochrome bc1 complex Rieske iron-sulfur subunit (Cytochrome bc1 reductase complex subunit QcrA) (Rieske iron-sulfur protein)	MAV_2297	1358.49	759.38	817.178	604.618	1058.93	710.898	0.671334	0.434099	0.387793	-0.574897	0.4114	0.236512
A0A0H3A343	Nuclear export factor GLE1 family protein	MAV_0178	1142.36	775.982	525.014	762.99	959.173	644.002	0.671414	0.733442	0.285851	-0.574726	0.54386	0.31257
A0A0H2ZX53	CheR methyltransferase, SAM binding domain protein (EC 2.1.1.80)	cheR MAV_2216	867.69	1185.97	549.907	832.995	1026.83	691.451	0.673384	0.925573	0.255998	-0.570499	0.591763	0.3376
A0A0H3A1K5	Acyl-CoA synthase	MAV_0650	1005.92	967.769	664.293	664.994	986.844	664.644	0.673504	0.023382	0.0375847	-0.570241	1.42499	0.812586
A0QLT3	Thiazole synthase (EC 2.8.1.10)	thiG MAV_4744	1163.64	1151.35	703.269	857.165	1157.49	780.217	0.674057	0.101434	0.0394051	-0.569058	1.40445	0.799212
A0A0H2ZSS7	Ribose-phosphate pyrophosphokinase (RPPK) (EC 2.7.6.1) (5-phospho-D-ribosyl alpha-1-diphosphate) (Phosphoribosyl diphosphate synthase) (Phosphoribosyl pyrophosphate synthase) (P-Rib-PP synthase) (PRPP synthase) (PRPPase)	prs MAV_1156	1277.92	1082.59	779.71	811.451	1180.25	795.581	0.674076	0.205116	0.0602412	-0.569018	1.22011	0.694262
A0A0H2ZSD7	Nucleotidyl transferase AbiEii/AbiGii toxin family protein	MAV_5026	765.054	1135.82	433.895	848.726	950.439	641.31	0.674752	0.928664	0.382161	-0.567571	0.417754	0.237105
A0A0H3A206	10 kDa chaperonin	MAV_4949	1031.32	974.216	615.936	738.394	1002.77	677.165	0.675296	0.555567	0.040457	-0.566409	1.39301	0.789011
A0A0H2ZS96	DUF3566 domain-containing protein	MAV_0007	1012.46	896.993	640.588	649.429	954.727	645.009	0.675595	0.0973009	0.0332202	-0.56577	1.4786	0.836546
A0QCX4	ATP synthase subunit b (ATP synthase F(0) sector subunit b) (ATPase subunit I) (F-type ATPase subunit b) (F-ATPase subunit b)	atpF MAV_1523	760.433	1100.96	483.837	774.123	930.694	628.98	0.675818	0.898813	0.309892	-0.565293	0.50879	0.287615
A0A0H3A1C1	Arylamine N-acetyltransferase (EC 2.3.1.5)	MAV_0595	1075.52	759.46	613.537	627.093	917.492	620.315	0.676098	0.0545759	0.201051	-0.564696	0.696693	0.39342
A0A0H2ZXC3	Glyco_trans_2-like domain-containing protein	MAV_1353	925.944	1110.95	668.73	709.745	1018.45	689.238	0.676753	0.277777	0.0737836	-0.563298	1.13204	0.637676
A0A0H3A0E6	Septum formation initiator subfamily protein	MAV_1166	594.877	1031.44	266.136	834.578	813.161	550.357	0.676812	0.833877	0.539666	-0.563172	0.267875	0.15086
A0A0H2ZZP1	DUF1826 domain-containing protein	MAV_4850	961.933	1282.31	811.682	708.733	1122.12	760.208	0.677472	0.395866	0.164424	-0.561767	0.784035	0.440445
A0A0H3A174	Nucleoid-associated protein MAV_0387	MAV_0387	957.135	705.249	629.037	497.278	831.192	563.158	0.67753	0.613637	0.199972	-0.561644	0.699032	0.392607
A0A0H2ZUV6	DUF1524 domain-containing protein	MAV_3817	724.433	941.352	417.846	711.123	832.892	564.484	0.67774	0.810847	0.278971	-0.561196	0.55444	0.31115
A0A0H2ZYN0	Low molecular weight protein antigen 6	MAV_3853	849.268	862.416	376.942	784.728	855.842	580.835	0.678671	0.0410361	0.405968	-0.559217	0.391508	0.218938
A0A0H2ZUF4	Caib/baif family protein	MAV_0893	1186.19	1472.04	876.907	928.424	1329.12	902.665	0.679147	0.227037	0.0990393	-0.558204	1.00419	0.560544
A0A0H2ZZ51	Methyltransferase, UbiE/COQ5 family protein	MAV_3903	1395.15	1387.66	1113.63	777.617	1391.41	945.624	0.679618	0.0283555	0.229303	-0.557204	0.63959	0.356382
A0QIY1	Ribosome-binding factor A	rbfA MAV_3692	379.985	891.76	290.178	574.371	635.873	432.275	0.679813	0.645417	0.558637	-0.55679	0.25287	0.140796
A0A0H2ZZG5	Virulence factor Mce family protein	MAV_5015	1249.77	1095.09	758.701	835.546	1172.43	797.123	0.679889	0.587068	0.0490804	-0.55663	1.30909	0.72868
A0A0H2ZYJ8	MbtD protein	MAV_2012	1027.32	1179.38	750.917	749.652	1103.35	750.285	0.680007	0.0105905	0.135012	-0.556379	0.869628	0.483843
A0A0H2ZVA7	LpqE protein	MAV_0569	854.948	1005.72	578.053	687.771	930.336	632.912	0.680305	0.800962	0.0858075	-0.555746	1.06647	0.592689
A0A0H2ZWK6	ATP-binding protein	MAV_4156	931.445	1003.76	542.651	773.9	967.6	658.275	0.680317	0.385873	0.125217	-0.555721	0.902337	0.501447
A0A0H2ZZX3	Caib/baif family protein	MAV_5261	1099.89	1202.16	744.082	822.557	1151.03	783.319	0.680539	0.833321	0.0293794	-0.55525	1.53196	0.850618
A0A0H3A396	Translation initiation factor IF-3	infC MAV_3127	1292.49	791.752	633	788.649	1042.12	710.824	0.682095	0.38372	0.333719	-0.551955	0.47662	0.263072
A0A0H3A3F8	Oxidoreductase, short chain dehydrogenase/reductase family protein	MAV_3655	775.008	916.514	489.264	665.124	845.761	577.194	0.682455	0.86271	0.140354	-0.551195	0.852776	0.470046
A0A0H3A4K7	Aldehyde dehydrogenase	MAV_3969	834.814	934.061	624.166	583.084	884.438	603.625	0.682496	0.499709	0.0346864	-0.551108	1.45984	0.80453
A0A0H3A0N0	Putative N-acetylmuramoyl-L-alanine amidase (EC 3.5.1.28)	MAV_5303	1214.97	1111.32	757.888	830	1163.14	793.944	0.682584	0.77399	0.0280149	-0.550922	1.55261	0.855367
A0A0H2ZTC1	Conserved membrane protein	MAV_4617	947.26	1108.89	743.269	661.013	1028.08	702.141	0.682966	0.599377	0.0694373	-0.550115	1.15841	0.637258
A0A0H2ZXB4	DUF3099 domain-containing protein	MAV_3602	856.682	764.707	475.182	632.421	810.695	553.801	0.683119	0.673889	0.106078	-0.54979	0.974375	0.535702
A0A0H3A1V3	Putative acyl-CoA dehydrogenase	MAV_4500	1436.8	1307.61	977.552	900.046	1372.2	938.799	0.684154	0.688029	0.0289049	-0.547608	1.53903	0.842784
A0QDG8	50S ribosomal protein L21	rplU MAV_1729	1285.95	813.175	673.939	762.462	1049.56	718.2	0.684284	0.235672	0.302168	-0.547333	0.519752	0.284477
A0A0H3A0W1	Protein translocase subunit SecE	secE MAV_4523	1355.21	566.865	669.937	645.457	961.036	657.697	0.684363	0.0395254	0.582386	-0.547167	0.234789	0.128469
A0A0H3A2C7	Phosphotransferase enzyme family protein, putative	MAV_1568	791.781	983.994	578.701	636.78	887.887	607.74	0.684479	0.373616	0.10802	-0.546921	0.966497	0.528598
A0A0H2ZXF2	Carnitinyl-CoA dehydratase (EC 4.2.1.-)	MAV_2597	1068.08	1248.1	843.538	741.957	1158.09	792.747	0.684528	0.654107	0.0715442	-0.546819	1.14543	0.626341
A0A0H2ZYH3	DNA-binding response regulator, LuxR family protein	MAV_0872	763.267	694.698	394.347	603.812	728.982	499.08	0.684625	0.402801	0.172261	-0.546614	0.763814	0.417511
A0A0H2ZZK3	DUF222 domain-containing protein	MAV_3444	1127.54	1127.87	696.64	848.865	1127.7	772.753	0.685246	0.00275392	0.134473	-0.545307	0.871364	0.475161
A0A0H2ZUM0	Reductase	MAV_1796	1466.46	921.611	879.644	757.738	1194.03	818.691	0.685652	0.280265	0.310968	-0.544452	0.507284	0.276192
A0A0H2ZWI2	Rieske 2Fe-2S family protein	MAV_0200	1172.58	1029.12	772.503	738.535	1100.85	755.519	0.686303	0.296019	0.0426687	-0.543083	1.36989	0.743965
A0A0H3A0W4	Cytochrome P450 family protein (EC 1.14.-.-)	MAV_1609	902.362	902.961	725.321	513.77	902.662	619.545	0.686354	0.00360636	0.227623	-0.542976	0.642784	0.349016
A0QF76	L-cysteine:1D-myo-inositol 2-amino-2-deoxy-alpha-D-glucopyranoside ligase (L-Cys:GlcN-Ins ligase) (EC 6.3.1.13) (Mycothiol ligase) (MSH ligase)	mshC MAV_2361	1164.42	990.515	743.973	735.08	1077.47	739.526	0.686357	0.0650562	0.0604215	-0.542969	1.21881	0.661775
A0A0H2ZUQ7	TVP38/TMEM64 family membrane protein	MAV_3279	975.654	895.383	697.326	587.668	935.519	642.497	0.686781	0.804547	0.0497912	-0.542077	1.30285	0.706244
A0A0H3A5F4	Base excision DNA repair protein, HhH-GPD family protein	MAV_1294	661.622	1254.28	490.623	825.812	957.949	658.218	0.687111	0.655363	0.471492	-0.541384	0.326525	0.176776
A0QJV5	NADH-quinone oxidoreductase subunit I (EC 7.1.1.-) (NADH dehydrogenase I subunit I) (NDH-1 subunit I)	nuoI MAV_4041	1336.46	946.579	791.914	777.344	1141.52	784.629	0.687354	0.0475599	0.31793	-0.540876	0.497668	0.269177
A0A0H3A162	PAS domain S-box protein	MAV_2508	1033.85	816.774	712.338	560.591	925.314	636.464	0.687836	0.77678	0.160936	-0.539863	0.793348	0.428299
A0A0H3A0I0	Transcriptional regulator, GntR family protein	MAV_1576	650.273	1257.82	517.268	795.641	954.045	656.455	0.688075	0.547044	0.467109	-0.539362	0.330582	0.178303
A0A0H2ZUC9	tRNA-(MS[2]IO[6]A)-hydroxylase MiaE-like protein	MAV_4158	840.137	1064.07	484.031	827.227	952.103	655.629	0.688611	0.73609	0.28485	-0.538238	0.545384	0.293547
A0A0H2ZYJ5	Imidazole glycerol phosphate synthase subunit HisH (EC 4.3.2.10) (IGP synthase glutaminase subunit) (EC 3.5.1.2) (IGP synthase subunit HisH) (ImGP synthase subunit HisH) (IGPS subunit HisH)	hisH MAV_3184	702.362	559.811	479.216	390.185	631.087	434.701	0.688813	0.710828	0.144457	-0.537816	0.840262	0.451906
A0A0H2ZZL9	Mmps1 protein	MAV_1756	1309.59	1027.34	729.154	881.772	1168.47	805.463	0.689333	0.631143	0.15201	-0.536727	0.818128	0.439111
A0A0H3A3I3	Serine/threonine-protein kinase PknB (EC 2.7.11.1)	MAV_0017	1237.39	558.737	632.237	606.697	898.061	619.467	0.689783	0.0478936	0.562276	-0.535786	0.250051	0.133974
A0A0H3A088	DUF4226 domain-containing protein	MAV_1108	826.233	1003.29	378.73	883.248	914.759	630.989	0.689787	0.429729	0.399713	-0.535778	0.398252	0.213375
A0A0H2ZVM4	Peptidyl-prolyl cis-trans isomerase (PPIase) (EC 5.2.1.8)	MAV_3462	796.33	860.788	425.223	718.686	828.559	571.954	0.6903	0.275291	0.229744	-0.534704	0.638756	0.341546
A0A0H2ZUE5	SCP_3 domain-containing protein	MAV_0746	800.498	879.084	410.269	749.901	839.791	580.085	0.690749	0.289516	0.274695	-0.533766	0.56115	0.299523
A0A0H2ZZ13	Two-component system response regulator	MAV_4032	878.072	986.243	490.564	798.1	932.158	644.332	0.691227	0.430633	0.219475	-0.532769	0.658614	0.350889
A0A0H3A1E9	Short chain dehydrogenase	MAV_0709	847.211	984.975	494.026	772.956	916.093	633.491	0.691514	0.584109	0.210887	-0.53217	0.675951	0.359721
A0A0H3A2W0	Transcriptional regulator, TetR family protein	MAV_1733	1074.45	1023.07	674.325	777.201	1048.76	725.763	0.692018	0.589799	0.0302569	-0.531119	1.51918	0.806863
A0A0H2ZXC0	ABC-2 type transport system permease protein	MAV_3046	1182.9	801.52	672.98	700.927	992.208	686.953	0.692348	0.0931362	0.251447	-0.53043	0.599554	0.318021
A0A0H2ZTP0	Channel-forming protein	MAV_3073	1151.67	1309.55	814.956	889.775	1230.61	852.365	0.692634	0.563475	0.0494162	-0.529834	1.30613	0.692033
A0A0H3A051	30S ribosomal protein S6	rpsF MAV_0074	1051.24	981.078	614.508	793.222	1016.16	703.865	0.692672	0.476329	0.082908	-0.529755	1.0814	0.572879
A0A0H3A2P8	UPF0336 protein MAV_4646	MAV_4646	709.731	1279.15	498.187	879.643	994.441	688.915	0.692766	0.751516	0.466707	-0.52956	0.330955	0.175261
A0A0H2ZSM6	YqaK protein	MAV_0829	1155.64	1469.33	887.749	931.567	1312.49	909.658	0.693081	0.176709	0.126002	-0.528905	0.899621	0.475814
A0QLS0	Phosphomethylpyrimidine synthase (EC 4.1.99.17) (Hydroxymethylpyrimidine phosphate synthase) (HMP-P synthase) (HMP-phosphate synthase) (HMPP synthase) (Thiamine biosynthesis protein ThiC)	thiC MAV_4731	1436.4	1057.93	864.142	866.411	1247.16	865.276	0.693796	0.00763092	0.292879	-0.527417	0.533312	0.281277
A0A0H2ZTH2	Carnitinyl-CoA dehydratase (EC 4.2.1.-)	MAV_1277	1084.72	943.694	643.501	764.345	1014.21	703.923	0.694063	0.902086	0.0790838	-0.526861	1.10191	0.580554
A0A0H2ZYS4	nicotinate-nucleotide diphosphorylase (carboxylating) (EC 2.4.2.19) (Quinolinate phosphoribosyltransferase [decarboxylating])	nadC MAV_3189	1053.93	1285.66	792.357	831.9	1169.8	812.128	0.694248	0.215204	0.0931494	-0.526477	1.03082	0.542703
A0A0H3A2G2	Fructose-bisphosphate aldolase class 1 (EC 4.1.2.13) (Fructose-bisphosphate aldolase class I)	MAV_5271	700.457	1032.34	452.29	751.743	866.399	602.017	0.694849	0.934654	0.358415	-0.525228	0.445614	0.234049
A0A0H2ZWT5	Phosphoglycerate mutase family protein, putative	MAV_0559	779.333	891.823	480.738	680.801	835.578	580.769	0.695051	0.65217	0.156555	-0.524809	0.805334	0.422647
A0A0H2ZUD4	Lipid-transfer protein	MAV_3157	1340.46	989.308	862.234	757.185	1164.88	809.71	0.695099	0.370105	0.192203	-0.524711	0.71624	0.375819
A0A0H2ZQQ6	Glycosyl transferase	MAV_0525	928.005	966.991	557.339	761.226	947.498	659.282	0.695814	0.240561	0.108904	-0.523227	0.962955	0.503843
A0A0H2ZTH9	TobE protein	MAV_3387	856.657	991.351	595.237	690.781	924.004	643.009	0.695894	0.785546	0.0765615	-0.523061	1.11599	0.583731
A0A0H2ZW77	AtfA_1	MAV_4410	1002.18	1055.94	700.36	733.37	1029.06	716.865	0.696621	0.701174	0.010054	-0.521554	1.99766	1.04189
A0QBR0	Signal transduction histidine-protein kinase/phosphatase MprB (EC 2.7.13.3) (EC 3.1.3.-) (Mycobacterial persistence regulator B)	mprB MAV_1095	867.11	1178.23	649.183	777.333	1022.67	713.258	0.697449	0.49749	0.207273	-0.519841	0.683458	0.355289
A0A0H2ZYS7	Glyoxalase family protein	MAV_1014	784.112	991.982	552.572	686.565	888.047	619.569	0.697676	0.72902	0.162079	-0.519371	0.790272	0.410445
A0A0H2ZVB2	Bac_luciferase domain-containing protein	MAV_1077	1260.6	1102.85	855.957	795.824	1181.73	825.89	0.698883	0.463696	0.0519282	-0.516877	1.2846	0.663978
A0A0H3A0T8	Peptide deformylase (PDF) (EC 3.5.1.88) (Polypeptide deformylase)	def MAV_4725	731.401	971.194	586.606	603.649	851.298	595.128	0.699083	0.0903397	0.166761	-0.516464	0.777906	0.401761
A0A0H2ZRZ6	Possible membrane protein	MAV_3302	674.982	1002.01	613.49	559.519	838.498	586.504	0.69947	0.208249	0.267758	-0.515666	0.572257	0.295093
A0A0H3A4H7	L-lysine 6-transaminase (EC 2.6.1.36) (Lysine 6-aminotransferase)	MAV_4262	1202.46	591.61	720.947	534.142	897.034	627.544	0.699577	0.377873	0.487629	-0.515446	0.311911	0.160773
A0A0H2ZTJ7	Rieske [2Fe-2S] domain, putative	MAV_0928	948.246	686.712	507.017	636.917	817.479	571.967	0.699672	0.586951	0.23469	-0.51525	0.629505	0.324352
A0A0H2ZWV1	GTPase HflX (GTP-binding protein HflX)	hflX MAV_3618	580.922	371.092	365.467	300.94	476.007	333.204	0.699998	0.379861	0.322963	-0.514578	0.490847	0.252579
A0A0H2ZZE1	Virulence factor Mce family protein	MAV_4126	1245.1	1070.59	778.283	844.812	1157.84	811.548	0.700912	0.463757	0.0656323	-0.512694	1.18288	0.606457
A0A0H3A1W3	Imm63 domain-containing protein	MAV_0026	674.936	1019.92	451.736	737.023	847.428	594.379	0.701392	0.879761	0.375588	-0.511706	0.425288	0.217623
A0QIA9	Adenine phosphoribosyltransferase (APRT) (EC 2.4.2.7)	apt MAV_3465	1262.38	890.977	755.162	756.659	1076.68	755.91	0.702077	0.00513344	0.334081	-0.510299	0.476148	0.242978
A0A0H3A0Y4	Mammalian cell entry protein	MAV_5006	957.376	1242.94	706.404	838.798	1100.16	772.601	0.702264	0.552749	0.172874	-0.509914	0.762269	0.388692
A0A0H3A017	'Cold-shock' DNA-binding domain	MAV_1000	580.729	524.668	327.936	448.518	552.698	388.227	0.702422	0.554103	0.13186	-0.509591	0.879887	0.448383
A0QDF8	Probable molybdenum cofactor guanylyltransferase (MoCo guanylyltransferase) (EC 2.7.7.77) (GTP:molybdopterin guanylyltransferase) (Mo-MPT guanylyltransferase) (Molybdopterin guanylyltransferase) (Molybdopterin-guanine dinucleotide synthase) (MGD synthase)	mobA MAV_1719	757.198	938.211	486.416	704.994	847.704	595.705	0.702728	0.880657	0.217736	-0.508962	0.662069	0.336968
A0A0H2ZZD8	Transcriptional regulator, TetR family protein	MAV_4190	820.098	1190.62	664.957	748.905	1005.36	706.931	0.703163	0.283685	0.256772	-0.508068	0.590452	0.29999
A0A0H2ZW66	Transcriptional regulator, TetR family protein	MAV_0309	1035.06	1143.3	505.068	1027.04	1089.18	766.054	0.70333	0.260328	0.349167	-0.507726	0.456967	0.232014
A0A0H2ZRD9	YjbQ family protein	MAV_3432	892.86	726.611	490.202	648.86	809.736	569.531	0.703354	0.970258	0.171727	-0.507676	0.765161	0.388454
A0A0H2ZRW1	Ribonuclease BN	MAV_3600	728.031	1341.17	670.123	785.941	1034.6	728.032	0.703684	0.237707	0.429398	-0.506999	0.36714	0.18614
A0QIQ1	Transcriptional repressor NrdR	nrdR MAV_3612	953.209	767.676	438.315	772.828	860.442	605.572	0.703791	0.644763	0.314209	-0.506781	0.502781	0.2548
A0QI60	Shikimate kinase (SK) (EC 2.7.1.71)	aroK MAV_3416	1262.25	841.555	740.778	739.973	1051.9	740.376	0.703846	0.00243751	0.378085	-0.506668	0.422411	0.214022
A0A0H3A3T1	Lipoprotein	MAV_1662	747.022	1020.1	619.135	625.163	883.563	622.149	0.704137	0.0281013	0.306309	-0.506073	0.51384	0.260041
A0QHJ9	8-amino-7-oxononanoate synthase (AONS) (EC 2.3.1.47) (7-keto-8-amino-pelargonic acid synthase) (7-KAP synthase) (KAPA synthase) (8-amino-7-ketopelargonate synthase) (Alpha-oxoamine synthase)	MAV_3205	872.022	1019.15	697.236	634.842	945.587	666.039	0.704366	0.510683	0.0728853	-0.505603	1.13736	0.575052
A0A0H2ZYG0	Cupin domain protein	MAV_3497	746.304	968.459	488.898	719.46	857.382	604.179	0.704679	0.976361	0.254536	-0.504962	0.594252	0.300074
A0A0H3A2Q0	Lipoprotein	MAV_0377	958.615	1009.37	692.696	694.149	983.992	693.423	0.704704	0.0364258	0.0552762	-0.504911	1.25746	0.634907
A0A0H2ZT34	Lactoylglutathione lyase	MAV_2898	807.043	1074.16	448.705	877.987	940.601	663.346	0.705236	0.708701	0.387178	-0.503822	0.41209	0.20762
A0A0H2ZYP8	Rieske-type oxygenase	MAV_1638	1208.91	1578.69	974.278	991.715	1393.8	982.997	0.705263	0.0599961	0.156655	-0.503768	0.805055	0.405561
A0A0H2ZZD5	Putative acyl-CoA dehydrogenase	MAV_1575	1233.2	864.286	794.088	686.013	1048.74	740.05	0.705656	0.362853	0.249497	-0.502963	0.602934	0.303254
A0A0H2ZYJ1	Amidohydrolase 2	MAV_0860	1214.29	1225.52	905.112	817.848	1219.9	861.48	0.706188	0.162905	0.0147321	-0.501876	1.83174	0.919305
A0A0H2ZY21	4HBT domain-containing protein	MAV_1820	1266.26	1125.37	849.894	839.413	1195.82	844.654	0.706341	0.094532	0.0381678	-0.501564	1.4183	0.71137
A0A0H2ZT21	Transcriptional regulator, TetR family protein	MAV_2958	719.518	924.478	513.894	647.793	821.998	580.844	0.706624	0.736807	0.187642	-0.500984	0.726671	0.364051
A0A0H2ZUD2	Probable hydrogen peroxide-inducible genes activator	MAV_2838	591.803	908.163	356.778	703.869	749.983	530.323	0.707114	0.941066	0.448308	-0.499986	0.348424	0.174207
A0A0H2ZVS7	SRPBCC family protein	MAV_3225	1481.3	460.951	757.18	616.267	971.126	686.724	0.707142	0.174733	0.636268	-0.499929	0.19636	0.0981659
A0A0H2ZZG2	Prevent-host-death protein	MAV_0276	638.129	891.926	475.45	606.613	765.028	541.031	0.707205	0.607334	0.257389	-0.499801	0.589411	0.294588
A0Q8Y8	50S ribosomal protein L9	rplI MAV_0077	998.32	932.825	623.419	742.303	965.572	682.861	0.707209	0.641134	0.0530794	-0.499792	1.27507	0.637272
A0A0H2ZXF0	Glycosyl transferase, group 1	MAV_2306	1456.13	582.065	710.194	732.352	1019.1	721.273	0.707756	0.0322705	0.619162	-0.498676	0.208196	0.103822
A0A0H2ZTB9	MarR family transcriptional regulator	MAV_1258	567.718	1129.18	515.692	686.368	848.45	601.03	0.708386	0.375743	0.487868	-0.497392	0.311698	0.155036
A0A0H2ZYK7	Dihydropteroate synthase (EC 2.5.1.15)	folP MAV_0544	1135.58	941.42	666.187	805.708	1038.5	735.948	0.708665	0.793353	0.127042	-0.496825	0.896052	0.445181
A0A0H3A4Z9	Cytochrome p450	MAV_0964	624.501	1295.37	654.246	706.732	959.934	680.489	0.708891	0.0994104	0.493588	-0.496363	0.306636	0.152203
A0A0H2ZRN0	Adenylate and Guanylate cyclase catalytic domain protein	MAV_3122	994.916	913.02	660.7	693.014	953.968	676.857	0.709518	0.478512	0.0243182	-0.495089	1.61407	0.799108
A0A0H2ZU00	Phosphotyrosine protein phosphatase ptpb	MAV_5145	702.737	1012.1	410.653	806.392	857.416	608.523	0.709717	0.844789	0.426129	-0.494684	0.370459	0.18326
A0A0H3A2A3	NADP-dependent alcohol dehydrogenase c (EC 1.1.1.2)	MAV_3911	1438.96	1075.48	1031.81	753.129	1257.22	892.469	0.709874	0.832832	0.252226	-0.494365	0.598209	0.295734
A0A0H2ZSD8	PPE family protein	MAV_4274	916.292	646.622	691.449	418.866	781.457	555.157	0.710413	0.993161	0.359218	-0.493269	0.444642	0.219328
A0A0H3A0C4	Endolytic murein transglycosylase (EC 4.2.2.-) (Peptidoglycan polymerization terminase)	mltG MAV_3429	1381.21	819.111	802.189	761.958	1100.16	782.074	0.710872	0.090975	0.37614	-0.492339	0.42465	0.209072
A0QKZ3	50S ribosomal protein L15	rplO MAV_4446	1269.59	844.278	762.661	742.445	1056.93	752.553	0.712015	0.0604748	0.289048	-0.490021	0.539029	0.264136
A0A0H3A3V1	Membrane protein insertase YidC (Foldase YidC) (Membrane integrase YidC) (Membrane protein YidC)	MAV_5310	1187.38	749.907	696.952	682.784	968.645	689.868	0.712199	0.0412206	0.423374	-0.489647	0.373276	0.182773
A0A0H3A5U6	DUF2867 domain-containing protein	MAV_4718	1157.92	1359.77	1046.1	747.521	1258.85	896.81	0.712406	0.756896	0.182278	-0.489228	0.739266	0.361669
A0A0H2ZVL6	LppI protein	MAV_2465	973.953	621.311	563.271	575.16	797.632	569.215	0.713632	0.042912	0.418317	-0.486749	0.378494	0.184232
A0QJ46	Ribosome maturation factor RimM	rimM MAV_3762	981.902	834.744	517.297	779.32	908.323	648.308	0.713742	0.651547	0.225692	-0.486525	0.646484	0.314531
A0A0H2ZWH6	zf-RING_7 domain-containing protein	MAV_2210	919.939	961.351	491.674	851.133	940.645	671.404	0.713769	0.146041	0.275105	-0.48647	0.560501	0.272667
A0A0H3A581	HAD-superfamily protein hydrolase, subfamily protein IIA	MAV_3079	1124.21	794.202	594.637	774.902	959.208	684.77	0.71389	0.636556	0.281808	-0.486226	0.550047	0.267447
A0A0H3A3L1	NAD(P)H:quinone oxidoreductase, type IV (EC 1.6.5.2)	wrbA MAV_3849	820.887	763.89	384.207	747.4	792.388	565.804	0.714048	0.198196	0.342942	-0.485906	0.464779	0.225839
A0A0H3A0A3	Alanine dehydrogenase/pyridine nucleotide transhydrogenase	MAV_5142	1089.99	834.827	671.879	702.973	962.409	687.426	0.714277	0.154393	0.165773	-0.485445	0.780487	0.378884
A0QND4	Ribonuclease P protein component (RNase P protein) (RNaseP protein) (EC 3.1.26.5) (Protein C5)	rnpA MAV_5312	776.35	462.043	465.436	419.893	619.196	442.665	0.714902	0.183219	0.381997	-0.484183	0.41794	0.20236
A0A0H2ZV23	3-alpha-hydroxysteroid dehydrogenase	MAV_5096	1033.16	1085.67	660.277	854.703	1059.42	757.49	0.715007	0.335859	0.0955534	-0.483971	1.01975	0.493531
A0A0H3A4L1	Lipoprotein	MAV_1466	1243.12	729.45	565.253	846.435	986.287	705.844	0.715658	0.63769	0.439238	-0.482658	0.3573	0.172454
A0A0H3A4L2	Cyclododecanone monooxygenase	MAV_5206	974.826	1110.53	779.672	713.219	1042.68	746.446	0.715894	0.579804	0.0593149	-0.482182	1.22684	0.591558
A0A0H2ZXI2	MtfB protein	MAV_3266	1057.23	1083.81	818.89	714.018	1070.52	766.454	0.715962	0.316004	0.0302206	-0.482045	1.5197	0.732563
A0QKU8	30S ribosomal protein S13	rpsM MAV_4401	948.545	976.692	546.708	832.786	962.618	689.747	0.716532	0.124872	0.198044	-0.480897	0.703237	0.338184
A0A0H3A1S8	Peptidase, M24 family protein (EC 3.4.-.-)	MAV_0892	1014.16	1210.03	779.696	814.847	1112.09	797.272	0.716911	0.226092	0.0870416	-0.480133	1.06027	0.509073
A0A0H2ZUA8	Signal transduction histidine kinase	MAV_3629	788.168	666.751	500.653	542.454	727.46	521.553	0.716951	0.422162	0.0850154	-0.480053	1.0705	0.513898
A0A0H3A132	HTH tetR-type domain-containing protein	MAV_4473	760.181	1039.57	479.022	811.534	899.875	645.278	0.717075	0.889739	0.361772	-0.479804	0.441565	0.211865
A0A0H3A0N1	Fumarate hydratase class II (Fumarase C) (EC 4.2.1.2) (Aerobic fumarase) (Iron-independent fumarase)	fumC MAV_1221	1016.76	866.441	581.51	769.291	941.601	675.4	0.717289	0.859508	0.157322	-0.479374	0.803211	0.385038
A0A0H2ZZR9	Transcriptional regulator, TetR family protein	MAV_0584	821.524	1038.98	597.147	737.595	930.253	667.371	0.717408	0.730154	0.17935	-0.479135	0.746299	0.357578
A0QKU7	30S ribosomal protein S11	rpsK MAV_4400	1513.13	597.977	1011.36	504.211	1055.56	757.786	0.717902	0.644305	0.626626	-0.478141	0.202992	0.0970585
A0QKZ7	50S ribosomal protein L6	rplF MAV_4450	1194.02	829.965	691.051	762.19	1011.99	726.62	0.718011	0.245707	0.263749	-0.477922	0.578809	0.276626
A0A0H2ZYS3	Cellulose binding domain, putative	MAV_2710	687.527	816.923	520.196	560.175	752.225	540.186	0.718117	0.381538	0.0886366	-0.477708	1.05239	0.502734
A0A0H2ZR17	Acyl-CoA synthase	MAV_5098	1188	946.896	797.369	735.75	1067.45	766.56	0.718124	0.318578	0.136781	-0.477696	0.863974	0.412717
A0A0H2ZW06	sulfate adenylyltransferase (EC 2.7.7.4)	sat MAV_1326	1033.15	913.358	719.343	680.048	973.254	699.696	0.718924	0.403569	0.0492122	-0.476089	1.30793	0.622689
A0A0H2ZSV2	UPF0353 protein MAV_3297	MAV_3297	961.67	661.326	571.667	595.223	811.498	583.445	0.718973	0.0996547	0.26923	-0.47599	0.569877	0.271256
A0A0H3A010	Septum_form domain-containing protein	MAV_0192	796.701	1133.89	571.633	816.858	965.294	694.246	0.719207	0.800604	0.323188	-0.475521	0.490545	0.233265
A0A0H2ZXD8	4-hydroxy-tetrahydrodipicolinate synthase (HTPA synthase) (EC 4.3.3.7)	dapA MAV_3644	777.431	717.36	496.857	578.553	747.396	537.705	0.719438	0.807256	0.0537906	-0.475057	1.26929	0.602987
A0A0H3A1H3	D-alanyl-D-alanine carboxypeptidase	MAV_3766	1265.67	702.109	713.937	701.947	983.887	707.942	0.719536	0.0270866	0.506612	-0.474862	0.295325	0.140239
A0A0H2ZS95	3-oxoacyl-(Acyl-carrier-protein) reductase (EC 1.1.1.100)	fabG MAV_3295	829.046	874.99	481.051	745.149	852.018	613.1	0.719586	0.219303	0.216603	-0.474762	0.664335	0.315401
A0A0H2ZUM4	Transcriptional regulator	MAV_2097	982.886	737.085	612.696	626.714	859.986	619.705	0.7206	0.0725333	0.190208	-0.47273	0.720772	0.340731
A0A0H2ZY14	ATPase	MAV_3791	776.54	1233.72	590.161	858.945	1005.13	724.553	0.720856	0.676717	0.400926	-0.472216	0.396936	0.18744
A0A0H2ZZ27	Selenide, water dikinase (EC 2.7.9.3) (Selenium donor protein) (Selenophosphate synthase)	selD MAV_0420	722.244	886.067	523.581	636.984	804.155	580.283	0.721605	0.770934	0.153648	-0.470719	0.813474	0.382917
A0A0H3A4Q9	Acyl-CoA thioesterase	MAV_3169	898.577	1101.51	693.236	751.044	1000.04	722.14	0.722109	0.35334	0.118952	-0.469711	0.924629	0.434308
A0A0H2ZV41	Probable enoyl-CoA hydratase (EC 4.2.1.17)	MAV_5086	1132.39	1166.17	881.488	778.62	1149.28	830.054	0.722237	0.404015	0.0275754	-0.469456	1.55948	0.732106
A0A0H3A1M3	Acetyl-CoA acetyltransferase	MAV_1276	1249.7	778.568	814.876	650.259	1014.13	732.567	0.722358	0.427997	0.376312	-0.469214	0.424451	0.199158
A0A0H3A1L9	ATP/GTP-binding protein	MAV_1542	1028.52	801.333	727.39	596.188	914.926	661.789	0.723326	0.666816	0.193407	-0.467283	0.713528	0.333419
A0A0H2ZWQ7	Short chain dehydrogenase	MAV_1067	569.584	1121.94	468.807	754.962	845.76	611.885	0.723473	0.608603	0.530544	-0.466988	0.275279	0.128552
A0A0H2ZZE2	D-alanyl-D-alanine dipeptidase (D-Ala-D-Ala dipeptidase) (EC 3.4.13.22)	ddpX MAV_0853	740.345	1240.35	746.514	689.725	990.35	718.12	0.725117	0.143991	0.392378	-0.463714	0.406296	0.188405
A0A0H3A1D7	NAD-dependent malic enzyme (EC 1.1.1.38)	MAV_1381	1269.44	1354.91	1208.97	694.028	1312.18	951.498	0.72513	0.20943	0.3011	-0.463688	0.521289	0.241716
A0A0H3A414	cytochrome-c oxidase (EC 7.1.1.9) (Cytochrome aa3 subunit 2)	MAV_2291	1196.22	703.919	772.847	605.202	950.071	689.024	0.725235	0.417898	0.421152	-0.46348	0.375561	0.174065
A0A0H2ZVF6	Helix-turn-helix domain protein	MAV_0041	525.792	933.476	382.036	676.303	729.634	529.17	0.725254	0.796041	0.508846	-0.463442	0.293413	0.13598
A0A0H2ZTA4	Transmembrane protein	MAV_4674	616.412	947.24	457.277	676.78	781.826	567.028	0.725261	0.745869	0.392344	-0.463427	0.406333	0.188306
A0A0H3A1L3	ATPase, AAA family protein	MAV_0160	902.473	728.486	651.17	532.899	815.48	592.034	0.725995	0.760147	0.167601	-0.461969	0.775724	0.35836
A0A0H3A0F1	Release factor glutamine methyltransferase (RF MTase) (EC 2.1.1.297) (N5-glutamine methyltransferase PrmC) (Protein-(glutamine-N5) MTase PrmC) (Protein-glutamine N-methyltransferase PrmC)	prmC MAV_1517	1034.68	1043.38	846.232	665.361	1039.03	755.797	0.727403	0.0611879	0.0887858	-0.459173	1.05166	0.482892
A0A0H2ZXW4	Mycobacterial membrane protein	MAV_4697	1140.03	716.148	599.24	751.151	928.087	675.195	0.727513	0.438153	0.378043	-0.458955	0.422458	0.193889
A0A0H3A189	Transcriptional regulator, TetR family protein	MAV_2960	1085.29	857.64	583.445	830.135	971.464	706.79	0.727551	0.948919	0.255523	-0.458879	0.59257	0.271918
A0A0H2ZWK5	Putative methyltransferase	MAV_3811	805.922	938.208	577.849	692.045	872.065	634.947	0.728095	0.906721	0.113198	-0.457801	0.946161	0.433153
A0A0H3A0Y1	Virulence factor Mce family protein	MAV_0950	935.299	966.866	640.201	744.783	951.082	692.492	0.728109	0.373234	0.0418371	-0.457773	1.37844	0.631012
A0A0H2ZZL7	Sensory box histidine kinase	MAV_4962	843.538	1265.01	740.812	794.834	1054.27	767.823	0.728297	0.162313	0.309972	-0.457401	0.508678	0.23267
A0A0H3A036	Aspartate-semialdehyde dehydrogenase (ASA dehydrogenase) (ASADH) (EC 1.2.1.11) (Aspartate-beta-semialdehyde dehydrogenase)	asd MAV_0394	902.715	849.608	696.921	579.729	876.161	638.325	0.728547	0.541746	0.0660023	-0.456906	1.18044	0.53935
A0A0H2ZUH2	DJ-1/PfpI family protein	MAV_2773	1293.85	1147.18	917.742	860.699	1220.52	889.22	0.728561	0.472278	0.0520454	-0.456879	1.28362	0.586458
A0QIW6	30S ribosomal protein S15	rpsO MAV_3677	809.412	1261.29	553.783	954.974	1035.35	754.378	0.728619	0.924429	0.450569	-0.456763	0.346238	0.158149
A0A0H3A1S0	NAD dependent epimerase/dehydratase family protein	MAV_5255	618.057	918.3	478.667	641.256	768.178	559.961	0.728947	0.631927	0.34691	-0.456114	0.459783	0.209713
A0A0H2ZWH9	2-C-methyl-D-erythritol 4-phosphate cytidylyltransferase (EC 2.7.7.60) (4-diphosphocytidyl-2C-methyl-D-erythritol synthase) (MEP cytidylyltransferase) (MCT)	ispD MAV_0571	832.388	956.825	545.454	759.676	894.606	652.565	0.729444	0.67003	0.189911	-0.455132	0.721449	0.328354
A0A0H2ZWT7	Metallo-beta-lactamase family protein	MAV_3461	955.275	1037.96	711.125	743.647	996.617	727.386	0.729856	0.477138	0.0261638	-0.454317	1.5823	0.718865
A0QGN2	Glycine dehydrogenase (decarboxylating) (EC 1.4.4.2) (Glycine cleavage system P-protein) (Glycine decarboxylase) (Glycine dehydrogenase (aminomethyl-transferring))	gcvP MAV_2884	1286.18	957.862	939.138	700.296	1122.02	819.717	0.730573	0.800776	0.274879	-0.4529	0.560858	0.254013
A0A0H2ZUJ2	4HBT domain-containing protein	MAV_1435	814.2	981.926	643.658	669.424	898.063	656.541	0.731063	0.19408	0.104434	-0.451932	0.981159	0.443417
A0A0H3A258	Asparagine synthase (Glutamine-hydrolyzing) (EC 6.3.5.4)	asnB MAV_3055	805.625	851.521	583.632	628.25	828.573	605.941	0.731306	0.982023	0.0200466	-0.451452	1.69796	0.766547
A0QL99	Putative S-adenosyl-L-methionine-dependent methyltransferase MAV_4557 (EC 2.1.1.-)	MAV_4557	1086.67	958.27	762.337	733.735	1022.47	748.036	0.731597	0.279059	0.0529239	-0.45088	1.27635	0.575479
A0A0H2ZYQ6	MmpL4 protein	MAV_2510	1473.59	1099.34	1032.49	850.849	1286.47	941.668	0.73198	0.575311	0.239237	-0.450123	0.621171	0.279603
A0A0H3A0V7	DNA-binding protein	MAV_3319	1293.95	961.571	590.524	1063.22	1127.76	826.873	0.733198	0.780297	0.407046	-0.447724	0.390357	0.174772
A0A0H2ZVM0	Immunogenic protein MPB64/MPT64	MAV_3901	945.583	795.32	500.206	777.933	870.451	639.07	0.734182	0.631455	0.280413	-0.44579	0.552201	0.246166
A0A0H2ZV48	DUF1490 family protein	MAV_4234	1029.48	824.994	683.309	679.317	927.237	681.313	0.734778	0.0248513	0.250724	-0.444621	0.600804	0.26713
A0A0H2ZX06	Virulence factor Mce family protein	MAV_4125	1165.06	1021.69	796.844	809.944	1093.37	803.394	0.734785	0.116012	0.0564576	-0.444607	1.24828	0.554993
A0A0H3A3M4	TPR-repeat-containing protein	MAV_3080	567.749	700.89	188.374	744.71	634.32	466.542	0.735499	0.299084	0.616869	-0.443204	0.209807	0.0929874
A0A0H2ZSI1	nitrate reductase (quinone) (EC 1.7.5.1)	MAV_1303	1169.43	990.485	830.02	759.255	1079.96	794.637	0.735804	0.47948	0.0973866	-0.442607	1.0115	0.447697
A0A0H2ZUV8	Fe-S metabolism associated domain subfamily protein	sufE MAV_4254	684.331	950.047	712.046	490.847	817.189	601.446	0.735994	0.883913	0.338325	-0.442234	0.470667	0.208145
A0A0H2ZRU5	Sua5/YciO/YrdC/YwlC family protein	MAV_1518	739.391	870.622	487.818	698.051	805.006	592.934	0.736559	0.71051	0.229131	-0.441128	0.639916	0.282284
A0QL18	50S ribosomal protein L3	rplC MAV_4471	1191.07	812.513	772.414	703.416	1001.79	737.915	0.736594	0.229549	0.303812	-0.441058	0.517395	0.228201
A0A0H2ZTY9	DUF3710 domain-containing protein	MAV_3588	1015.03	982.325	626.792	844.666	998.68	735.729	0.736702	0.189739	0.139657	-0.440847	0.854938	0.376897
A0A0H3A2R8	Signal recognition particle protein (Fifty-four homolog)	ffh MAV_3770	833.272	961.829	699.164	623.592	897.55	661.378	0.73687	0.676647	0.0868808	-0.440518	1.06108	0.467423
A0A0H2ZVD9	6-phosphogluconolactonase (6PGL) (EC 3.1.1.31)	pgl MAV_3331	668.923	869.657	447.038	686.778	769.29	566.908	0.736924	0.887543	0.324805	-0.440413	0.488378	0.215088
A0A0H3A0B1	Xyppx repeat family protein	MAV_0024	1183.65	963.546	661.058	921.32	1073.6	791.189	0.73695	0.893811	0.239356	-0.440361	0.620955	0.273444
A0A0H2ZVK1	Putative acyltransferase	MAV_4408	1043.36	1074	822.704	739.452	1058.68	781.078	0.737782	0.449011	0.0245912	-0.438734	1.60922	0.706019
A0QCX8	ATP synthase subunit beta (EC 7.1.2.2) (ATP synthase F1 sector subunit beta) (F-ATPase subunit beta)	atpD MAV_1527	927.61	862.154	637.402	683.553	894.882	660.477	0.738061	0.781934	0.0279665	-0.438189	1.55336	0.680666
A0A0H2ZX98	Lipid A biosynthesis lauroyl acyltransferase	MAV_3487	1122.26	1022.18	755.464	828.2	1072.22	791.832	0.738497	0.800247	0.0453813	-0.437337	1.34312	0.587397
A0A0H2ZUX4	ESAT-6-like protein	MAV_1177 MAV_2921	1350	864.754	873.667	761.956	1107.38	817.812	0.738512	0.288099	0.36481	-0.437306	0.437933	0.191511
A0A0H2ZTI8	TetR-family protein transcriptional regulator	MAV_4155	755.821	817.558	444.481	718.774	786.69	581.627	0.739335	0.281882	0.282026	-0.4357	0.54971	0.239509
A0A0H2ZX40	Ribonucleoside-diphosphate reductase (EC 1.17.4.1)	MAV_3919	1294.46	1166.45	850.98	968.876	1230.45	909.928	0.739507	0.947655	0.0664391	-0.435365	1.17758	0.512675
A0A0H2ZYD3	Guanylate kinase (EC 2.7.4.8) (GMP kinase)	gmk MAV_3385	782.849	885.769	433.882	800.434	834.309	617.158	0.739724	0.348526	0.372174	-0.434941	0.429254	0.1867
A0A0H3A379	Putative cytochrome P450 143 (EC 1.14.-.-)	MAV_2548	577.513	782.533	464.714	541.73	680.023	503.222	0.740007	0.457529	0.247765	-0.434388	0.605961	0.263222
A0A0H2ZYL7	DUF3052 domain-containing protein	MAV_2198	859.307	856.713	576.047	694.202	858.01	635.124	0.740229	0.0279498	0.164797	-0.433957	0.78305	0.33981
A0A0H3A3C7	OB_aCoA_assoc domain-containing protein	MAV_1967	1188.23	762.405	592.329	851.886	975.319	722.108	0.740381	0.696975	0.416734	-0.43366	0.380142	0.164852
A0A0H2ZVK0	Peroxisomal multifunctional enzyme type 2 (EC 1.1.1.35, EC 4.2.1.107)	MAV_5146	1128.65	795.67	707.261	717.548	962.163	712.405	0.74042	0.0393211	0.37412	-0.433584	0.426989	0.185135
A0A0H2ZYM5	Thioesterase family protein	MAV_4776	877.622	982.119	707.687	670.016	929.87	688.851	0.740804	0.440536	0.0492139	-0.432837	1.30791	0.566113
A0A0H2ZS88	DNA-binding protein	MAV_0271	1114.74	897.139	693.25	799.666	1005.94	746.458	0.742049	0.579113	0.165428	-0.430413	0.781391	0.336321
A0A0H2ZTQ5	DUF3349 domain-containing protein	MAV_4601	784.591	845.503	651.939	557.973	815.047	604.956	0.742234	0.732288	0.0642562	-0.430054	1.19208	0.51266
A0A0H3A3Q4	Transporter, small conductance mechanosensitive ion channel (MscS) family protein	MAV_4005	1031.97	787.736	730.573	621.047	909.855	675.81	0.742766	0.536738	0.222443	-0.429019	0.652782	0.280056
A0A0H2ZVW3	Putative HTH-type transcriptional regulator	MAV_4351	745.733	1113.37	423.199	958.283	929.551	690.741	0.743091	0.766479	0.538496	-0.428389	0.268818	0.115159
A0A0H2ZSG0	DNA polymerase III subunit epsilon	MAV_0391	1060.19	909.511	757.572	707.02	984.851	732.296	0.743561	0.412139	0.0863719	-0.427478	1.06363	0.454677
A0A0H3A009	Acyl-CoA synthase	MAV_5257	831.7	920.888	614.749	689.324	876.294	652.036	0.744084	0.886682	0.061096	-0.426463	1.21399	0.51772
A0A0H2ZYW1	Virulence factor mce family protein	MAV_0951	788.308	1154.6	682.406	764.012	971.454	723.209	0.744461	0.279106	0.316834	-0.425732	0.499169	0.212512
A0QLG2	Glutamate-1-semialdehyde 2,1-aminomutase (GSA) (EC 5.4.3.8) (Glutamate-1-semialdehyde aminotransferase) (GSA-AT)	hemL MAV_4621	1049.41	849.792	746.7	667.636	949.6	707.168	0.744701	0.480163	0.152471	-0.425267	0.816812	0.347363
A0A0H2ZZV8	Putative acyl-CoA dehydrogenase	MAV_1883	1138.8	1117.59	850.702	829.696	1128.2	840.199	0.744726	0.993932	0.00267476	-0.425218	2.57272	1.09396
A0A0H2ZYK0	Transcriptional regulator, MazG family protein	MAV_1162	712.502	767.473	396.479	705.932	739.987	551.205	0.744885	0.223842	0.352598	-0.42491	0.45272	0.192365
A0A0H2ZZK6	Glycosyltransferase GtfE	MAV_3653	800.831	577.978	634.763	392.803	689.404	513.783	0.745256	0.94769	0.397435	-0.424192	0.400734	0.169988
A0A0H2ZT43	NADH-quinone oxidoreductase subunit F (EC 7.1.1.-)	nuoF MAV_4038	1038	880.265	582.959	847.183	959.13	715.071	0.745541	0.685229	0.253581	-0.42364	0.595883	0.25244
A0A0H2ZW18	Oxidoreductase, short chain dehydrogenase/reductase family protein	MAV_1797	1012.93	1210.06	483.701	1177.75	1111.49	830.723	0.747393	0.352371	0.517852	-0.420061	0.285794	0.120051
A0QKZ0	Putative S-adenosyl-L-methionine-dependent methyltransferase MAV_4444 (EC 2.1.1.-)	MAV_4444	1049.24	994.664	784.362	744.922	1021.95	764.642	0.748217	0.796765	0.0166928	-0.418472	1.77747	0.743821
A0A0H3A0Q6	Ppe family protein	MAV_2910	717.287	766.832	657.621	452.966	742.06	555.293	0.748314	0.302426	0.218071	-0.418285	0.661403	0.276655
A0A0H2ZSY4	Protease PrsW	MAV_5065	857.087	1007.9	656.182	741.686	932.495	698.934	0.749532	0.656686	0.114555	-0.415939	0.940984	0.391392
A0QHY4	Phosphoglycerate kinase (EC 2.7.2.3)	pgk MAV_3340	1168.7	797.298	758.843	716.039	983	737.441	0.750194	0.146094	0.319428	-0.414664	0.495627	0.205519
A0A0H2ZTL8	Acetyl-CoA hydrolase/transferase	MAV_1834	904.836	724.514	643.266	579.105	814.675	611.186	0.75022	0.435245	0.167343	-0.414614	0.776393	0.321903
A0A0H2ZX52	StaS protein	MAV_1439	874.796	757.985	491.61	733.46	816.391	612.535	0.750297	0.57289	0.26832	-0.414467	0.571347	0.236805
A0A0H2ZZQ7	Cytochrome D ubiquinol oxidase subunit 1 (EC 1.10.3.-)	MAV_3164	1124.7	1007.6	870.798	729.805	1066.15	800.301	0.750647	0.882483	0.101123	-0.413793	0.99515	0.411786
A0A0H2ZZX9	Putative phosphotransferase	MAV_5060	1268.82	806.553	721.665	836.641	1037.69	779.153	0.750857	0.310384	0.39113	-0.413391	0.407679	0.168531
A0A0H2ZYU3	Tyrosine recombinase XerD	xerD MAV_3070	1052.09	1218.09	758.493	946.242	1135.09	852.367	0.750926	0.92183	0.152689	-0.413257	0.816192	0.337297
A0A0H2ZXM8	Bac_luciferase domain-containing protein	MAV_2659	1099.14	1189.38	849.558	869.114	1144.26	859.336	0.750998	0.271707	0.0252677	-0.413119	1.59743	0.659931
A0A0H2ZRT6	RDD family protein, putative	MAV_2268	1070.33	588.897	606.085	640.034	829.611	623.06	0.751026	0.0896361	0.482206	-0.413066	0.316767	0.130846
A0A0H2ZSQ3	Enoyl-CoA hydratase	MAV_1283	1062.19	1072.84	775.382	829.628	1067.52	802.505	0.751748	0.246848	0.010704	-0.411679	1.97045	0.811194
A0Q8W4	UPF0301 protein MAV_0052	MAV_0052	950.832	1063.25	728.995	785.454	1007.04	757.224	0.751931	0.592616	0.0579381	-0.411328	1.23704	0.508827
A0A0H3A1V8	Acyl-CoA dehydrogenase, C-domain protein	MAV_2166	986.15	661.519	551.564	687.984	823.834	619.774	0.752304	0.506525	0.366133	-0.410611	0.436361	0.179175
A0A0H2ZZW3	FUSC family protein	MAV_4931	1354.13	391.51	621.302	692.201	872.82	656.751	0.752448	0.0936087	0.698188	-0.410336	0.156028	0.0640238
A0A0H3A2P9	Adenosine 5'-phosphosulfate reductase (APS reductase) (EC 1.8.4.10) (5'-adenylylsulfate reductase) (Thioredoxin-dependent 5'-adenylylsulfate reductase)	cysH MAV_2153	1271.51	808.266	918.475	646.447	1039.89	782.461	0.752448	0.676059	0.439004	-0.410336	0.357532	0.146708
A0QJ99	Uncharacterized oxidoreductase MAV_3816 (EC 1.-.-.-)	MAV_3816	1029.95	830.216	686.602	713.227	930.082	699.915	0.75253	0.168733	0.149729	-0.410179	0.824694	0.338272
A0A0H2ZYC3	Glutamate synthases, NADH/NADPH, small subunit (EC 1.4.1.-)	gltD MAV_0167	1262.34	1040.67	957.496	776.08	1151.51	866.788	0.752743	0.873262	0.185153	-0.409771	0.73247	0.300145
A0A0H2ZSN8	Polysaccharide pyruvyl transferase superfamily protein	MAV_3256	996.274	877.141	533.54	876.747	936.708	705.144	0.752789	0.425396	0.330454	-0.409682	0.480889	0.197012
A0A0H2ZSR8	VWA domain-containing protein	MAV_1749	1077.69	1059.44	821.743	787.205	1068.56	804.474	0.752856	0.618871	0.00542488	-0.409555	2.26561	0.927892
A0A0H2ZXN1	ParB-like partition proteins	MAV_5306	968.25	1023.96	743.648	756.967	996.104	750.307	0.753242	0.298794	0.0133049	-0.408814	1.87599	0.76693
A0A0H2ZTR4	Putative HTH-type transcriptional regulator	MAV_3800	1260.01	900.975	912.463	717.319	1080.49	814.891	0.754185	0.633889	0.323269	-0.40701	0.490436	0.199613
A0A0H2ZWR4	DUF6779 domain-containing protein	MAV_0549	1119.39	931.611	755.277	792.847	1025.5	774.062	0.754814	0.251427	0.119558	-0.405807	0.92242	0.374324
A0A0H3A003	Sulfotransferase	MAV_0631	830.971	1083.27	652.602	792.635	957.121	722.618	0.754991	0.645143	0.245592	-0.405468	0.609785	0.247248
A0A0H2ZU42	Enoyl-CoA hydratase	MAV_4951	935.795	808.488	625.206	692.415	872.141	658.81	0.755394	0.618463	0.0974807	-0.404699	1.01108	0.409184
A0A0H3A1I5	Transcriptional regulator	MAV_3499	877.262	710.323	462.495	736.786	793.793	599.641	0.755412	0.696123	0.350103	-0.404664	0.455804	0.184448
A0A0H2ZX30	Sulfurtransferase	MAV_2142	722.721	1213.28	784.657	677.876	968.001	731.266	0.75544	0.272893	0.445191	-0.404611	0.351454	0.142202
A0A0H3A2P2	Oxidoreductase, short chain dehydrogenase/reductase family protein	MAV_4916	943.246	835.102	696.513	647.243	889.174	671.878	0.75562	0.544309	0.0673123	-0.404267	1.17191	0.473763
A0A0H3A1W9	ABC transporter	MAV_2082	1012.44	940.83	718.592	757.417	976.635	738.004	0.755661	0.632565	0.0279162	-0.404189	1.55414	0.628168
A0A0H2ZZK7	ABC transporter, ATP-binding protein	MAV_4504	1021.86	857.414	711.717	708.468	939.638	710.093	0.755709	0.0251547	0.218857	-0.404097	0.659839	0.266639
A0A0H2ZTR1	CBS domain protein	MAV_2879	1113.26	683.355	676.531	682.611	898.307	679.571	0.756501	0.0180059	0.494423	-0.402585	0.305901	0.123151
A0A0H2ZWV3	Thioesterase family protein	MAV_2246	1165.19	1176.67	846.805	924.911	1170.93	885.858	0.756543	0.185875	0.0186385	-0.402507	1.72959	0.696171
A0A0H2ZT90	Isocitrate dehydrogenase [NADP] (EC 1.1.1.42) (Oxalosuccinate decarboxylase)	MAV_4313	1114.21	892.467	756.433	762.677	1003.34	759.555	0.757029	0.035845	0.271512	-0.40158	0.566211	0.227379
A0A0H3A092	RmlD substrate binding domain superfamily protein	MAV_2497	1164.31	1023.43	822.232	834.271	1093.87	828.252	0.757176	0.108537	0.0641084	-0.4013	1.19309	0.478785
A0A0H2ZVA4	Cutinase superfamily protein	MAV_0216	757.85	943.977	554.205	734.517	850.913	644.361	0.757258	0.979797	0.251945	-0.401142	0.598694	0.240162
A0QL00	50S ribosomal protein L5	rplE MAV_4453	1136.92	937.818	780.377	791.675	1037.37	786.026	0.757712	0.0721735	0.127877	-0.400279	0.893208	0.357532
A0A0H2ZU12	Carveol dehydrogenase ((+)-trans-carveol dehydrogenase) (EC 1.1.1.275)	MAV_1881	904.847	1060.77	632.93	857.236	982.807	745.083	0.758118	0.773417	0.223906	-0.399507	0.649934	0.259653
A0A0H2ZZ49	35kd antigen	MAV_3635	750.296	528.928	500.287	469.753	639.612	485.02	0.758304	0.174522	0.300673	-0.399152	0.521906	0.20832
A0A0H2ZXQ3	Hydrolase, alpha/beta fold family protein, putative	MAV_2241	1061.65	808.793	650.747	768.195	935.219	709.471	0.758615	0.553657	0.246779	-0.39856	0.607691	0.242202
A0A0H2ZWJ7	Band 7 protein	MAV_1450	741.559	1225.31	641.944	852.31	983.436	747.127	0.759711	0.522274	0.464834	-0.396478	0.332702	0.131909
A0A0H2ZYU1	Short chain alcohol dehydrogenase	MAV_1382	796.554	954.151	588.946	741.471	875.353	665.208	0.759932	0.97918	0.19538	-0.396059	0.70912	0.280853
A0A0H3A216	Glyoxalase family protein	MAV_1244	683.865	897.482	484.275	717.725	790.673	601	0.760112	0.943551	0.353376	-0.395717	0.451763	0.17877
A0A0H3A615	Dioxygenase	MAV_0540	859.616	985.153	597.888	805.144	922.385	701.516	0.760546	0.693418	0.209874	-0.394892	0.678041	0.267753
A0A0H3A2E7	PEP-utilizing enzyme, mobile domain protein	MAV_1955	985.339	1043.99	741.885	802.218	1014.67	772.051	0.760892	0.982028	0.0287799	-0.394236	1.54091	0.607483
A0A0H2ZXF4	Tetratricopeptide repeat protein	MAV_1442	751.319	1093.65	597.627	806.518	922.483	702.073	0.761069	0.697598	0.386309	-0.393901	0.413065	0.162707
A0QCH0	Putative O-methyltransferase MAV_1364 (EC 2.1.1.-)	MAV_1364	697.718	836.998	432.052	736.378	767.358	584.215	0.761333	0.546489	0.387984	-0.393401	0.411186	0.161761
A0A0H2ZRX1	Corrinoid adenosyltransferase (EC 2.5.1.17) (Cob(II)alamin adenosyltransferase) (Cob(II)yrinic acid a,c-diamide adenosyltransferase) (Cobinamide/cobalamin adenosyltransferase)	MAV_1529	909.526	911.145	566.705	819.905	910.336	693.305	0.761593	0.00814068	0.336171	-0.392908	0.47344	0.186019
A0A0H2ZQU0	Potassium-transporting ATPase KdpC subunit (ATP phosphohydrolase [potassium-transporting] C chain) (Potassium-binding and translocating subunit C) (Potassium-translocating ATPase C chain)	kdpC MAV_1171	654.838	1129.63	525.785	834.758	892.235	680.271	0.762435	0.734538	0.532279	-0.391313	0.27386	0.107165
A0A0H3A268	Hypoxanthine phosphoribosyltransferase (EC 2.4.2.8)	hpt MAV_0532	1070.63	1075.93	683.84	953.199	1073.28	818.52	0.762631	0.0250592	0.309491	-0.390943	0.509353	0.199128
A0A0H2ZTE6	Protein translocase subunit SecD	secD MAV_3468	1076.97	725.939	796.402	579.135	901.454	687.768	0.762955	0.70567	0.409327	-0.390331	0.387929	0.151421
A0A0H3A2K9	Transcriptional regulator, LacI family protein	MAV_5263	750.388	915.661	580.051	691.529	833.024	635.79	0.763231	0.755557	0.186431	-0.389808	0.729483	0.284358
A0A0H2ZZG1	Inosine-5'-monophosphate dehydrogenase (IMP dehydrogenase) (IMPD) (IMPDH) (EC 1.1.1.205)	guaB MAV_4356	1058	905.12	788.341	710.789	981.559	749.565	0.763647	0.597725	0.113688	-0.389022	0.944287	0.367348
A0A0H2ZSP8	Glyceraldehyde-3-phosphate dehydrogenase (EC 1.2.1.-)	gap MAV_3341	1085.22	824.276	741.462	716.881	954.75	729.172	0.763731	0.119582	0.227339	-0.388864	0.643327	0.250167
A0QL12	30S ribosomal protein S3	rpsC MAV_4465	1246.87	680.591	838.397	633.864	963.733	736.131	0.763833	0.441309	0.528541	-0.388671	0.276921	0.107631
A0A0H3A0C0	Cell wall synthesis protein CwsA (Cell wall synthesis and cell shape protein A)	cwsA MAV_0012	623.372	845.764	342.419	780.019	734.568	561.219	0.764012	0.598667	0.553196	-0.388333	0.257121	0.0998485
A0A0H2ZU77	Transcriptional regulator	MAV_0185	1075.9	871.04	800.621	688.901	973.47	744.761	0.765058	0.635685	0.189017	-0.38636	0.723499	0.279531
A0A0H2ZR40	Secretory lipase family protein	MAV_5251	1129.01	754.865	720.502	721.372	941.936	720.937	0.765377	0.00296297	0.44719	-0.385757	0.349507	0.134825
A0A0H3A1B0	MmpL10 protein	MAV_1761	1171.07	1305.45	861.6	1034.2	1238.26	947.903	0.765511	0.842268	0.11742	-0.385504	0.930259	0.358619
A0A0H2ZY23	Antitoxin VapB	MAV_2021	964.798	1144.07	554.318	1061.32	1054.43	807.819	0.766118	0.432734	0.45587	-0.384362	0.341159	0.131129
A0A0H3A133	Serine/threonine protein kinase	MAV_2356	1088.39	1134.88	849.611	856.095	1111.64	852.853	0.767204	0.176451	0.0081247	-0.382318	2.09019	0.799118
A0QFB7	Pup--protein ligase (EC 6.3.1.19) (Proteasome accessory factor A) (Pup-conjugating enzyme)	pafA MAV_2406	1145.49	951.797	832.744	776.468	1048.64	804.606	0.767281	0.360017	0.136639	-0.382172	0.864426	0.330359
A0QI26	S-adenosylmethionine synthase (AdoMet synthase) (EC 2.5.1.6) (MAT) (Methionine adenosyltransferase)	metK MAV_3382	1159.01	1015.13	840.638	827.906	1087.07	834.272	0.76745	0.11238	0.0728092	-0.381855	1.13781	0.43448
A0A0H2ZVX1	50S ribosomal protein L7/L12	rplL MAV_4507	1028.53	1122.34	962.179	688.766	1075.44	825.473	0.767571	0.420806	0.22586	-0.381628	0.646162	0.246594
A0A0H2ZYV4	Thioredoxin	trx MAV_5302	1123.32	725.16	698.184	720.883	924.241	709.533	0.767693	0.0725077	0.394223	-0.381398	0.404258	0.154184
A0A0H3A269	Acyl-CoA synthase	MAV_2622	558.543	814.414	468.836	585.565	686.478	527.2	0.767978	0.544946	0.374861	-0.380863	0.426129	0.162297
A0QJB7	3-isopropylmalate dehydratase large subunit (EC 4.2.1.33) (Alpha-IPM isomerase) (IPMI) (Isopropylmalate isomerase)	leuC MAV_3838	953.369	1009.11	841.607	666.365	981.238	753.986	0.768403	0.39209	0.132043	-0.380064	0.879285	0.334185
A0A0H2ZT22	Short-chain dehydrogenase/reductase SDR	MAV_1242	828.612	952.231	618.963	750.631	890.422	684.797	0.76907	0.959873	0.150503	-0.378813	0.822455	0.311556
A0A0H2ZT60	dITP/XTP pyrophosphatase (EC 3.6.1.66) (Non-canonical purine NTP pyrophosphatase) (Non-standard purine NTP pyrophosphatase) (Nucleoside-triphosphate diphosphatase) (Nucleoside-triphosphate pyrophosphatase) (NTPase)	rdgB MAV_1558	756.37	709.396	494.111	633.347	732.883	563.729	0.769194	0.414287	0.147919	-0.378581	0.829976	0.314213
A0A0H3A623	Pks10 protein	MAV_3110	1043.13	1122.79	824.966	841.905	1082.96	833.436	0.769592	0.266758	0.0256167	-0.377834	1.59148	0.601315
A0A0H2ZXE2	Hydrolase, alpha/beta fold family protein, putative	MAV_4312	786.609	824.854	525.418	714.836	805.732	620.127	0.769644	0.253669	0.194697	-0.377736	0.710642	0.268435
A0A0H3A5A6	Methyltransferase	MAV_3257	613.715	1475.95	813.653	794.936	1044.83	804.294	0.769782	0.0276346	0.676004	-0.377478	0.17005	0.0641904
A0A0H3A511	Metallopeptidase, zinc binding	MAV_3451	562.263	1035.11	405.451	825.604	798.687	615.527	0.770674	0.924955	0.621043	-0.375807	0.206878	0.0777462
A0A0H2ZRZ8	Transcriptional regulator, TetR family protein	MAV_2546	1080.4	887.115	786.826	729.676	983.756	758.251	0.770771	0.366042	0.154673	-0.375625	0.810585	0.304476
A0QKU6	30S ribosomal protein S4	rpsD MAV_4399	1054.03	752.32	792.899	600.442	903.175	696.67	0.771357	0.722961	0.367747	-0.374529	0.434451	0.162714
A0QHH6	Imidazole glycerol phosphate synthase subunit HisF (EC 4.3.2.10) (IGP synthase cyclase subunit) (IGP synthase subunit HisF) (ImGP synthase subunit HisF) (IGPS subunit HisF)	hisF MAV_3181	728.203	557.608	509.19	482.858	642.905	496.024	0.771535	0.194998	0.230894	-0.374196	0.636588	0.238209
A0A0H2ZRC1	Adenosylhomocysteinase (EC 3.3.1.1) (S-adenosyl-L-homocysteine hydrolase) (AdoHcyase)	ahcY MAV_4211	1141.34	780.861	794.294	688.959	961.101	741.627	0.771643	0.361975	0.362944	-0.373995	0.44016	0.164618
A0QL10	50S ribosomal protein L29	rpmC MAV_4463	1184.17	772.312	796.002	714.535	978.241	755.269	0.772068	0.248644	0.399449	-0.3732	0.398538	0.148734
A0A0H3A068	Cytochrome P450	MAV_0011	1406.32	727.098	793.247	853.943	1066.71	823.595	0.77209	0.113477	0.549803	-0.373159	0.259793	0.0969442
A0A0H2ZTX6	Amidohydrolase family protein	MAV_4703	1199.87	917.613	823.23	811.783	1058.74	817.506	0.772148	0.0516096	0.229775	-0.373051	0.638697	0.238266
A0QIQ9	tRNA dimethylallyltransferase (EC 2.5.1.75) (Dimethylallyl diphosphate:tRNA dimethylallyltransferase) (DMAPP:tRNA dimethylallyltransferase) (DMATase) (Isopentenyl-diphosphate:tRNA isopentenyltransferase) (IPP transferase) (IPPT) (IPTase)	miaA MAV_3620	882.808	829.921	635.86	687.102	856.365	661.481	0.772429	0.979889	0.0338905	-0.372525	1.46992	0.547584
A0A0H2ZQL2	Phosphoribosylglycinamide formyltransferase (EC 2.1.2.2) (5'-phosphoribosylglycinamide transformylase) (GAR transformylase) (GART)	purN MAV_1080	957.66	741.18	526.801	785.573	849.42	656.187	0.772512	0.886995	0.370588	-0.372371	0.431108	0.160532
A0A0H3A0G7	Short chain dehydrogenase	MAV_0855	1064.39	1129.19	826.411	868.532	1096.79	847.472	0.772684	0.73395	0.0231873	-0.372049	1.63475	0.608208
A0A0H2ZWQ1	Gluconokinase (EC 2.7.1.12)	aroK MAV_2468	730.779	942.121	626.4	668.74	836.45	647.57	0.774189	0.251747	0.221766	-0.369243	0.654105	0.241524
A0A0H3A3C4	4-carboxymuconolactone decarboxylase domain protein (EC 4.1.1.44)	pcaC MAV_2831	763.546	813.936	565.846	655.467	788.741	610.656	0.774217	0.652163	0.0741781	-0.369191	1.12972	0.417084
A0A0H2ZW17	MDMPI_N domain-containing protein	MAV_0442	680.352	814.356	485.379	671.963	747.354	578.671	0.774293	0.793015	0.279679	-0.369049	0.553341	0.20421
A0A0H2ZS87	AB hydrolase-1 domain-containing protein	MAV_3587	774.058	566.188	512.059	526.413	670.123	519.236	0.774837	0.0877866	0.284525	-0.368035	0.54588	0.200903
A0A0H3A1Z2	PucR family transcriptional regulator	MAV_2195	1010.87	1121.13	829.641	822.336	1066	825.988	0.774848	0.0842304	0.0491226	-0.368014	1.30872	0.481627
A0A0H2ZVB5	Transcriptional regulator, TetR family protein	MAV_1159	762.878	1033.69	502.103	890.022	898.282	696.062	0.774882	0.77598	0.48268	-0.367952	0.316341	0.116398
A0A0H3A2U5	Aconitate hydratase A (EC 4.2.1.3) (EC 4.2.1.99) ((2R,3S)-2-methylisocitrate dehydratase) ((2S,3R)-3-hydroxybutane-1,2,3-tricarboxylate dehydratase) (Iron-responsive protein-like) (Probable 2-methyl-cis-aconitate hydratase) (RNA-binding protein)	acnA MAV_3303	1230.91	677.523	805.097	674.556	954.216	739.826	0.775324	0.294958	0.529469	-0.367129	0.276159	0.101386
A0A0H2ZYT5	Translation initiation factor IF-2	MAV_5287	1095.61	639.346	613.049	732.138	867.48	672.594	0.775343	0.325073	0.495395	-0.367094	0.305048	0.111981
A0A0H2ZU36	CobQ/CobB/MinD/ParA nucleotide binding domain	MAV_5307	895.968	932.827	713.433	704.826	914.398	709.13	0.775516	0.292078	0.00839376	-0.366772	2.07604	0.761435
A0A0H3A021	Adenylate kinase (AK) (EC 2.7.4.3) (ATP-AMP transphosphorylase) (ATP:AMP phosphotransferase) (Adenylate monophosphate kinase)	adk MAV_4433	714.106	1151.23	511.251	935.977	932.666	723.614	0.775856	0.981691	0.563561	-0.36614	0.249059	0.0911905
A0A0H2ZUZ1	Heparin binding hemagglutinin hbha	MAV_4675	853.165	955.182	608.28	795.209	904.174	701.744	0.776117	0.636082	0.197647	-0.365654	0.704111	0.257461
A0A0H2ZU70	UvrABC system protein A (UvrA protein) (Excinuclease ABC subunit A)	uvrA MAV_3135	1053.47	925.828	798.3	738.195	989.647	768.247	0.776284	0.560353	0.088279	-0.365343	1.05414	0.385124
A0A0H3A2C9	Nitroreductase family deazaflavin-dependent oxidoreductase	MAV_2900	874.425	1128.97	720.34	835.031	1001.7	777.686	0.776366	0.538994	0.249764	-0.36519	0.602471	0.220017
A0A0H2ZYT2	4-carboxymuconolactone decarboxylase domain protein (EC 4.1.1.44)	pcaC MAV_0716	1029.03	443.039	683.504	460.772	736.036	572.138	0.777324	0.462475	0.653209	-0.363413	0.184948	0.0672125
A0A0H3A1C9	Transcriptional regulator, TetR family protein	MAV_3767	900.796	1022.01	592.349	902.412	961.402	747.38	0.777386	0.474486	0.327299	-0.363296	0.485056	0.176219
A0A0H2ZUL3	Putative ATP-dependent Clp protease ATP-binding subunit	MAV_3559	642.034	854.857	408.201	755.606	748.446	581.904	0.777482	0.699821	0.49951	-0.363118	0.301456	0.109464
A0A0H2ZTE4	DUF4333 domain-containing protein	MAV_2412	1000.99	794.872	670.332	726.569	897.929	698.45	0.777846	0.339139	0.202816	-0.362444	0.692899	0.251137
A0A0H2ZT72	EthD domain-containing protein	MAV_2837	985.93	788.291	631.942	748.637	887.111	690.289	0.778132	0.679101	0.228466	-0.361913	0.641178	0.232051
A0A0H2ZZY6	Adenylyl-sulfate kinase (EC 2.7.1.25) (APS kinase) (ATP adenosine-5'-phosphosulfate 3'-phosphotransferase) (Adenosine-5'-phosphosulfate kinase)	cysC MAV_1325	702.218	815.319	555.313	625.896	758.769	590.605	0.778373	0.710378	0.127713	-0.361467	0.893766	0.323067
A0A0H3A264	Acetolactate synthase small subunit (AHAS) (ALS) (EC 2.2.1.6) (Acetohydroxy-acid synthase small subunit)	ilvN MAV_3851	987.691	890.437	619.361	843.01	939.064	731.186	0.778632	0.522266	0.230356	-0.360986	0.637601	0.230165
A0A0H2ZZ73	DUF3151 domain-containing protein	MAV_4783	709.493	950.325	453.806	838.639	829.909	646.222	0.778667	0.711972	0.503348	-0.360922	0.298131	0.107602
A0A0H3A049	Phosphoglycerate mutase family protein	MAV_4339	941.919	963.849	575.673	908.452	952.884	742.062	0.778755	0.0837848	0.333514	-0.360759	0.476886	0.172041
A0A0H2ZR96	Bacterial proteasome activator	MAV_0239	833.043	825.959	546.783	745.679	829.501	646.231	0.77906	0.0453286	0.316196	-0.360194	0.500044	0.180113
A0A0H2ZVK7	Transcriptional regulator, MarR family protein	MAV_5249	946.481	946.754	776.347	699.364	946.617	737.855	0.779465	0.0045099	0.116072	-0.359443	0.935273	0.336178
A0A0H2ZXE5	FadD27 protein	MAV_4882	340.238	980.5	224.511	805.073	660.369	514.792	0.779552	0.937786	0.768278	-0.359284	0.114482	0.0411314
A0QL02	50S ribosomal protein L14	rplN MAV_4455	1296.71	640.123	827.968	682.331	968.416	755.149	0.779778	0.277918	0.59081	-0.358864	0.228552	0.0820193
A0QL37	30S ribosomal protein S7	rpsG MAV_4491	908.563	789.539	554.892	769.975	849.051	662.433	0.780204	0.643542	0.268249	-0.358076	0.571462	0.204627
A0A0H2ZS36	Methyltransferase type 11	MAV_5229	927.47	852.345	665.388	723.723	889.908	694.555	0.78048	0.840656	0.0544675	-0.357567	1.26386	0.451915
A0A0H3A3M8	Nucleoside diphosphate kinase regulator	MAV_0234	990.793	912.728	599.444	886.243	951.761	742.844	0.780494	0.338371	0.295021	-0.357541	0.530147	0.189549
A0A0H2ZYY6	Probable cutinase Cut3 (EC 3.1.1.74)	MAV_4283	833.566	655.809	414.178	748.423	744.687	581.3	0.780597	0.622328	0.47902	-0.357351	0.319646	0.114226
A0QKU4	50S ribosomal protein L17	rplQ MAV_4397	753.484	685.3	342.452	781.06	719.392	561.756	0.780876	0.196361	0.551188	-0.356834	0.2587	0.092313
A0A0H2ZW69	DUF3515 domain-containing protein	MAV_3831	694.94	680.131	372.125	702.095	687.535	537.11	0.78121	0.0571036	0.458528	-0.356217	0.338634	0.120627
A0A0H3A4L9	Chlorite dismutase	MAV_3571	1108.89	849.01	789.055	740.56	978.951	764.807	0.781252	0.234888	0.246658	-0.35614	0.607905	0.216499
A0A0H2ZRN7	Transcriptional regulator, PadR family protein	MAV_0407	688.269	927.032	413.487	849.109	807.651	631.298	0.781647	0.638377	0.551321	-0.35541	0.258596	0.0919077
A0QCI6	Malate dehydrogenase (EC 1.1.1.37)	mdh MAV_1380	1148.87	802.624	726.342	799.175	975.746	762.759	0.781719	0.263981	0.351776	-0.355279	0.453734	0.161202
A0A0H2ZUE7	Ribulose-phosphate 3-epimerase (EC 5.1.3.1)	rpe MAV_3370	828.939	860.326	533.243	788.625	844.632	660.934	0.782511	0.155706	0.289503	-0.353817	0.538346	0.190476
A0A0H2ZX85	Transcriptional regulator, TetR family protein	MAV_2187	1044.28	817.356	496.23	961.359	930.82	728.795	0.782959	0.577933	0.5167	-0.35299	0.286761	0.101224
A0A0H2ZY79	Thiolase	MAV_1918	953.319	574.461	668.113	528.515	763.89	598.314	0.783246	0.449498	0.498314	-0.352463	0.302497	0.106619
A0A0H2ZT68	MmpL4 protein	MAV_4696	942.968	869.652	709.289	711.075	906.31	710.182	0.783597	0.0310061	0.117456	-0.351816	0.930123	0.327232
A0A0H3A3G5	p-aminobenzoate N-oxygenase AurF	MAV_1064	1780.69	667.023	1388.88	531.88	1223.86	960.381	0.784717	0.835099	0.743699	-0.349756	0.128603	0.0449795
A0A0H2ZY72	Dihydrodipicolinate synthetase family protein	MAV_3450	805.9	985.875	669.613	736.651	895.888	703.132	0.784843	0.453992	0.182514	-0.349523	0.738704	0.258194
A0A0H2ZY16	30S ribosomal protein S1	MAV_3152	1226.79	783.043	883.124	695.435	1004.92	789.28	0.785416	0.509473	0.465183	-0.348471	0.332376	0.115823
A0A0H3A1I7	Tetratricopeptide repeat family protein	MAV_2362	1037.51	796.113	713.862	726.526	916.813	720.194	0.785541	0.0667321	0.245312	-0.348241	0.610281	0.212525
A0A0H3A500	Oxidoreductase, FAD/FMN-binding superfamily protein	MAV_4324	1095.52	830.253	800.133	712.699	962.888	756.416	0.78557	0.405389	0.277368	-0.348188	0.556944	0.193921
A0A0H3A139	Metallo-beta-lactamase family protein	MAV_0452	711.209	1068.06	569.224	829.011	889.635	699.117	0.785847	0.801209	0.478987	-0.34768	0.319676	0.111145
A0A0H3A0X5	ABC transporter, ATP-binding protein	MAV_5100	873.369	933.007	681.715	740.299	903.188	711.007	0.787219	0.988642	0.0441943	-0.345162	1.35463	0.467569
A0A0H2ZS78	site-specific DNA-methyltransferase (adenine-specific) (EC 2.1.1.72)	MAV_2225	1121.64	1222.32	914.814	931.013	1171.98	922.913	0.787484	0.203117	0.0394471	-0.344677	1.40399	0.483921
A0A0H3A090	DNA-binding protein	MAV_0988	804.881	842.417	483.294	814.215	823.649	648.755	0.787659	0.143807	0.403778	-0.344357	0.393857	0.135628
A0A0H2ZXV4	Secreted protein	MAV_3539	856.291	627.941	539.014	630.528	742.116	584.771	0.787978	0.485313	0.329181	-0.343773	0.482566	0.165893
A0QHG8	Tryptophan synthase alpha chain (EC 4.2.1.20)	trpA MAV_3173	812.175	937.828	589.731	791.726	875.001	690.729	0.789403	0.708537	0.261441	-0.341166	0.582626	0.198772
A0A0H3A2A7	L-carnitine dehydratase/bile acid-inducible protein F	MAV_1574	972.458	828.228	792.464	629.061	900.343	710.763	0.789436	0.920749	0.224049	-0.341106	0.649657	0.221602
A0A0H2ZYP6	ZnMc domain-containing protein	MAV_4154	961.484	1017.74	773.334	789.167	989.61	781.25	0.789453	0.349323	0.0191035	-0.341075	1.71889	0.586269
A0A0H2ZVF4	WYL domain-containing protein	MAV_2407	796.851	938.023	560.011	810.601	867.437	685.306	0.790035	0.653228	0.332876	-0.340011	0.477717	0.162429
A0A0H2ZRH0	GPDPase_memb domain-containing protein	MAV_0415	1215.88	850.994	772.59	860.844	1033.44	816.717	0.790293	0.302153	0.367582	-0.339541	0.434646	0.14758
A0A0H2ZYN6	Glucanase (EC 3.2.1.-)	MAV_0326	1139.39	933.509	813.147	826.34	1036.45	819.743	0.790916	0.0814799	0.170445	-0.338404	0.768415	0.260035
A0A0H3A1U7	Propionyl-CoA carboxylase beta chain (EC 6.4.1.3)	MAV_2190	1122.35	1249.45	1002.59	873.477	1185.9	938.031	0.790986	0.990028	0.111637	-0.338275	0.952191	0.322103
A0QHH8	Phosphoribosyl isomerase A (1-(5-phosphoribosyl)-5-[(5-phosphoribosylamino)methylideneamino] imidazole-4-carboxamide isomerase) (EC 5.3.1.16) (N-(5'-phosphoribosyl)anthranilate isomerase) (PRAI) (EC 5.3.1.24) (Phosphoribosylformimino-5-aminoimidazole carboxamide ribotide isomerase)	priA hisA MAV_3183	911.42	399.756	602.191	436.85	655.588	519.52	0.79245	0.397952	0.663063	-0.335609	0.178445	0.0598878
A0QLZ6	Chaperone protein DnaK (HSP70) (Heat shock 70 kDa protein) (Heat shock protein 70)	dnaK MAV_4808	1016.53	563.638	691.846	561.009	790.084	626.427	0.792862	0.358079	0.559289	-0.334859	0.252364	0.0845064
A0A0H3A2P0	Homoserine dehydrogenase, NAD binding domain family protein	MAV_1399	645.479	959.438	567.297	705.641	802.458	636.469	0.793149	0.528452	0.435316	-0.334336	0.361196	0.120761
A0A0H2ZUE8	Potassium-transporting ATPase ATP-binding subunit (EC 7.2.2.6) (ATP phosphohydrolase [potassium-transporting] B chain) (Potassium-binding and translocating subunit B) (Potassium-translocating ATPase B chain)	kdpB MAV_1172	860.919	870.735	715.239	658.315	865.827	686.777	0.793204	0.217426	0.0250471	-0.334236	1.60124	0.535193
A0A0H3A1T4	AMP-dependent synthetase and ligase	MAV_4950	906.288	788.031	711.329	632.651	847.159	671.99	0.793227	0.747471	0.132483	-0.334193	0.877841	0.293369
A0A0H3A4M9	Sugar transporter family protein	MAV_4987	1079.86	1064.7	758.621	943.396	1072.28	851.009	0.793645	0.104243	0.13966	-0.333434	0.854926	0.285062
A0A0H3A4F3	alcohol dehydrogenase (EC 1.1.1.1)	MAV_5214	1104.51	897.164	818.06	770.945	1000.84	794.502	0.793837	0.284484	0.191809	-0.333085	0.717131	0.238865
A0A0H2ZT99	Ppe family protein	MAV_2905	582.795	903.037	686.427	493.212	742.916	589.82	0.793925	0.691208	0.499005	-0.332926	0.301895	0.100509
A0A0H2ZXS1	Serine/threonine-protein kinase RsbT (EC 2.7.11.1)	MAV_0432	734.116	884.891	548.265	737.523	809.503	642.894	0.794183	0.856513	0.302361	-0.332456	0.519474	0.172702
A0A0H3A4K6	CdiI_4 domain-containing protein	MAV_2420	852.361	925.561	678.655	733.444	888.961	706.05	0.794242	0.818087	0.0571659	-0.33235	1.24286	0.413065
A0Q9T5	Recombination protein RecR	recR MAV_0388	672.227	1031.32	559.79	794.17	851.772	676.98	0.794791	0.736282	0.500579	-0.331353	0.300527	0.0995806
A0A0H2ZTJ8	Chorismate synthase	MAV_4701	467.862	866.517	370.86	689.951	667.19	530.406	0.794985	0.859433	0.645741	-0.331001	0.189942	0.0628709
A0QCX6	ATP synthase subunit alpha (EC 7.1.2.2) (ATP synthase F1 sector subunit alpha) (F-ATPase subunit alpha)	atpA MAV_1525	1025.71	728.192	751.972	643.838	876.949	697.905	0.795833	0.443866	0.375363	-0.329463	0.425549	0.140203
A0A0H3A107	Transmembrane protein	MAV_3414	836.911	1012.22	600.143	872.036	924.565	736.089	0.796147	0.729168	0.364116	-0.328894	0.438761	0.144306
A0A0H3A3I6	Mce-family protein mce1c	MAV_5013	1029.07	1083.67	879.656	802.576	1056.37	841.116	0.79623	0.784672	0.0449194	-0.328742	1.34757	0.443002
A0A0H3A0M6	Acyl-CoA synthase	MAV_1150	1088.62	1323.75	945.901	975.228	1206.18	960.565	0.796367	0.15799	0.173901	-0.328494	0.759697	0.249556
A0A0H3A1F0	Phosphate transport system permease protein	pstC MAV_1048	981.91	861.324	704.822	763.08	921.617	733.951	0.796373	0.573026	0.107223	-0.328484	0.96971	0.318534
A0A0H2ZY61	Dihydrodipicolinate reductase, N-terminus domain protein (EC 1.17.1.8)	dapB MAV_1830	973.277	955.419	613.679	922.445	964.348	768.062	0.796457	0.0735601	0.332049	-0.328332	0.478797	0.157204
A0A0H3A3U3	Alpha-(1-2)-phosphatidylinositol mannosyltransferase	MAV_2312	849.121	1020.22	675.836	813.018	934.668	744.427	0.796461	0.860499	0.224878	-0.328324	0.648054	0.212771
A0QJH8	Probable enoyl-CoA hydratase echA17 (EC 4.2.1.17)	echA17 MAV_3904	1112.74	932.493	826.73	802.479	1022.62	814.604	0.796588	0.170281	0.149429	-0.328094	0.825566	0.270863
A0A0H2ZS62	Transcriptional regulator, TetR family protein	MAV_4886	456.88	1225.48	407.153	933.666	841.182	670.409	0.796985	0.764713	0.749066	-0.327376	0.12548	0.0410791
A0A0H2ZSE1	Nitroreductase	MAV_3218	930.637	669.551	542.082	733.538	800.094	637.81	0.797169	0.805618	0.421693	-0.327042	0.375004	0.122642
A0QLI5	Putative NAD(+)--arginine ADP-ribosyltransferase Mav (EC 2.4.2.31) (Putative mono(ADP-ribosyl)transferase) (mADPRT) (mART) (Toxin Mav)	MAV_4644	1032.84	922.044	715.769	842.736	977.44	779.253	0.797238	0.913517	0.142968	-0.326918	0.84476	0.276167
A0A0H2ZU61	Lipid droplet-associated protein	MAV_1229	365.979	1103.24	334.328	837.147	734.608	585.737	0.797347	0.762099	0.770384	-0.32672	0.113293	0.0370149
A0QLI1	Glutamyl-tRNA reductase (GluTR) (EC 1.2.1.70)	hemA MAV_4640	1059.22	1205.45	964.786	841.586	1132.33	903.186	0.797632	0.891454	0.13874	-0.326204	0.857797	0.279817
A0A0H3A2W8	Acyl-CoA synthase	MAV_2777	823.902	681.017	601.07	599.354	752.46	600.212	0.797666	0.0152897	0.279276	-0.326143	0.553966	0.180672
A0A0H2ZXK5	D-alanyl-D-alanine carboxypeptidase/D-alanyl-D-alanine-endopeptidase (EC 3.4.16.4)	dacB MAV_0529	809.9	840.698	573.432	744.087	825.299	658.76	0.798208	0.227334	0.194731	-0.325164	0.710565	0.23105
A0A0H2ZZA6	Cell divisionftsk/spoiiie	MAV_3795	1136.99	1104.85	881.821	908.268	1120.92	895.044	0.798493	0.876619	0.00838346	-0.324648	2.07658	0.674157
A0QL38	30S ribosomal protein S12	rpsL MAV_4492	1466.56	459.966	872.06	666.355	963.264	769.207	0.798543	0.256661	0.74193	-0.324558	0.129637	0.0420747
A0A0H2ZYR6	Cutinase (EC 3.1.1.-)	MAV_4394	971.25	807.298	728.726	691.74	889.274	710.233	0.798667	0.282501	0.166845	-0.324334	0.777687	0.252231
A0A0H2ZXU2	alcohol dehydrogenase (EC 1.1.1.1)	MAV_0705	964.1	961.926	792.891	745.502	963.013	769.196	0.798739	0.0583671	0.0146485	-0.324204	1.83421	0.594657
A0A0H3A2Z3	Putative acyltransferase domain protein	MAV_3209	1257.19	1286.81	1032.63	1000.2	1272	1016.41	0.799067	0.942296	0.00730184	-0.323611	2.13657	0.691417
A0A0H2ZWN8	Tetratricopeptide repeat domain protein	MAV_3661	1493.16	725.361	819.406	954.004	1109.26	886.705	0.799368	0.220959	0.6256	-0.323069	0.203703	0.0658101
A0A0H3A1R7	Senescence marker protein-30 (SMP-30)	MAV_5132	920.341	994.928	811.666	719.363	957.635	765.515	0.79938	0.865351	0.0835989	-0.323046	1.0778	0.348179
A0A0H2ZUZ2	Thioesterase family protein	MAV_3493	1035.75	952.529	680.687	908.806	994.138	794.747	0.799433	0.445382	0.24224	-0.322951	0.615754	0.198859
A0A0H2ZVB7	Oxidoreductase, short chain dehydrogenase/reductase family protein	MAV_0354	1093.32	737.714	654.852	809.013	915.515	731.932	0.799476	0.520836	0.443463	-0.322874	0.353142	0.11402
A0A0H2ZYZ9	Antigen 85-C (EC 2.3.1.-)	MAV_5183	1229.09	1146.91	807.142	1095.12	1188	951.134	0.800616	0.353918	0.254491	-0.320817	0.594328	0.19067
A0A0H3A0R8	Secreted protein	MAV_0501	747.603	636.491	441.607	666.877	692.047	554.242	0.800873	0.583425	0.386997	-0.320354	0.412292	0.13208
A0A0H2ZZK4	Magnesium transport protein CorA	corA MAV_1379	1310.96	625.447	823.991	729.162	968.205	776.577	0.802078	0.175018	0.635363	-0.318185	0.196978	0.0626755
A0A0H2ZZG9	SUF system FeS assembly protein, NifU family protein	MAV_3314	1032.21	1083.51	762.827	934.69	1057.86	848.758	0.802337	0.369361	0.14498	-0.317719	0.83869	0.266468
A0A0H2ZZD6	Transcriptional regulator, MerR family protein	MAV_2885	965.803	884.593	644.304	840.64	925.198	742.472	0.8025	0.499368	0.227566	-0.317426	0.642892	0.204071
A0A0H3A2X5	Membrane protein DedA family protein	MAV_4785	952.23	906.198	754.937	736.779	929.214	745.858	0.802676	0.478385	0.0177261	-0.31711	1.75139	0.555382
A0A0H2ZUC8	DUF5642 domain-containing protein	MAV_1123	825.945	957.72	654.931	776.779	891.832	715.855	0.802679	0.950188	0.188913	-0.317105	0.723739	0.229502
A0A0H2ZT56	Metallo-beta-lactamase superfamily protein	MAV_4762	632.385	1154.75	668.098	766.561	893.568	717.33	0.80277	0.237213	0.575471	-0.316942	0.239977	0.0760587
A0A0H2ZS43	IMP dehydrogenase family protein	MAV_4355	985.713	824.727	788.506	664.869	905.22	726.688	0.802775	0.833875	0.220637	-0.316933	0.656322	0.20801
A0A0H2ZQV7	Transcriptional regulator, TetR family protein	MAV_1141	759.726	727.565	487.606	706.504	743.646	597.055	0.802876	0.185736	0.316251	-0.316751	0.499968	0.158366
A0A0H2ZYQ3	PPE family protein	MAV_2909	740.949	754.046	733.506	466.863	747.497	600.184	0.802925	0.0624909	0.384785	-0.316663	0.414782	0.131346
A0A0H2ZXP0	Phosphotransferase enzyme family protein, putative	MAV_0645	921.157	643.27	604.532	651.839	782.214	628.185	0.803086	0.214696	0.388538	-0.316373	0.410567	0.129892
A0A0H2ZUG0	Oxidoreductase, zinc-binding dehydrogenase family protein	MAV_5236	1068.91	746.416	771.307	687.288	907.663	729.297	0.803489	0.324503	0.396478	-0.315649	0.401781	0.126822
A0A0H2ZRM3	Chaperone protein DnaJ	dnaJ MAV_2023	901.674	745.022	701.175	622.351	823.348	661.763	0.803747	0.593565	0.206679	-0.315187	0.684704	0.21581
A0QDF1	Trigger factor (TF) (EC 5.2.1.8) (PPIase)	tig MAV_1712	853.397	843.346	691.316	672.644	848.372	681.98	0.803869	0.628782	0.00403584	-0.314967	2.39407	0.754052
A0A0H2ZSK2	Glyoxalase/bleomycin resistance protein/dioxygenase	MAV_4885	834.971	1187.27	926.196	699.502	1011.12	812.849	0.803908	0.727998	0.443776	-0.314897	0.352836	0.111107
A0A0H3A011	Peptidase family protein M13 (EC 3.4.24.-)	MAV_4977	1095.88	1015.89	872.404	826.638	1055.88	849.521	0.80456	0.661719	0.0464114	-0.313728	1.33338	0.418318
A0A0H2ZZJ8	p450 heme-thiolate protein	MAV_2931	745.859	826.996	715.989	549.776	786.427	632.882	0.804756	0.578206	0.238728	-0.313377	0.622097	0.194951
A0QI38	Bifunctional protein PyrR [Includes: Pyrimidine operon regulatory protein; Uracil phosphoribosyltransferase (UPRTase) (EC 2.4.2.9)]	pyrR MAV_3394	1023.54	715.775	518.012	883.331	869.656	700.672	0.805689	0.891385	0.552575	-0.311706	0.257609	0.0802982
A0A0H2ZYF0	Cytochrome c-type biogenesis protein CcsB	ccsB MAV_4616	1095.94	690.507	798.081	642.252	893.225	720.167	0.806254	0.467202	0.509101	-0.310694	0.293196	0.0910942
A0A0H2ZSD6	VWFA domain-containing protein	MAV_2881	823.185	766.048	586.071	695.445	794.617	640.758	0.806374	0.612945	0.130148	-0.310479	0.885562	0.274948
A0A0H3A074	Chain length determinant protein	MAV_1135	1101.67	674.443	729.913	703.342	888.054	716.628	0.806964	0.0790892	0.507183	-0.309425	0.294835	0.0912293
A0A0H2ZWC5	DUF742 domain-containing protein	MAV_4329	663.712	1163.61	454.522	1020.4	913.66	737.462	0.807152	0.921271	0.68661	-0.309088	0.16329	0.0504708
A0A0H2ZR89	ATP/GTP-binding protein	MAV_4328	1003.69	870.029	784.675	727.879	936.86	756.277	0.807247	0.511596	0.130724	-0.308918	0.883645	0.272974
A0A0H3A2X4	Integral membrane protein	MAV_0526	966.381	790.599	644.55	773.978	878.49	709.264	0.807367	0.808091	0.261176	-0.308703	0.583066	0.179994
A0A0H3A0D3	PknH_C domain-containing protein	MAV_0398	944.077	934.728	741.911	775.154	939.402	758.532	0.807463	0.349032	0.00899064	-0.308532	2.04621	0.631322
A0A0H2ZSV5	Enoyl-[acyl-carrier-protein] reductase [NADH] (EC 1.3.1.9)	MAV_3294	1050.98	779.919	751.008	727.726	915.452	739.367	0.807652	0.109091	0.32482	-0.308194	0.488357	0.150509
A0A0H3A0S7	Signal recognition particle receptor FtsY (SRP receptor)	ftsY MAV_3776	693.665	719.337	449.312	692.213	706.501	570.762	0.807872	0.134071	0.382078	-0.307802	0.417848	0.128614
A0A0H2ZZF0	Growth inhibitor PemK	MAV_1777	962.336	933.521	670.748	861.332	947.929	766.04	0.80812	0.191055	0.199743	-0.307358	0.699528	0.215006
A0A0H3A318	NAD(P)-bd_dom domain-containing protein	MAV_1281	953.829	1053.44	843.247	779.901	1003.63	811.574	0.808636	0.721198	0.0828705	-0.306438	1.0816	0.331443
A0QJU8	NADH-quinone oxidoreductase subunit B (EC 7.1.1.-) (NADH dehydrogenase I subunit B) (NDH-1 subunit B)	nuoB MAV_4034	898.589	810.847	631.472	750.875	854.718	691.174	0.808657	0.806884	0.15798	-0.3064	0.801399	0.245549
A0A0H2ZTP4	Sulfonate binding protein	MAV_2435	911.047	824.899	659.404	744.428	867.973	701.916	0.808684	0.991639	0.11112	-0.306352	0.954206	0.292323
A0A0H2ZWB0	Dihydrolipoamide acetyltransferase component of pyruvate dehydrogenase complex (EC 2.3.1.-)	sucB MAV_2273	1006	643.387	691.18	643.399	824.695	667.289	0.809135	0.166814	0.480097	-0.305547	0.318671	0.0973692
A0A0H2ZZF6	RNA polymerase sigma factor	MAV_4998	901.686	996.825	692.033	844.257	949.255	768.145	0.809208	0.711228	0.181098	-0.305418	0.742086	0.226646
A0A0H3A026	DUF1330 domain-containing protein	MAV_0861	651.138	1156.71	654.613	808.381	903.925	731.497	0.809245	0.375931	0.581007	-0.305351	0.235819	0.0720074
A0QD02	Glutamate racemase (EC 5.1.1.3)	murI MAV_1555	824.793	854.013	594.541	764.037	839.403	679.289	0.809253	0.217364	0.203679	-0.305338	0.691055	0.211005
A0A0H2ZUZ4	Thiol peroxidase (Tpx) (EC 1.11.1.24) (Peroxiredoxin tpx) (Prx) (Thioredoxin peroxidase) (Thioredoxin-dependent peroxiredoxin)	tpx MAV_2770	670.066	743.215	543.205	601.386	706.641	572.296	0.809882	0.855507	0.102701	-0.304216	0.988424	0.300695
A0A0H3A1Q6	Septum_form domain-containing protein	MAV_2128	506.458	591.194	404.524	484.631	548.826	444.577	0.810052	0.964247	0.215677	-0.303914	0.666197	0.202466
A0A0H2ZXW8	30S ribosomal protein S5	rpsE MAV_4448	1178.44	749.607	887.37	676.23	964.025	781.8	0.810975	0.582522	0.52544	-0.302271	0.279476	0.0844776
A0QIL2	Uroporphyrinogen decarboxylase (UPD) (URO-D) (EC 4.1.1.37)	hemE MAV_3573	1030.86	941.767	850.869	748.917	986.312	799.893	0.810994	0.914409	0.11045	-0.302237	0.956835	0.289191
A0A0H3A393	Possible conserved membrane protein	MAV_2288	781.931	946.787	617.249	785.694	864.359	701.472	0.811551	0.986288	0.301033	-0.301246	0.521385	0.157065
A0A0H2ZTB2	Gp31 protein	MAV_0803	863.924	648.267	840.146	387.349	756.096	613.747	0.811733	0.565941	0.627495	-0.300924	0.20239	0.0609038
A0A0H3A2K7	Purine nucleoside phosphorylase	MAV_2341	796.165	800.21	619.295	677.556	798.188	648.426	0.812372	0.0882635	0.0359782	-0.299787	1.44396	0.43288
A0A0H2ZY09	ErfK/YbiS/YcfS/YnhG family protein	MAV_4666	1184.04	891.974	915.087	772.203	1038.01	843.645	0.812756	0.579309	0.354403	-0.299106	0.450503	0.134748
A0A0H2ZSD9	Acyl-CoA dehydrogenase (EC 1.3.99.-)	MAV_4243	956.194	921.861	798.882	727.62	939.028	763.251	0.81281	0.571639	0.0470801	-0.29901	1.32716	0.396834
A0A0H2ZWV7	Uncharacterized protein	MAV_1578	436.994	594.613	407.574	431.128	515.803	419.351	0.813005	0.188872	0.349752	-0.298664	0.45624	0.136262
A0A0H2ZVY7	citrate synthase (unknown stereospecificity) (EC 2.3.3.16)	MAV_1016	1116.53	700.418	943.798	535.564	908.474	739.681	0.814201	0.987832	0.621042	-0.296543	0.206879	0.0613486
A0A0H2ZYW6	Fructose-1,6-bisphosphatase	glpX MAV_1222	935.838	864.57	721.158	744.854	900.204	733.006	0.814267	0.408703	0.0469213	-0.296427	1.32863	0.393842
A0A0H2ZTW9	ABC transporter, ATP-binding protein PstB	pstB MAV_0668	638.277	828.181	471.947	722.641	733.229	597.294	0.814609	0.82543	0.478461	-0.295821	0.320153	0.0947082
A0A0H3A680	Secreted protein	MAV_0665	497.373	611.085	425.392	477.603	554.229	451.498	0.814641	0.548049	0.242284	-0.295763	0.615676	0.182094
A0QBW0	Ribosomal RNA small subunit methyltransferase A (EC 2.1.1.182) (16S rRNA (adenine(1518)-N(6)/adenine(1519)-N(6))-dimethyltransferase) (16S rRNA dimethyladenosine transferase) (16S rRNA dimethylase) (S-adenosylmethionine-6-N', N'-adenosyl(rRNA) dimethyltransferase)	rsmA ksgA MAV_1148	1167.33	696.124	770.601	748.359	931.73	759.48	0.81513	0.0600538	0.541177	-0.294899	0.26666	0.0786378
A0A0H2ZRV2	YfdE protein	MAV_4237	963.721	992.784	747.416	847.51	978.253	797.463	0.815191	0.359794	0.0739891	-0.29479	1.13083	0.333358
A0A0H2ZX21	PhoH family protein	MAV_2025	950.524	908.589	809.881	705.651	929.556	757.766	0.815191	0.487032	0.0923528	-0.294789	1.03455	0.304974
A0QJ93	Phosphopantetheine adenylyltransferase (EC 2.7.7.3) (Dephospho-CoA pyrophosphorylase) (Pantetheine-phosphate adenylyltransferase) (PPAT)	coaD MAV_3810	684.852	915.518	539.86	766.838	800.185	653.349	0.816498	0.989743	0.459942	-0.292479	0.337297	0.0986524
A0A0H2ZVM2	Enoyl-CoA hydratase/isomerase family protein	MAV_2835	891.186	1017.34	738.339	820.882	954.263	779.611	0.816976	0.737708	0.146436	-0.291634	0.834352	0.243325
A0A0H2ZYX8	biotin carboxylase (EC 6.3.4.14)	MAV_4255	1013.84	958.482	777.292	834.669	986.159	805.981	0.817292	0.977171	0.0456246	-0.291076	1.3408	0.390275
A0A0H3A1Y5	Protein GrpE (HSP-70 cofactor)	grpE MAV_4807	827.271	446.203	464.58	576.222	636.737	520.401	0.817294	0.362868	0.617227	-0.291073	0.209555	0.060996
A0A0H2ZRS1	Pyridoxamine 5'-phosphate oxidase family protein	MAV_1535	971.071	733.364	811.016	582.347	852.217	696.682	0.817493	0.975325	0.445181	-0.290722	0.351463	0.102178
A0A0H2ZTT8	Acyl-CoA synthase	MAV_3523	1048.55	912.802	820.838	783.698	980.675	802.268	0.818077	0.340042	0.126675	-0.289691	0.89731	0.259943
A0A0H3A314	peptide-methionine (R)-S-oxide reductase (EC 1.8.4.12)	msrB MAV_3566	925.985	679.257	620.3	693.24	802.621	656.77	0.818282	0.365985	0.374496	-0.289331	0.426553	0.123415
A0A0H2ZU28	ATP-dependent zinc metalloprotease FtsH (EC 3.4.24.-)	hflB ftsH MAV_0542	1038.57	888.104	877.81	700.639	963.338	789.224	0.81926	0.896458	0.272825	-0.287607	0.564116	0.162243
A0A0H2ZUN4	NAD dependent epimerase/dehydratase family protein	MAV_5221	899.451	1013.27	757.555	810.766	956.36	784.16	0.819943	0.556807	0.111306	-0.286405	0.95348	0.273081
A0A0H2ZUJ3	Hydrolase, nudix family protein	MAV_3485	924	880.372	779.728	700.067	902.186	739.898	0.820117	0.637955	0.0701636	-0.286099	1.15389	0.330126
A0A0H3A2B5	Short chain dehydrogenase	MAV_0056	700.554	827.158	468.39	784.695	763.856	626.543	0.820237	0.484759	0.504815	-0.285888	0.296868	0.0848709
A0A0H2ZZZ3	TIGR04338 family metallohydrolase	MAV_4995	747.221	928.505	484.682	890.461	837.863	687.572	0.820626	0.534954	0.568563	-0.285204	0.245221	0.069938
A0A0H2ZWA3	N5-carboxyaminoimidazole ribonucleotide mutase (N5-CAIR mutase) (EC 5.4.99.18) (5-(carboxyamino)imidazole ribonucleotide mutase)	purE MAV_4244	676.41	876.489	588.126	686.966	776.45	637.546	0.821104	0.584214	0.339263	-0.284363	0.469464	0.133498
A0A0H3A4U5	Putative acyl-CoA dehydrogenase	MAV_0599	837.849	1016.44	792.992	730.032	927.144	761.512	0.821353	0.431551	0.222336	-0.283926	0.652991	0.185401
A0A0H3A3G4	Amidohydrolase family protein	MAV_0475	852.358	1082.7	765.42	826.246	967.531	795.833	0.82254	0.328712	0.2862	-0.281842	0.54333	0.153133
A0QBI3	Putative phosphoserine aminotransferase (EC 2.6.1.52) (Phosphohydroxythreonine aminotransferase) (PSAT)	serC MAV_1012	1000.18	555.645	662.872	617.005	777.912	639.938	0.822636	0.13091	0.599856	-0.281674	0.221953	0.0625182
A0A0H3A402	peptidoglycan glycosyltransferase (EC 2.4.1.129)	MAV_0071	993.286	1034.91	822.085	846.483	1014.1	834.284	0.822686	0.675033	0.0175273	-0.281586	1.75629	0.494546
A0A0H2ZU39	Carveol dehydrogenase (EC 1.1.1.275)	MAV_1810	1000.92	968.711	819.477	801.276	984.818	810.376	0.822869	0.654832	0.0110604	-0.281265	1.95623	0.550219
A0A0H2ZSK1	AMP-dependent synthetase and ligase	MAV_2596	816.063	1022.18	778.808	733.857	919.122	756.332	0.822886	0.273393	0.26273	-0.281236	0.580491	0.163255
A0QEZ6	Aminomethyltransferase (EC 2.1.2.10) (Glycine cleavage system T protein)	gcvT MAV_2280	1201.66	636.849	792.24	720.937	919.253	756.589	0.823048	0.159891	0.625347	-0.280952	0.203879	0.0572802
A0A0H2ZQN4	ATP-dependent Clp protease proteolytic subunit (EC 3.4.21.92) (Endopeptidase Clp)	clpP MAV_1714	1149.09	631.16	840.448	625.423	890.126	732.936	0.823407	0.501031	0.631492	-0.280323	0.199632	0.0559614
A0A0H2ZVY3	Integral membrane protein	MAV_2269	714.016	678.29	459.944	687.156	696.153	573.55	0.823885	0.198577	0.398039	-0.279484	0.400075	0.111815
A0A0H2ZW70	Pyruvate dehydrogenase E1 component subunit beta (EC 1.2.4.1)	MAV_1676	1204.78	869.312	915.223	793.659	1037.05	854.441	0.823917	0.442644	0.413699	-0.279428	0.383315	0.107109
A0A0H3A3S7	Malonate semialdehyde decarboxylase	MAV_2790	1116.59	899.773	747.118	914.597	1008.18	830.858	0.824115	0.837421	0.324807	-0.279083	0.488374	0.136297
A0A0H2ZR52	tRNA pseudouridine synthase A (EC 5.4.99.12) (tRNA pseudouridine(38-40) synthase) (tRNA pseudouridylate synthase I) (tRNA-uridine isomerase I)	truA MAV_4395	960.34	900.118	816.515	717.329	930.229	766.922	0.824444	0.69477	0.106443	-0.278506	0.972881	0.270953
A0A0H3A1J9	Roadblock/LC7 domain family protein	MAV_4330	801.305	1048.59	751.882	773.826	924.945	762.854	0.824755	0.112691	0.321599	-0.277962	0.492685	0.136948
A0A0H2ZYA3	NADH dehydrogenase subunit n	MAV_5113	888.362	860.607	752.123	690.4	874.484	721.262	0.824785	0.538044	0.0454705	-0.27791	1.34227	0.37303
A0A0H3A2Q5	Hydrolase, nudix family protein, putative	MAV_4659	1068.62	1080.92	727.864	1045.23	1074.77	886.549	0.824874	0.0492855	0.445712	-0.277755	0.350945	0.0974768
A0A0H3A1Z7	DUF2786 domain-containing protein	MAV_4996	1034.3	834.614	646.791	895.421	934.459	771.106	0.82519	0.861556	0.413336	-0.277201	0.383697	0.106361
A0A0H3A4G3	Enoyl-CoA hydratase	MAV_1196	1190.24	649.599	835.988	682.494	919.919	759.241	0.825334	0.352219	0.625155	-0.27695	0.204012	0.0565011
A0A0H2ZTL9	Cyclic diguanylate phosphodiesterase (EAL) domain protein	MAV_1132	1009.05	1117.64	815.442	940.516	1063.35	877.979	0.825677	0.910278	0.154603	-0.276351	0.810781	0.224061
A0A0H2ZRC3	Phosphoglycerate mutase family protein, putative	MAV_0314	898.02	841.888	670.874	766.221	869.954	718.548	0.825961	0.677456	0.111597	-0.275855	0.952346	0.262709
A0A0H3A1S5	DUF4131 domain-containing protein	MAV_4016	617.852	772.933	573.31	575.441	695.392	574.375	0.825973	0.0174949	0.362732	-0.275833	0.440415	0.121481
A0A0H3A163	Chromosome partition protein Smc	smc MAV_3777	1037.56	1075.84	890.172	855.884	1056.7	873.028	0.826182	0.930124	0.0190124	-0.275468	1.72096	0.474071
A0A0H2ZZM8	Pseudouridine synthase (EC 5.4.99.-)	MAV_3065	877.073	922.378	771.406	715.956	899.725	743.681	0.826564	0.872222	0.0488196	-0.274801	1.31141	0.360375
A0A0H2ZW11	Phospho-2-dehydro-3-deoxyheptonate aldolase (EC 2.5.1.54)	MAV_2317	1026.51	905.261	888.079	709.651	965.884	798.865	0.827082	0.759935	0.261614	-0.273898	0.582339	0.159501
A0QIW5	Polyribonucleotide nucleotidyltransferase (EC 2.7.7.8) (Polynucleotide phosphorylase) (PNPase)	pnp MAV_3676	1143.87	743.155	867.524	693.325	943.51	780.424	0.82715	0.522128	0.53319	-0.27378	0.273118	0.0747742
A0A0H2ZTR9	UDP-galactopyranose mutase (EC 5.4.99.9)	glf MAV_0208	1209.23	823.019	957.406	723.79	1016.13	840.598	0.827258	0.692648	0.518113	-0.273591	0.285576	0.078131
A0A0H2ZZ22	Virulence factor Mce family protein	MAV_4551	1265.66	1435.12	1239.23	995.851	1350.39	1117.54	0.827568	0.774396	0.256915	-0.273051	0.590211	0.161157
A0A0H2ZXS5	3-Hydroxyacyl-CoA dehydrogenase	MAV_1285	780.801	905.876	598.983	797.129	843.338	698.056	0.827729	0.716915	0.340712	-0.272769	0.467613	0.12755
A0A0H3A1G7	Forkhead-associated protein	MAV_2888	1254.83	519.396	657.927	810.804	887.114	734.365	0.827814	0.260956	0.723621	-0.272621	0.140489	0.0383002
A0A0H3A4C4	Methyltransferase MtfC	MAV_3261	944.342	1020.21	831.111	795.771	982.278	813.441	0.828117	0.555008	0.0562996	-0.272093	1.2495	0.339979
A0A0H2ZX18	Energy-dependent translational throttle protein EttA (EC 3.6.1.-) (Translational regulatory factor EttA)	ettA MAV_1695	915.376	796.014	786.811	631.323	855.695	709.067	0.828645	0.833596	0.273296	-0.271175	0.563366	0.152771
A0A0H3A1N0	YflT domain-containing protein	MAV_1373	722.041	636.564	528.974	597.146	679.302	563.06	0.82888	0.857196	0.167341	-0.270765	0.776398	0.210222
A0A0H2ZUS0	Virulence factor Mce family protein	MAV_2534	1036.5	910.879	927.785	686.467	973.689	807.126	0.828936	0.611104	0.345429	-0.270668	0.461642	0.124951
A0A0H2ZRA3	DUF5642 domain-containing protein	MAV_1122	879.034	881.524	635.493	824.042	880.279	729.768	0.829019	0.0168174	0.3562	-0.270524	0.448306	0.121277
A0A0H3A3Y5	DltE protein	MAV_5225	545.391	748.229	436.086	636.42	646.81	536.253	0.829073	0.99209	0.519141	-0.270429	0.284715	0.076995
A0A0H3A210	Peptidase, M24 family protein (EC 3.4.-.-)	MAV_0891	940.015	1133.31	836.911	882.404	1036.66	859.658	0.829253	0.294303	0.216572	-0.270115	0.664398	0.179464
A0A0H2ZUH0	Enoyl-CoA hydratase	MAV_0610	980.965	764.595	843.096	604.965	872.78	724.03	0.829568	0.939082	0.45277	-0.269568	0.344122	0.0927641
A0A0H3A5Q4	Bacterial extracellular solute-binding protein, family protein 5	MAV_1308	688.722	917.063	552.008	781.084	802.893	666.546	0.83018	0.997955	0.487932	-0.268503	0.311641	0.0836765
A0QJU9	NADH-quinone oxidoreductase subunit C (EC 7.1.1.-) (NADH dehydrogenase I subunit C) (NDH-1 subunit C)	nuoC MAV_4035	1043.74	883.529	747.277	853.37	963.636	800.323	0.830524	0.744713	0.231274	-0.267905	0.635872	0.170354
A0A0H2ZSH4	DUF2567 domain-containing protein	MAV_3193	712.623	1026.27	512.024	932.864	869.447	722.444	0.830924	0.815483	0.631746	-0.267211	0.199458	0.0532973
A0A0H3A1Q1	Putative RNA methyltransferase (EC 2.1.1.-)	MAV_3580	901.366	924.76	736.182	782.429	913.063	759.306	0.831603	0.596281	0.0272493	-0.266034	1.56464	0.416248
A0A0H2ZZQ9	DUF4229 domain-containing protein	MAV_4613	903.166	619.075	673.97	592.4	761.12	633.185	0.831912	0.356006	0.477916	-0.265497	0.320648	0.0851312
A0QLB6	UPF0234 protein MAV_4575	MAV_4575	702.535	782.578	516.217	719.9	742.557	618.058	0.832338	0.476751	0.373158	-0.264758	0.428108	0.113345
A0A0H3A181	TrnB2 protein	MAV_2531	946.757	1266.63	989.508	853.945	1106.69	921.727	0.832867	0.510394	0.398496	-0.263842	0.399576	0.105425
A0A0H2ZT87	MmpL11 protein	MAV_4973	1059.97	972.995	892.419	801.489	1016.48	846.954	0.833221	0.97169	0.11454	-0.263228	0.941043	0.247709
A0A0H3A1X4	Phospholipase, patatin family protein	MAV_2480	626.389	750.903	394.222	753.396	688.646	573.809	0.833242	0.424885	0.607133	-0.263192	0.216716	0.0570381
A0A0H3A016	Acyl-CoA transferase	MAV_4956	744.101	632.893	587.493	560.267	688.497	573.88	0.833525	0.305711	0.183206	-0.262702	0.737061	0.193627
A0A0H2ZV05	VirB8 protein	MAV_0938	932.157	910.319	749.138	787.129	921.238	768.134	0.833806	0.664253	0.0198712	-0.262216	1.70178	0.446232
A0A0H3A203	Carbon-nitrogen hydrolase	MAV_4670	832.233	839.812	660.707	733.782	836.023	697.245	0.834002	0.131581	0.0634647	-0.261877	1.19747	0.313589
A0QKL5	Homoserine O-acetyltransferase (HAT) (EC 2.3.1.31) (Homoserine transacetylase) (HTA)	metXA MAV_4316	1138.14	1101.23	911.598	956.362	1119.68	933.98	0.834147	0.877852	0.0235422	-0.261627	1.62815	0.425969
A0QKC8	Bifunctional F420 biosynthesis protein FbiB [Includes: Coenzyme F420:L-glutamate ligase (EC 6.3.2.31) (EC 6.3.2.34) (Coenzyme F420-0:L-glutamate ligase) (Coenzyme F420-1:gamma-L-glutamate ligase); Dehydro-coenzyme F420-0 reductase (EC 1.3.8.17)]	fbiB MAV_4225	1065.74	716.844	808.941	679.171	891.29	744.056	0.834808	0.453394	0.511819	-0.260483	0.290883	0.0757702
A0A0H2ZZ26	RNA polymerase sigma factor	MAV_4171	727.247	803.568	568.68	709.672	765.408	639.176	0.83508	0.631716	0.255996	-0.260014	0.591767	0.153868
A0A0H2ZSD3	DUF1330 domain-containing protein	MAV_0914	473.793	1027.92	572.337	681.976	750.858	627.156	0.835253	0.248708	0.704163	-0.259716	0.152327	0.0395617
A0A0H3A2X3	DAGKc domain-containing protein	MAV_4653	875.122	926.749	778.306	727.222	900.935	752.764	0.835536	0.993268	0.0551448	-0.259226	1.2585	0.326234
A0QC23	Serine hydroxymethyltransferase (SHMT) (Serine methylase) (EC 2.1.2.1)	glyA MAV_1215	923.431	885.416	791.269	720.676	904.423	755.972	0.835861	0.628952	0.06581	-0.258664	1.18171	0.305666
A0A0H2ZSX9	Adenine specific DNA methylase Mod	MAV_0275	979.685	969.979	860.307	770.98	974.832	815.644	0.836701	0.137801	0.0712411	-0.257215	1.14727	0.295095
A0A0H2ZY93	Putative acyl-CoA dehydrogenase	MAV_1592	969.194	346.058	636.839	463.713	657.626	550.276	0.836762	0.345042	0.771472	-0.257111	0.11268	0.0289713
A0QL15	50S ribosomal protein L2	rplB MAV_4468	1159.86	754.612	859.46	743.118	957.237	801.289	0.837086	0.355958	0.536497	-0.256552	0.270433	0.0693802
A0A0H2ZTX2	Hydrogenase 4 membrane component	MAV_5111	926.118	853.317	757.561	732.138	889.717	744.849	0.837175	0.427777	0.0640974	-0.256399	1.19316	0.305925
A0A0H2ZXJ4	Methionine aminopeptidase (MAP) (MetAP) (EC 3.4.11.18) (Peptidase M)	map MAV_3721	953.665	836.862	821.246	679.586	895.264	750.416	0.838207	0.877925	0.25534	-0.254622	0.59288	0.15096
A0A0H2ZWS6	GCN5 family acetyltransferase	MAV_4726	881.009	910.876	759.262	743.128	895.943	751.195	0.838442	0.630604	0.0134731	-0.254218	1.87053	0.475523
A0A0H3A3U6	mannose-6-phosphate isomerase (EC 5.3.1.8)	manA MAV_4217	949.958	813.272	789.353	689.986	881.615	739.67	0.838993	0.800361	0.23498	-0.253269	0.628969	0.159298
A0A0H2ZRI5	MihF protein	MAV_3386	827.673	820.683	685.123	698.041	824.178	691.582	0.839117	0.631505	0.00305356	-0.253056	2.51519	0.636486
A0A0H3A091	tRNA adenylyltransferase (EC 2.7.7.72)	MAV_5294	929.076	903.797	750.356	788.048	916.437	769.202	0.83934	0.752196	0.0229391	-0.252673	1.63942	0.414237
A0A0H3A0A5	ABC transporter	MAV_0700	705.452	915.494	483.411	877.658	810.473	680.535	0.839676	0.623273	0.619566	-0.252095	0.207912	0.0524137
A0A0H2ZRK8	Putative acyl-CoA dehydrogenase	MAV_1963	1039.74	831.654	819.256	752.285	935.696	785.771	0.839771	0.396456	0.303763	-0.251932	0.517465	0.130366
A0A0H2ZU84	Short-chain dehydrogenase/reductase SDR	MAV_2567	890.579	798.506	615.251	803.238	844.543	709.244	0.839797	0.579885	0.325309	-0.251888	0.487704	0.122847
A0A0H2ZWG6	Conserved domain protein	MAV_1844	797.203	694.726	619.714	633.668	745.965	626.691	0.840108	0.17231	0.147486	-0.251353	0.831248	0.208937
A0A0H2ZRM0	Trp region conserved hypothetical membrane protein	MAV_3176	835.628	788.784	511.698	853.72	812.206	682.709	0.840561	0.173307	0.53136	-0.250576	0.274611	0.068811
A0A0H3A3V7	LpqZ protein	MAV_1383	841.767	865.069	634.629	800.256	853.418	717.442	0.84067	0.177965	0.245478	-0.250389	0.609988	0.152734
A0A0H3A309	3-oxoacyl-(Acyl-carrier-protein) reductase, putative	MAV_0942	739.824	1006.87	659.442	809.077	873.345	734.26	0.840744	0.650303	0.459412	-0.250262	0.337797	0.0845378
A0A0H3A465	Universal stress protein family protein, putative	MAV_3137	942.47	653.984	620.685	722.395	798.227	671.54	0.841289	0.431574	0.4946	-0.249327	0.305746	0.0762305
A0A0H2ZS97	LytR_C domain-containing protein	MAV_3592	734.044	907.271	548.808	832.062	820.658	690.435	0.841319	0.69885	0.514953	-0.249275	0.288232	0.071849
A0A0H2ZRT8	Coenzyme A transferase, subunit B	MAV_0608	957.998	886.597	822.601	729.476	922.297	776.038	0.841419	0.832844	0.130224	-0.249104	0.88531	0.220535
A0A0H2ZZ16	DHH family protein	MAV_3691	916.267	967.724	828.575	756.73	941.995	792.652	0.841461	0.791355	0.0774973	-0.249032	1.11071	0.276603
A0QGP2	Protein translocase subunit SecA (EC 7.4.2.8)	secA MAV_2894	919.093	959.188	813.714	766.795	939.14	790.255	0.841466	0.900365	0.0403735	-0.249023	1.3939	0.347114
A0A0H3A0W8	Elongation factor 4 (EF-4) (EC 3.6.5.n1) (Ribosomal back-translocase LepA)	lepA MAV_1778	1025.83	905.843	889.033	736.828	965.836	812.931	0.841686	0.849983	0.25533	-0.248645	0.592898	0.147421
A0A0H2ZZH8	Sulfotransferase	MAV_0065	837.939	938.717	680.143	815.564	888.328	747.854	0.841866	0.814574	0.237953	-0.248337	0.62351	0.15484
A0A0H2ZUQ9	Acyl dehydratase	MAV_5264	695.931	720.421	439.688	753.192	708.176	596.44	0.84222	0.0992603	0.550994	-0.247731	0.258853	0.064126
A0A0H2ZYX6	Putative transcriptional regulator	MAV_3805	625.152	837.765	455.679	776.669	731.459	616.174	0.842391	0.744868	0.610066	-0.247438	0.214623	0.053106
A0A0H3A280	Aspartokinase (EC 2.7.2.4)	MAV_0393	876.44	703.844	737.05	594.957	790.142	666.003	0.842891	0.876969	0.38239	-0.246582	0.417494	0.102947
A0A0H3A2H4	4-hydroxy-tetrahydrodipicolinate reductase (HTPA reductase) (EC 1.17.1.8)	dapB MAV_3662	803.657	833.088	572.91	808.171	818.373	690.54	0.843797	0.158453	0.393663	-0.245032	0.404876	0.0992077
A0QL36	Elongation factor G (EF-G)	fusA MAV_4490	1135.08	777.351	911.167	702.557	956.213	806.862	0.84381	0.6722	0.545641	-0.24501	0.263093	0.0644606
A0A0H3A1Z1	Acetyl-CoA hydrolase/transferase, putative	MAV_2569	817.997	645.672	669.327	566.5	731.835	617.914	0.844335	0.684993	0.373953	-0.244112	0.427183	0.104281
A0A0H2ZZG0	ZbpA protein	MAV_5174	785.99	792.455	599.195	734.153	789.223	666.674	0.844722	0.0609499	0.211346	-0.243451	0.675005	0.164331
A0A0H2ZWX2	LppP protein	MAV_2076	769.781	698.124	585.769	654.91	733.952	620.339	0.845204	0.977252	0.149997	-0.242629	0.823917	0.199906
A0A0H2ZWC4	Isoprenyl transferase (EC 2.5.1.-)	MAV_1211	968.338	774.415	832.494	640.514	871.377	736.504	0.845219	0.993588	0.427093	-0.242603	0.369477	0.0896363
A0A0H3A288	PPE family protein	MAV_4015	930.24	922.72	924.913	641.247	926.48	783.08	0.845221	0.033746	0.496427	-0.2426	0.304145	0.0737854
A0A0H3A4K2	Probable fatty-acid-coa ligase fadd3 (Fatty-acid-coa synthetase) (EC 6.2.1.-)	fadD MAV_0600	985.524	742.214	775.279	686.024	863.869	730.651	0.845789	0.447664	0.412002	-0.24163	0.385101	0.0930517
A0A0H3A4I2	Low molecular weight phosphotyrosine protein phosphatase	MAV_1496	687.957	1102.07	709.215	804.78	895.016	756.997	0.845793	0.288768	0.582647	-0.241624	0.234595	0.0566837
A0A0H2ZS11	SnoaL-like domain-containing protein	MAV_4821	732.453	830.589	589.432	733.74	781.521	661.586	0.846536	0.760384	0.303033	-0.240357	0.518511	0.124628
A0A0H2ZSD1	YtxH domain-containing protein	MAV_1251	612.51	687.169	510.558	589.815	649.839	550.187	0.84665	0.961985	0.208667	-0.240162	0.680546	0.163442
A0A0H3A419	NIPSNAP family protein	MAV_5124	875.421	1133.56	724.024	977.033	1004.49	850.529	0.846725	0.987213	0.484001	-0.240034	0.315153	0.0756476
A0A0H2ZWH0	AMP-dependent synthetase and ligase	MAV_2587	900.14	1068.83	815.301	851.974	984.485	833.637	0.846776	0.272558	0.222636	-0.239949	0.652404	0.156543
A0A0H2ZUK6	Transcriptional regulator, TetR family protein	MAV_4057	777.398	769.144	527.462	782.139	773.271	654.8	0.846792	0.0412508	0.522861	-0.23992	0.281614	0.0675649
A0A0H2ZSR4	Oxidoreductase	MAV_1278	1165.34	929.334	977.154	796.651	1047.34	886.903	0.846816	0.831317	0.39309	-0.23988	0.405508	0.097273
A0A0H2ZV88	D-3-phosphoglycerate dehydrogenase (EC 1.1.1.95)	serA MAV_3847	983.932	684.642	793.547	619.996	834.287	706.772	0.847157	0.669075	0.537779	-0.239299	0.269396	0.0644663
A0A0H2ZTW2	Polyprenyl synthetase	MAV_4581	733.61	943.125	633.665	786.913	838.367	710.289	0.847229	0.804072	0.427759	-0.239177	0.368801	0.0882087
A0QEJ0	Chaperone protein HtpG (Heat shock protein HtpG) (High temperature protein G)	htpG MAV_2118	923.486	553.503	713.854	537.58	738.495	625.717	0.847288	0.566108	0.637331	-0.239076	0.195635	0.0467717
A0A0H2ZZU4	PknM protein	MAV_2123	1066.17	1105.49	897.886	942.224	1085.83	920.055	0.84733	0.923739	0.0304945	-0.239005	1.51578	0.362278
A0A0H2ZXU4	Transcriptional regulator, MarR family protein	MAV_3374	577.304	924.413	426.951	846.269	750.859	636.61	0.847843	0.880395	0.715452	-0.238131	0.145419	0.0346288
A0A0H2ZTV6	NAD dependent epimerase/dehydratase family protein	MAV_2451	969.629	794.53	760.373	736.312	882.079	748.342	0.848384	0.173875	0.26937	-0.23721	0.569651	0.135127
A0A0H2ZZN7	Acetyl-CoA acetyltransferase (EC 2.3.1.9)	MAV_5081	1159.18	929.497	951.163	820.842	1044.34	886.003	0.848386	0.657114	0.35327	-0.237207	0.451893	0.107192
A0A0H3A290	LEH domain-containing protein	MAV_3633	964.692	633.437	704.654	651.722	799.065	678.188	0.848727	0.201745	0.545965	-0.236627	0.262836	0.062194
A0A0H3A0S5	Dimethyladenosine transferase	MAV_5243	549.191	685.376	298.269	750.08	617.283	524.174	0.849164	0.372753	0.731228	-0.235886	0.135947	0.032068
A0QF44	Ribosomal RNA small subunit methyltransferase H (EC 2.1.1.199) (16S rRNA m(4)C1402 methyltransferase) (rRNA (cytosine-N(4)-)-methyltransferase RsmH)	rsmH mraW MAV_2328	819.701	900.242	767.433	693.254	859.971	730.343	0.849265	0.947674	0.141483	-0.235714	0.849297	0.200191
A0A0H3A071	Glycine cleavage T-protein (Aminomethyl transferase)	MAV_0750	771.412	805.989	699.426	640.767	788.701	670.096	0.849621	0.678159	0.0734367	-0.235109	1.13409	0.266634
A0A0H2ZVG5	Nitroreductase	MAV_0120	647.269	658.215	441.988	668.106	652.742	555.047	0.850331	0.0615858	0.479051	-0.233904	0.319618	0.07476
A0A0H3A5A8	Beta-lactamase	MAV_0246	709.713	1053.88	715.765	784.25	881.795	750.008	0.850546	0.250096	0.530936	-0.233539	0.274958	0.0642133
A0A0H2ZWT4	AAA_31 domain-containing protein	MAV_4615	803.214	842.232	615.908	783.639	822.723	699.774	0.850559	0.291009	0.289496	-0.233517	0.538357	0.125716
A0A0H2ZX47	Short chain dehydrogenase	MAV_0671	834.204	980.95	762.074	782.661	907.577	772.368	0.851022	0.177463	0.209569	-0.232732	0.678673	0.157949
A0A0H2ZWV6	Twin-arginine translocation pathway signal	MAV_0955	920.343	1047.39	736.806	937.852	983.869	837.329	0.851058	0.717572	0.343041	-0.232671	0.464654	0.108111
A0A0H3A0N4	Gnat-family protein acetyltransferase	MAV_3054	995.19	894.902	782.431	826.872	945.046	804.652	0.851442	0.531104	0.124703	-0.23202	0.904122	0.209775
A0QL35	Elongation factor Tu (EF-Tu)	tuf MAV_4489	1141.66	776.45	898.802	734.403	959.054	816.602	0.851467	0.538556	0.550637	-0.231978	0.259134	0.0601134
A0A0H2ZYE4	DUF2017 domain-containing protein	MAV_1552	677.606	760.389	416.763	807.698	718.997	612.231	0.851506	0.265691	0.646538	-0.231911	0.189406	0.0439253
A0A0H2ZYH7	Acyl-CoA synthase	MAV_3000	830.7	762.055	648.825	707.466	796.377	678.146	0.851538	0.900147	0.120075	-0.231857	0.920547	0.213436
A0A0H2ZTW1	Phosphomethylpyrimidine kinase (EC 2.7.4.7)	thiD MAV_4732	620.045	906.257	541.81	758.687	763.151	650.248	0.852058	0.825621	0.593717	-0.230977	0.226421	0.052298
A0A0H2ZZM4	NikQ protein	MAV_1389	664.787	923.164	511.307	841.936	793.976	676.621	0.852194	0.844592	0.632205	-0.230746	0.199142	0.0459513
A0A0H3A3T4	Polyketide cyclase	MAV_2778	683.098	715.591	460.042	732.12	699.344	596.081	0.852342	0.151343	0.529669	-0.230495	0.275996	0.0636157
A0A0H2ZWW3	Thioesterase family protein	MAV_3659	735.862	745.962	707.851	555.212	740.912	631.531	0.85237	0.0841222	0.288962	-0.230449	0.53916	0.124249
A0A0H3A346	Precorrin-6A synthase (Deacetylating) (EC 2.1.1.152)	cobF MAV_1065	946.97	832.034	712.835	804.272	889.502	758.554	0.852785	0.855648	0.216495	-0.229747	0.664552	0.152679
A0A0H3A0N7	DUF2505 domain-containing protein	MAV_3993	1164.66	880.109	781.478	962.313	1022.39	871.896	0.852805	0.7208	0.466211	-0.229713	0.331418	0.0761309
A0A0H2ZU22	Antibiotic biosynthesis monooxygenase domain protein	MAV_0987	879.488	740.718	531.019	850.921	810.103	690.97	0.852941	0.521125	0.564958	-0.229482	0.247984	0.0569078
A0QIM8	Deoxyuridine 5'-triphosphate nucleotidohydrolase (dUTPase) (EC 3.6.1.23) (dUTP pyrophosphatase)	dut MAV_3589	959.299	865.037	791.129	765.205	912.168	778.167	0.853097	0.341725	0.111289	-0.229219	0.953548	0.218571
A0A0H2ZXI9	NADH-fmn oxidoreductase	MAV_4912	829.734	803.067	623.485	769.703	816.401	696.594	0.85325	0.229683	0.248251	-0.228959	0.605109	0.138545
A0A0H2ZXM0	cyclic pyranopterin monophosphate synthase (EC 4.6.1.17)	moaC MAV_0993	1365.05	554.54	889.418	749.364	959.793	819.391	0.853716	0.217861	0.765337	-0.228171	0.116147	0.0265014
A0A0H2ZXU5	Putative transcription regulator	MAV_2632	656.75	1187.6	679.53	895.568	922.177	787.549	0.854011	0.492101	0.684743	-0.227674	0.164473	0.0374461
A0A0H2ZW38	Oxidoreductase, zinc-binding	MAV_4845	1045.31	700.752	754.042	737.36	873.029	745.701	0.854153	0.0615956	0.53725	-0.227433	0.269824	0.0613668
A0A0H2ZY95	ROK family protein	MAV_4665	1150.49	1234.8	1302.11	736.078	1192.64	1019.09	0.854483	0.188273	0.60584	-0.226877	0.217642	0.049378
A0A0H2ZQN5	Peptide methionine sulfoxide reductase MsrA (Protein-methionine-S-oxide reductase) (EC 1.8.4.11) (Peptide-methionine (S)-S-oxide reductase) (Peptide Met(O) reductase)	msrA MAV_5159	693.105	595.894	401.978	700.388	644.499	551.183	0.855211	0.40097	0.612383	-0.225647	0.212977	0.0480576
A0A0H3A2B8	Thiopurine S-methyltransferase (Tpmt) superfamily protein	MAV_0404	968.29	691.473	756.994	662.549	829.882	709.771	0.855268	0.418636	0.497795	-0.225551	0.302949	0.0683306
A0A0H3A460	Transcriptional regulator, TetR family protein	MAV_1140	788.518	807.151	536.787	828.12	797.835	682.454	0.855382	0.0813247	0.512094	-0.225359	0.29065	0.0655005
A0A0H2ZZH9	Mycothiol S-conjugate amidase (EC 3.5.1.115)	mca MAV_1206	984.864	803.53	793.945	735.93	894.197	764.937	0.855446	0.394249	0.307413	-0.225251	0.512278	0.115391
A0QL81	Cyanate hydratase (Cyanase) (EC 4.2.1.104) (Cyanate hydrolase) (Cyanate lyase)	cynS MAV_4538	436.082	776.731	434.135	603.966	606.407	519.05	0.855944	0.588858	0.691289	-0.224412	0.160341	0.0359824
A0A0H2ZVQ2	Multimeric flavodoxin WrbA	MAV_3660	624.317	787.185	473.56	734.744	705.751	604.152	0.856041	0.709925	0.577015	-0.224248	0.238813	0.0535535
A0A0H2ZS26	non-specific serine/threonine protein kinase (EC 2.7.11.1)	MAV_0019	619.15	807.345	497.052	724.578	713.247	610.815	0.856386	0.879897	0.559548	-0.223667	0.252163	0.0564005
A0A0H3A5K3	LAO/AO transport system ATPase (EC 2.7.-.-)	MAV_3276	901.807	856.837	760.546	745.571	879.322	753.059	0.856409	0.40928	0.0334715	-0.223629	1.47533	0.329925
A0A0H3A476	Protease HtpX homolog (EC 3.4.24.-)	htpX MAV_4580	938.854	875.605	645.39	908.597	907.23	776.993	0.856446	0.300267	0.437469	-0.223566	0.359053	0.080272
A0A0H2ZV14	Putative acyl-CoA dehydrogenase	MAV_1823	823.198	1005.36	736.761	829.935	914.278	783.348	0.856794	0.601988	0.328999	-0.22298	0.482806	0.107656
A0A0H2ZSI0	DUF1707 domain-containing protein	MAV_1086	934.863	1058.14	838	869.73	996.503	853.865	0.856862	0.320743	0.154315	-0.222866	0.811592	0.180876
A0A0H2ZWW6	5,10-methylenetetrahydrofolate reductase	MAV_2322	1045.47	745.293	851.073	683.381	895.384	767.227	0.856869	0.648649	0.533711	-0.222853	0.272694	0.0607706
A0A0H2ZV72	Aromatic ring-opening dioxygenase, catalytic LigB subunit	MAV_2652	732.732	1120.12	641.627	946.105	926.426	793.866	0.856913	0.848148	0.644396	-0.222779	0.190847	0.0425167
A0A0H3A164	Glycine oxidase ThiO (EC 1.4.3.19)	thiO MAV_4746	1068.69	931.375	895.041	819.311	1000.03	857.176	0.857149	0.641728	0.210038	-0.222382	0.677703	0.150709
A0QDA8	Oligoribonuclease (EC 3.1.15.-)	orn MAV_1664	816.467	821.967	628.987	775.546	819.217	702.266	0.857241	0.0477573	0.356037	-0.222227	0.448505	0.0996699
A0QCX5	ATP synthase subunit b-delta [Includes: ATP synthase subunit b (ATP synthase F(0) sector subunit b 2) (ATPase subunit I 2) (F-type ATPase subunit b 2) (F-ATPase subunit b 2); ATP synthase subunit delta (ATP synthase F(1) sector subunit delta) (F-type ATPase subunit delta) (F-ATPase subunit delta)]	atpFH atpF atpH MAV_1524	1001.47	827.215	806.229	761.567	914.344	783.898	0.857334	0.319454	0.284049	-0.222071	0.546607	0.121386
A0A0H2ZZT8	Cyclase/dehydrase superfamily protein	MAV_0975	743.68	850.251	578.103	788.565	796.966	683.334	0.85742	0.596806	0.437014	-0.221926	0.359505	0.0797835
A0A0H2ZSA2	Hydrogenase-4, G subunit, putative	MAV_5109	901.63	876.575	751.096	774.047	889.102	762.571	0.857687	0.944251	0.0175538	-0.221477	1.75563	0.388832
A0A0H2ZTJ1	DUF503 domain-containing protein	MAV_2398	615.139	928.371	563.496	760.427	771.755	661.961	0.857735	0.714619	0.613035	-0.221396	0.212515	0.0470498
A0A0H3A323	Carveol dehydrogenase (EC 1.1.1.275)	MAV_3641	909.455	903.14	749.495	805.567	906.298	777.531	0.85792	0.1428	0.0448044	-0.221085	1.34868	0.298173
A0A0H2ZWR7	Regulatory protein GntR, HTH	MAV_1821	858.056	918.62	663.954	862.584	888.338	763.269	0.85921	0.376822	0.351575	-0.218918	0.453983	0.0993848
A0A0H2ZTF6	Nuclear transport factor 2 family protein	MAV_0706	692.417	973.002	594.613	836.495	832.709	715.554	0.859309	0.905855	0.59173	-0.218752	0.227877	0.0498484
A0A0H2ZXY9	AIRS_C domain-containing protein	MAV_2575	517.563	1011.06	371.488	942.483	764.311	656.986	0.859579	0.907468	0.802834	-0.218298	0.0953744	0.0208201
A0A0H2ZTB1	MmpS3 protein	MAV_2293	541.273	952.34	617.068	667.03	746.807	642.049	0.859726	0.153997	0.663139	-0.218052	0.178395	0.0388994
A0A0H2ZSP4	Dioxygenase	MAV_3673	748.496	1076.91	760.994	809.148	912.703	785.071	0.860161	0.185372	0.522274	-0.217322	0.282101	0.0613068
A0A0H3A1W8	HIT domain protein	MAV_0702	509.781	800.028	441.858	684.857	654.905	563.357	0.860212	0.887478	0.676385	-0.217235	0.169806	0.0368878
A0A0H3A4A8	Acetyl-CoA acetyltransferase	MAV_2851	937.313	1002.77	809.92	859.918	970.041	834.919	0.860705	0.830537	0.0816754	-0.216409	1.08791	0.235434
A0A0H3A1E7	MaoC family protein	MAV_4337	951.434	747.223	785.766	677.216	849.329	731.491	0.861258	0.62207	0.415386	-0.215483	0.381548	0.082217
A0A0H3A0U6	Galactokinase (EC 2.7.1.6)	galK MAV_4564	724.866	738.052	615.045	646.017	731.459	630.531	0.862018	0.512497	0.0267009	-0.214211	1.57347	0.337055
A0A0H2ZTF8	Oxidoreductase, short chain dehydrogenase/reductase family protein	MAV_1264	767.569	962.069	626.824	864.41	864.819	745.617	0.862165	0.873456	0.518735	-0.213964	0.285054	0.0609913
A0A0H2ZYL6	Putative molybdenum cofactor synthesis protein	MAV_1097	798.841	818.969	616.923	778.45	808.905	697.687	0.862508	0.157845	0.305123	-0.213391	0.515526	0.110009
A0A0H3A237	PMT_2 domain-containing protein	MAV_4843	1053.64	758.212	766.199	796.584	905.924	781.392	0.862536	0.130499	0.489928	-0.213344	0.309868	0.0661084
A0A0H2ZUH9	Dioxygenase (EC 1.13.11.-)	MAV_3153	1138.17	838.041	833.049	872.115	988.105	852.582	0.862846	0.164803	0.465001	-0.212825	0.332546	0.0707741
A0QAW3	Putative S-adenosyl-L-methionine-dependent methyltransferase MAV_0778 (EC 2.1.1.-)	MAV_0778	949.727	955.469	871.871	772.244	952.598	822.058	0.862963	0.0733001	0.120296	-0.212629	0.919748	0.195565
A0A0H3A138	YhhW protein	MAV_5002	872.704	629.147	661.816	635.613	750.926	648.715	0.863887	0.136453	0.491797	-0.211086	0.308214	0.0650597
A0A0H2ZTU3	LppJ protein	MAV_1563	782.133	709.894	628.345	660.911	746.014	644.628	0.864097	0.539256	0.124767	-0.210736	0.903901	0.190484
A0A0H3A059	Hydrogenase-4, C subunit, putative	MAV_5112	760.645	929.722	727.756	733.751	845.183	730.754	0.86461	0.0451293	0.404849	-0.209879	0.392707	0.0824207
A0A0H2ZSN7	Para-aminobenzoate synthase, component I (EC 4.1.3.-)	pabB MAV_1127	915.645	940.022	764.423	840.089	927.834	802.256	0.864655	0.396834	0.0872695	-0.209803	1.05914	0.22221
A0QIY2	Translation initiation factor IF-2	infB MAV_3693	829.651	752.293	752.531	616.341	790.972	684.436	0.86531	0.657715	0.306746	-0.20871	0.513222	0.107115
A0A0H3A600	TIGR03089 family protein	MAV_4233	831.118	803.7	556.091	858.832	817.409	707.461	0.865493	0.115	0.544605	-0.208407	0.263918	0.0550023
A0A0H2ZVF8	Carveol dehydrogenase ((+)-trans-carveol dehydrogenase) (EC 1.1.1.275)	MAV_1921	1009.26	983.646	719.29	1006.24	996.451	862.765	0.865838	0.113333	0.451344	-0.20783	0.345492	0.0718038
A0A0H2ZSN0	MarR-family protein regulatory protein	MAV_4734	281.696	1002.11	191.922	919.923	641.904	555.922	0.866053	0.993333	0.882105	-0.207473	0.0544797	0.0113031
A0A0H3A1Q7	Two component transcriptional regulator trcr	MAV_1176	673.212	659.853	393.643	761.268	666.532	577.455	0.866358	0.0462499	0.712715	-0.206966	0.147084	0.0304413
A0A0H3A0W0	GlcNAc-PI de-N-acetylase family protein	MAV_3781	1301.22	651.768	819.775	872.234	976.494	846.004	0.866369	0.102621	0.727493	-0.206947	0.138171	0.0285941
A0A0H3A2M7	FHA domain-containing protein	MAV_0048	947.319	704.445	712.878	719.202	825.882	716.04	0.867	0.033147	0.531832	-0.205896	0.274226	0.056462
A0A0H3A2Y7	Transcriptional regulator, TetR family protein	MAV_5253	592.845	980.153	588.841	775.14	786.499	681.99	0.867122	0.570843	0.674804	-0.205693	0.170822	0.035137
A0A0H2ZVJ2	DUF3093 domain-containing protein	MAV_4636	814.545	835.771	546.83	884.428	825.158	715.629	0.867263	0.0799491	0.583658	-0.205458	0.233842	0.0480447
A0A0H2ZVU7	Transporter, major facilitator family protein	MAV_0051	828.388	761.041	705.62	672.971	794.715	689.296	0.86735	0.574744	0.106297	-0.205314	0.973477	0.199869
A0A0H2ZYN4	MaoC like domain protein	MAV_0623	840.59	719.376	715.762	637.528	779.983	676.645	0.867512	0.729759	0.288347	-0.205044	0.540085	0.110741
A0A0H2ZSG2	Protease	MAV_3675	1031.41	1140.41	993.856	890.559	1085.91	942.208	0.867668	0.965815	0.19575	-0.204784	0.708297	0.145048
A0A0H2ZZ84	Glyoxalase family protein	MAV_4932	525.891	747.475	378.88	726.139	636.683	552.51	0.867795	0.72315	0.722384	-0.204574	0.141232	0.0288924
A0A0H3A3P8	Acyltransferase family protein	MAV_0204	1022.15	861.152	877.491	757.14	941.652	817.315	0.867959	0.817314	0.341594	-0.204301	0.46649	0.0953044
A0A0H2ZWM7	SURF1-like protein	MAV_2204	624.494	835.093	591.715	675.522	729.794	633.619	0.868217	0.482219	0.485465	-0.203873	0.313842	0.0639841
A0A0H3A367	DNA helicase (EC 3.6.4.12)	MAV_0990	842.893	858.274	786.391	690.996	850.583	738.693	0.868455	0.203543	0.146543	-0.203477	0.834035	0.169707
A0A0H3A2N8	Conserved protein	MAV_0179	742.33	766.789	572.461	738.305	754.56	655.383	0.868564	0.186438	0.35831	-0.203296	0.445741	0.0906174
A0A0H3A093	4Fe-4S binding domain protein	MAV_0423	1012.43	664.967	776.684	680.463	838.696	728.573	0.868698	0.343978	0.603454	-0.203074	0.219356	0.0445454
A0A0H3A2Y9	DUF3618 domain-containing protein	MAV_1655	731.401	478.064	623.028	427.739	604.732	525.384	0.868787	0.836165	0.668962	-0.202926	0.174598	0.0354305
A0A0H2ZYD0	GatB/Yqey domain protein	MAV_0416	710.46	859.667	661.432	702.822	785.064	682.127	0.868881	0.344529	0.315031	-0.202769	0.501646	0.101718
A0A0H3A376	Transcriptional regulator, TetR family protein, putative	MAV_1916	666.258	970.293	514.277	908.647	818.275	711.462	0.869465	0.836222	0.709712	-0.201799	0.148918	0.0300515
A0A0H2ZU11	Antibiotic biosynthesis monooxygenase	MAV_1248	846.89	850.508	760.638	715.282	848.699	737.96	0.869519	0.101353	0.0397066	-0.201711	1.40114	0.282625
A0A0H2ZS20	FAD binding domain protein	MAV_0089	800.994	932.755	658.727	848.942	866.875	753.834	0.8696	0.771335	0.431587	-0.201576	0.364931	0.0735616
A0A0H3A267	DUF4240 domain-containing protein	MAV_0285	1042.64	1055.35	820.917	1004.37	1049	912.645	0.870017	0.0880213	0.276325	-0.200884	0.55858	0.11221
A0A0H2ZUR0	Medium chain acyl-CoA synthetase	MAV_1600	864.331	838.382	733.798	748.151	851.357	740.975	0.870346	0.643291	0.0175687	-0.200339	1.75526	0.351648
A0A0H2ZUT0	DUF3000 domain-containing protein	MAV_3575	871.965	827.703	686.272	794.367	849.834	740.32	0.871135	0.494839	0.20161	-0.199032	0.695489	0.138425
A0A0H2ZXV3	FF domain protein	MAV_3671	1310.92	862.1	906.307	987.038	1086.51	946.673	0.871297	0.2266	0.60214	-0.198763	0.220303	0.043788
A0A0H2ZXM6	Phosphotransferase enzyme family protein	MAV_5273	646.935	842.178	760.708	536.814	744.556	648.761	0.871339	0.913102	0.585068	-0.198694	0.232794	0.0462548
A0A0H2ZVQ6	Glyoxalase family protein	MAV_0150	1051.1	778.796	769.56	825.713	914.948	797.637	0.871784	0.258933	0.487587	-0.197958	0.311948	0.0617524
A0A0H3A0W9	Transcriptional regulator, MerR family protein	MAV_4805	458.873	702.999	394.588	618.673	580.936	506.63	0.872093	0.945535	0.697721	-0.197447	0.156318	0.0308645
A0A0H2ZUP6	Putative acyl-CoA dehydrogenase	MAV_1628	1031.4	1071.07	863.324	970.903	1051.23	917.114	0.872419	0.449804	0.14422	-0.196906	0.840974	0.165593
A0A0H3A310	DUF2017 domain-containing protein	MAV_4194	755.848	908.25	664.008	788.01	832.049	726.009	0.872556	0.869633	0.393273	-0.196681	0.405306	0.0797158
A0A0H3A5Z5	Putative acyl-CoA dehydrogenase	MAV_1630	930.342	903.746	774.757	825.902	917.044	800.33	0.872728	0.610556	0.0559217	-0.196397	1.25242	0.245971
A0A0H3A2Y2	DUF302 domain-containing protein	MAV_5177	598.13	717.488	605.624	542.772	657.809	574.198	0.872894	0.617132	0.34083	-0.196121	0.467462	0.0916791
A0A0H2ZUV5	Amidohydrolase family protein	MAV_0890	1164.39	1002.57	966.828	924.875	1083.48	945.852	0.872978	0.322978	0.24141	-0.195983	0.617245	0.120969
A0A0H3A450	3-hydroxyacyl-CoA dehydrogenase type-2 (EC 1.1.1.178, EC 1.1.1.35)	MAV_2552	716.707	819.881	570.452	771.513	768.294	670.983	0.873341	0.603654	0.479884	-0.195383	0.318864	0.0623007
A0A0H2ZQS1	Dihydrodipicolinate synthetase family protein	MAV_1588	860.202	1011.78	795.954	839.041	935.991	817.498	0.873403	0.352625	0.27151	-0.195281	0.566214	0.110571
A0A0H2ZTQ8	Alpha-(1->6)-mannopyranosyltransferase	MAV_3320	920.853	891.834	785.46	797.874	906.344	791.667	0.873473	0.514673	0.018416	-0.195164	1.7348	0.338572
A0A0H2ZYL3	D,D-heptose 1,7-bisphosphate phosphatase (EC 3.1.3.-)	MAV_1120	857.496	868.042	623.769	884.401	862.769	754.085	0.874029	0.0514919	0.492332	-0.194247	0.307742	0.0597779
A0A0H2ZYJ9	Thioesterase	MAV_5133	847.3	1017.75	820.038	810.703	932.526	815.37	0.874368	0.0696592	0.303532	-0.193688	0.517796	0.100291
A0A0H2ZXN2	Bac_luciferase domain-containing protein	MAV_2830	491.305	922.536	433.984	802.293	706.921	618.139	0.87441	0.900005	0.783837	-0.193617	0.105774	0.0204798
A0A0H2ZTJ0	Thiolase family protein	MAV_1817	1204.05	784.004	884.106	854.933	994.029	869.52	0.874743	0.0882866	0.614189	-0.193069	0.211698	0.0408724
A0A0H2ZWU3	Pyruvate phosphate dikinase	MAV_1259	935.729	911.02	802.126	814.474	923.374	808.3	0.875376	0.590061	0.0141007	-0.192025	1.85076	0.355393
A0A0H2ZYE3	Transcriptional regulator, TetR family protein	MAV_5267	693.407	652.721	544.847	633.883	673.064	589.365	0.875645	0.545743	0.22939	-0.191582	0.639426	0.122502
A0A0H3A1V0	3-hydroxyacyl-CoA dehydrogenase type-2 (EC 1.1.1.178, EC 1.1.1.35)	MAV_3936	1088.23	755.771	895.322	719.966	922.002	807.644	0.875968	0.617988	0.604763	-0.19105	0.218415	0.0417281
A0A0H3A4R2	DSBA domain-containing protein	MAV_1706	914.636	843.908	696.42	845.502	879.272	770.961	0.876817	0.564022	0.319663	-0.189652	0.495308	0.0939361
A0A0H2ZRG8	DUF4166 domain-containing protein	MAV_1698	793.922	786.784	707.875	678.826	790.353	693.35	0.877267	0.306825	0.022958	-0.188913	1.63907	0.30964
A0A0H3A5Z2	GAF family protein	MAV_4108	1073.46	656.569	730.631	787.091	865.016	758.861	0.87728	0.171392	0.663909	-0.188891	0.177891	0.033602
A0A0H3A033	Thiopurine S-methyltransferase (Tpmt) superfamily protein	MAV_0119	913.69	916.12	743.544	862.125	914.905	802.834	0.877506	0.026094	0.309682	-0.188519	0.509084	0.0959721
A0A0H2ZWJ3	ESAT-6-like protein	MAV_1178 MAV_2922	1237.14	847.692	878.581	951.474	1042.42	915.027	0.877795	0.235589	0.586086	-0.188044	0.232039	0.0436336
A0A0H2ZX25	Dehydrogenase	MAV_4124	864.283	817.452	809.221	667.165	840.868	738.193	0.877894	0.405462	0.303459	-0.187881	0.5179	0.0973036
A0A0H2ZY38	Alanine rich transmembrane protein	MAV_3634	823.831	1119.29	846.376	861.678	971.56	854.027	0.879027	0.0658835	0.510189	-0.186021	0.292269	0.0543682
A0A0H2ZUL7	Pseudouridine synthase (EC 5.4.99.-)	MAV_3230	889.58	821.023	764.533	739.411	855.301	751.972	0.87919	0.44721	0.10545	-0.185753	0.976953	0.181472
A0A0H2ZY91	Acyl-CoA thioesterase	MAV_2540	947.363	790.315	775.283	752.888	868.839	764.085	0.879433	0.180347	0.317478	-0.185355	0.498287	0.0923598
A0QHY3	Triosephosphate isomerase (TIM) (TPI) (EC 5.3.1.1) (Triose-phosphate isomerase)	tpiA MAV_3339	871.969	773.791	668.893	779.136	822.88	724.015	0.879855	0.926379	0.312351	-0.184663	0.505357	0.0933207
A0A0H3A024	DUF3068 domain-containing protein	MAV_4942	1042.54	653.505	800.064	692.323	848.025	746.193	0.87992	0.343993	0.663998	-0.184556	0.177833	0.0328202
A0A0H2ZTS7	Glycosyltransferase GtfB	MAV_3994	455.82	807.156	477.78	633.896	631.488	555.838	0.880203	0.532399	0.731911	-0.184092	0.135542	0.0249521
A0A0H3A1Q0	Nitroreductase family protein	MAV_0933	917.341	715.979	705.985	731.695	816.66	718.84	0.88022	0.161693	0.436853	-0.184064	0.359665	0.0662014
A0A0H2ZUJ9	Phosphotransferase enzyme family protein	MAV_0316	817.906	867.687	747.982	736.815	842.797	742.398	0.880875	0.280956	0.058909	-0.182991	1.22982	0.225046
A0A0H2ZYX5	Probable malate:quinone oxidoreductase (EC 1.1.5.4) (MQO) (Malate dehydrogenase [quinone])	mqo MAV_3708	903.455	815.647	753.291	761.823	859.551	757.557	0.881341	0.123332	0.146915	-0.182227	0.832934	0.151783
A0A0H2ZY71	Starvation-induced DNA protecting protein	MAV_5153	523.997	889.231	445.609	800.088	706.614	622.849	0.881455	0.980974	0.77331	-0.182041	0.111646	0.0203243
A0A0H2ZTC2	Propionyl-CoA carboxylase beta chain (EC 6.4.1.3)	MAV_4250	1065.51	812.813	870.943	785.305	939.164	828.124	0.881767	0.416022	0.492783	-0.18153	0.307345	0.0557922
A0A0H2ZXV7	Deazaflavin-dependent nitroreductase	MAV_0161	816.277	1046.85	768.305	874.71	931.562	821.507	0.88186	0.550504	0.477436	-0.181379	0.321085	0.0582381
A0A0H2ZX79	DUF732 domain-containing protein	MAV_2908	943.251	155.517	635.862	333.188	549.384	484.525	0.881943	0.467076	0.891943	-0.181243	0.0496628	0.00900104
A0A0H2ZUT2	Acetyltransferase	MAV_3724	737.536	869.225	718.531	698.713	803.38	708.622	0.88205	0.190176	0.290683	-0.181067	0.53658	0.097157
A0A0H3A3U9	Cytochrome P450 superfamily protein	MAV_1637	597.447	861.641	613.502	673.695	729.544	643.598	0.882193	0.285223	0.590724	-0.180834	0.228616	0.0413415
A0A0H2ZSB5	Putative acyl-CoA dehydrogenase	MAV_5144	985.683	877.295	824.325	819.586	931.489	821.956	0.88241	0.0556274	0.180916	-0.180478	0.742523	0.134009
A0A0H2ZZA2	N-acetyltransferase domain-containing protein	MAV_4436	845.03	704.06	617.161	749.891	774.545	683.526	0.882487	0.961681	0.446376	-0.180353	0.350299	0.0631773
A0A0H2ZU03	ATP-dependent protease La (LON) domain subfamily protein	MAV_4720	588.739	731.334	478.831	686.378	660.037	582.604	0.882685	0.766465	0.601204	-0.18003	0.220978	0.0397827
A0A0H2ZXF8	Pyridoxamine 5-phosphate oxidase	MAV_1291	527.523	764.403	462.261	678.27	645.963	570.266	0.882816	0.941367	0.683263	-0.179816	0.165412	0.0297437
A0A0H3A1V1	Putative acyl-CoA dehydrogenase	MAV_0145	958.543	926.202	904.6	760.185	942.373	832.392	0.883294	0.280504	0.275542	-0.179034	0.559811	0.100225
A0A0H3A4T9	Isochorismatase family protein	MAV_5193	860.18	715.282	638.116	753.817	787.731	695.967	0.883508	0.857939	0.426604	-0.178685	0.369975	0.0661089
A0A0H3A0U9	Cell division protein DivIVA	MAV_3650	553.026	990.387	605.005	759.194	771.707	682.099	0.883884	0.431549	0.736402	-0.17807	0.132885	0.0236629
A0A0H3A230	Succinate dehydrogenase	MAV_4910	903.084	796.397	758.391	743.868	849.74	751.129	0.883952	0.172264	0.208465	-0.17796	0.680967	0.121185
A0A0H3A0D4	Short chain dehydrogenase	MAV_1958	836.898	749.159	792.351	609.666	793.028	701.008	0.883964	0.570086	0.459673	-0.177941	0.337551	0.060064
A0QME9	tRNA (guanine-N(7)-)-methyltransferase (EC 2.1.1.33) (tRNA (guanine(46)-N(7))-methyltransferase) (tRNA(m7G46)-methyltransferase)	trmB MAV_4966	1007.45	1111.81	916.343	957.714	1059.63	937.028	0.884296	0.480555	0.16058	-0.177398	0.79431	0.140909
A0A0H2ZZ01	Transcriptional regulator, TetR family protein	MAV_3926	764.7	798.389	581.005	801.273	781.544	691.139	0.884325	0.193242	0.502333	-0.177352	0.299008	0.0530296
A0A0H2ZYG8	Aspartate aminotransferase	MAV_4818	504.763	311.332	370.996	350.769	408.048	360.883	0.884413	0.132663	0.675586	-0.177208	0.170319	0.0301819
A0A0H3A3A7	histidinol-phosphatase (EC 3.1.3.15) (Histidinol-phosphate phosphatase)	MAV_4017	847.277	841.989	758.901	735.843	844.633	747.372	0.884849	0.287014	0.0144703	-0.176498	1.83952	0.324671
A0A0H2ZRY8	Secreted protein	MAV_4160	1019.57	771.276	835.761	748.956	895.423	792.359	0.884899	0.428223	0.515304	-0.176416	0.287936	0.0507965
A0A0H3A1M6	Bac_luciferase domain-containing protein	MAV_4445	561.095	873.127	420.884	848.277	717.111	634.581	0.884913	0.802946	0.784616	-0.176393	0.105343	0.0185818
A0A0H3A416	Transcriptional regulator, TetR family protein	MAV_3130	812.442	910.289	615.382	909.797	861.365	762.59	0.885327	0.408531	0.589445	-0.175718	0.229557	0.0403373
A0A0H3A372	TrnB2 protein	MAV_0947	762.635	971.489	854.306	681.146	867.062	767.726	0.885434	0.881377	0.54018	-0.175543	0.267462	0.0469511
A0A0H3A3C1	Transcriptional regulator, TetR family protein	MAV_0009	901.606	763.114	460.26	1013.75	832.36	737.004	0.885439	0.312177	0.769981	-0.175535	0.11352	0.0199267
A0A0H2ZUD7	4-carboxymuconolactone decarboxylase domain protein (EC 4.1.1.44)	pcaC MAV_2164	526.916	857.536	440.69	785.18	692.226	612.935	0.885455	0.973845	0.771372	-0.175508	0.112736	0.0197861
A0A0H3A3W2	EmbR protein	MAV_0226	1027.81	935.937	851.051	888.263	981.873	869.657	0.885713	0.490009	0.151848	-0.175089	0.818591	0.143326
A0A0H3A1L5	DUF2993 domain-containing protein	MAV_4671	1099.59	692.443	805.471	782.187	896.016	793.829	0.885955	0.0727356	0.665987	-0.174695	0.176534	0.0308396
A0A0H3A072	Phosphate transport system permease protein PstA	pstA MAV_1049	938.905	778.634	784.058	737.645	858.769	760.851	0.885979	0.358903	0.361369	-0.174656	0.442049	0.0772064
A0Q981	Putative 4-hydroxy-4-methyl-2-oxoglutarate aldolase (HMG aldolase) (EC 4.1.3.17) (Oxaloacetate decarboxylase) (OAA decarboxylase) (EC 4.1.1.112) (Regulator of ribonuclease activity homolog) (RraA-like protein)	MAV_0174	933.127	672.323	623.065	799.623	802.725	711.344	0.886161	0.757712	0.620386	-0.174359	0.207338	0.0361512
A0A0H2ZRJ2	Ferredoxin-dependent glutamate synthase 1 (EC 1.4.7.1)	MAV_0166	1346.2	953.2	1187.09	850.759	1149.7	1018.92	0.886252	0.901265	0.663329	-0.174211	0.178271	0.0310568
A0A0H3A0P7	TetR family protein transcriptional regulator, putative	MAV_5091	1229.45	333.4	978.692	406.505	781.424	692.598	0.886328	0.723576	0.88266	-0.174088	0.0542068	0.00943673
A0A0H3A2E9	Ppe family protein	MAV_2746	644.705	805.65	713.725	572.424	725.177	643.075	0.886782	0.917363	0.523392	-0.173348	0.281173	0.0487407
A0A0H2ZY45	Sulfate/thiosulfate import ATP-binding protein CysA (EC 3.6.3.25)	MAV_1785	888.164	840.833	730.836	802.857	864.498	766.847	0.887042	0.74027	0.15164	-0.172925	0.819187	0.141658
A0A0H2ZTZ5	Bac_luciferase domain-containing protein	MAV_1888	919.597	826.089	843.128	705.643	872.843	774.385	0.887199	0.760459	0.357963	-0.172671	0.446161	0.0770389
A0A0H3A2R4	Glucose-1-phosphate thymidylyltransferase (EC 2.7.7.24)	rfbA MAV_4820	930.063	993.529	848.654	858.614	961.796	853.634	0.887541	0.198199	0.0780142	-0.172114	1.10783	0.190672
A0A0H2ZX96	Glycosyl hydrolase, family protein 57	MAV_3878	1081.36	865.27	902.543	826.825	973.316	864.684	0.88839	0.429116	0.442844	-0.170735	0.353749	0.0603975
A0A0H2ZQI8	2,3-dihydroxybenzoate-AMP ligase (EC 6.3.2.-)	MAV_2008	888.842	720.472	745.119	684.883	804.657	715.001	0.888578	0.437441	0.421594	-0.170429	0.375105	0.0639288
A0A0H2ZYA0	DUF3500 domain-containing protein	MAV_3647	603.358	911.614	574.49	771.782	757.486	673.136	0.888645	0.724897	0.690108	-0.17032	0.161083	0.0274357
A0A0H2ZXT4	Lysine N-acyltransferase MbtK (Mycobactin synthase protein K)	MAV_3978	497.801	419.856	456.158	359.42	458.829	407.789	0.888761	0.863539	0.497626	-0.170133	0.303097	0.0515666
A0A0H2ZV32	Conserved transmembrane alanine rich protein	MAV_3698	902.758	696.678	865.474	557.365	799.718	711.419	0.889588	0.750594	0.680749	-0.168791	0.167013	0.0281902
A0A0H3A0U3	Propionyl-CoA carboxylase beta chain (EC 6.4.1.3)	MAV_0220	994.971	895.478	877.43	804.407	945.224	840.918	0.889649	0.806156	0.233031	-0.168691	0.632586	0.106712
A0A0H2ZWU5	StaS domain protein	MAV_2109	447.47	912.588	627.377	582.617	680.029	604.997	0.889663	0.122153	0.778548	-0.168669	0.108715	0.0183368
A0A0H2ZWP1	ATPase	MAV_0734	531.131	686.811	386.358	697.21	608.971	541.784	0.889671	0.591166	0.736362	-0.168656	0.132909	0.0224159
A0A0H2ZUT3	Periplasmic binding protein	MAV_3910	841.319	968.705	682.509	927.916	905.012	805.212	0.889726	0.60962	0.54536	-0.168567	0.263316	0.0443864
A0A0H3A3Y0	AB hydrolase-1 domain-containing protein	MAV_1894	570.156	674.395	473.45	633.932	622.276	553.691	0.889785	0.733446	0.547906	-0.168471	0.261294	0.0440206
A0A0H3A0T6	Acetyl-CoA acetyltransferase	MAV_0909	973.746	875.68	840.586	805.588	924.713	823.087	0.8901	0.436451	0.190192	-0.167961	0.720809	0.121068
A0A0H2ZTG7	Oxidoreductase, 2-nitropropane dioxygenase family protein	MAV_0607	787.877	889.955	702.16	791.424	838.916	746.792	0.890187	0.914862	0.307176	-0.16782	0.512613	0.0860266
A0QHJ8	ATP-dependent dethiobiotin synthetase BioD (EC 6.3.3.3) (DTB synthetase) (DTBS) (Dethiobiotin synthase)	bioD MAV_3204	681.926	751.826	558.136	718.177	716.876	638.156	0.890191	0.524312	0.462467	-0.167813	0.33492	0.0562038
A0A0H3A2X2	Polyketide cyclase / dehydrase and lipid transport	MAV_2938	784.112	863.213	594.412	872.527	823.663	733.47	0.890498	0.352817	0.596392	-0.167316	0.224468	0.0375572
A0A0H2ZXY4	Cytochrome c oxidase subunit 1 (EC 7.1.1.9)	ctaD MAV_3908	1203.32	931.129	1078.56	822.826	1067.22	950.694	0.890811	0.960332	0.596305	-0.166809	0.224531	0.0374538
A0A0H2ZR13	Mycobactin import ATP-binding/permease protein IrtA	MAV_1566	1041.88	773.429	806.017	811.593	907.652	808.805	0.891096	0.0264412	0.595875	-0.166348	0.224845	0.0374025
A0A0H2ZW40	Coenzyme A transferase, subunit A	MAV_0609	881.034	907.696	798.145	795.813	894.365	796.979	0.891111	0.111064	0.0183633	-0.166322	1.73605	0.288744
A0A0H2ZZB1	Iron repressor protein	MAV_3679	856.072	871.08	674.676	864.706	863.576	769.691	0.891283	0.100353	0.428449	-0.166044	0.368101	0.061121
A0A0H2ZZW0	N-acetyltransferase domain-containing protein	MAV_0037	763.96	676.343	611.265	673.158	720.151	642.211	0.891773	0.783048	0.283367	-0.165252	0.547651	0.0905005
A0A0H3A0T5	Oxidoreductase	MAV_4119	721.546	1043.26	707.719	866.67	882.401	787.194	0.892105	0.584293	0.648695	-0.164714	0.18796	0.0309596
A0A0H3A3U4	Short chain dehydrogenase	MAV_5240	941.757	885.036	796.539	833.333	913.397	814.936	0.892204	0.732677	0.100432	-0.164555	0.998129	0.164247
A0QBT9	Arginine deiminase (ADI) (EC 3.5.3.6) (Arginine dihydrolase) (AD)	arcA MAV_1125	868.078	832.852	784.598	733.669	850.465	759.134	0.89261	0.770465	0.0982787	-0.163897	1.00754	0.165133
A0A0H2ZVJ1	MarR-family protein transcriptional regulator	MAV_0485	605.506	1044.8	671.031	802.688	825.152	736.859	0.892998	0.370747	0.737288	-0.163271	0.132363	0.0216111
A0A0H2ZZ02	Fatty acid synthase	MAV_1650	1146.98	1086.97	1106.1	889.868	1116.97	997.984	0.893471	0.344688	0.400056	-0.162508	0.397879	0.0646585
A0A0H3A229	VOC domain-containing protein	MAV_1827	1006.75	988.874	888.606	894.473	997.814	891.54	0.893493	0.403684	0.00774821	-0.162472	2.1108	0.342945
A0A0H3A3J3	Amidohydrolase family protein	MAV_1593	1091.12	669.141	770.961	802.014	880.131	786.488	0.893603	0.0935272	0.701302	-0.162294	0.154095	0.0250086
A0A0H2ZUK2	Rhodanese domain-containing protein	MAV_1194	891.582	858.746	971.218	593.257	875.164	782.238	0.893819	0.110338	0.672685	-0.161946	0.172188	0.0278852
A0A0H2ZTY4	Transcriptional regulator	MAV_2657	735.197	922.761	527.111	955.396	828.979	741.254	0.894177	0.525568	0.743533	-0.161368	0.1287	0.0207681
A0QLC9	2-succinyl-5-enolpyruvyl-6-hydroxy-3-cyclohexene-1-carboxylate synthase (SEPHCHC synthase) (EC 2.2.1.9) (Menaquinone biosynthesis protein MenD)	menD MAV_4588	936.14	805.541	824.598	733.055	870.84	778.826	0.894339	0.778404	0.367818	-0.161107	0.434367	0.0699794
A0A0H2ZT75	Pyrroline-5-carboxylate reductase (P5C reductase) (P5CR) (EC 1.5.1.2) (PCA reductase)	proC MAV_4652	721.099	722.82	556.812	734.556	721.96	645.684	0.89435	0.0123313	0.548458	-0.161089	0.260857	0.0420212
A0A0H3A0G0	ABC-type transporter, permease components	MAV_1692	797.629	946.816	833.885	726.397	872.223	780.141	0.894429	0.794947	0.422049	-0.160961	0.374637	0.060302
A0A0H2ZSQ5	TIGR03086 family protein	MAV_0248	633.728	832.687	568.982	742.788	733.207	655.885	0.894542	0.914212	0.617551	-0.160778	0.209327	0.0336553
A0A0H3A1F5	Phosphoribosylformylglycinamidine synthase subunit PurQ (FGAM synthase) (EC 6.3.5.3) (Formylglycinamide ribonucleotide amidotransferase subunit I) (FGAR amidotransferase I) (FGAR-AT I) (Glutaminase PurQ) (EC 3.5.1.2) (Phosphoribosylformylglycinamidine synthase subunit I)	purQ MAV_0736	875.154	647.587	722.761	639.971	761.371	681.366	0.89492	0.444257	0.576697	-0.160169	0.239053	0.0382888
A0A0H3A0D9	Transcriptional regulator, MarR family protein	MAV_3893	798.033	707.346	460.668	887.039	752.689	673.854	0.895261	0.266833	0.75221	-0.15962	0.123661	0.0197387
A0A0H3A356	Short chain dehydrogenase	MAV_4340	1113.75	999.892	942.112	950.859	1056.82	946.486	0.895597	0.0976172	0.193018	-0.159079	0.714402	0.113646
A0QGK1	Undecaprenyl-diphosphatase (EC 3.6.1.27) (Bacitracin resistance protein) (Undecaprenyl pyrophosphate phosphatase)	uppP MAV_2853	992.759	648.298	746.469	724.691	820.529	735.58	0.89647	0.080393	0.671274	-0.157672	0.1731	0.0272931
A0A0H2ZYZ3	Fido domain-containing protein	MAV_0468	706.324	846.044	483.453	908.422	776.184	695.938	0.896614	0.404439	0.754104	-0.15744	0.122569	0.0192973
A0QKU5	DNA-directed RNA polymerase subunit alpha (RNAP subunit alpha) (EC 2.7.7.6) (RNA polymerase subunit alpha) (Transcriptase subunit alpha)	rpoA MAV_4398	887.918	858.295	808.98	757.614	873.106	783.297	0.897138	0.666057	0.0938833	-0.156598	1.02741	0.160891
A0A0H3A473	F5/8 type C domain-containing protein	MAV_4923	838.62	846.144	785.557	726.025	842.382	755.791	0.897207	0.160058	0.102013	-0.156487	0.991343	0.155133
A0A0H3A4J8	DUF3093 domain-containing protein	MAV_3590	934.451	896.178	688.771	953.874	915.314	821.322	0.897312	0.182557	0.555466	-0.156319	0.255342	0.0399148
A0A0H3A0A1	Molecular chaperone	MAV_2177	736.709	962.293	688.269	836.308	849.501	762.288	0.897337	0.739442	0.584269	-0.156279	0.233387	0.0364734
A0A0H3A392	Transmembrane protein	MAV_2254	677.111	828.579	629.47	721.676	752.845	675.573	0.89736	0.696238	0.475363	-0.156241	0.322975	0.0504619
A0A0H2ZUD9	Short chain dehydrogenase	MAV_0714	949.031	944.677	768.808	932.115	946.854	850.461	0.898197	0.0339391	0.447317	-0.154896	0.349385	0.0541182
A0QKY9	Putative S-adenosyl-L-methionine-dependent methyltransferase MAV_4442 (EC 2.1.1.-)	MAV_4442	1089.82	865.332	911.474	844.672	977.575	878.073	0.898216	0.368259	0.484998	-0.154866	0.31426	0.0486682
A0A0H2ZSS4	6-phosphofructokinase	MAV_3099	897.903	936.961	806.23	841.929	917.432	824.079	0.898246	0.942837	0.0717809	-0.154818	1.14399	0.17711
A0A0H2ZU04	FAD-dependent oxidoreductase	MAV_2316	1244.65	1470.5	1423.13	1016.43	1357.58	1219.78	0.898497	0.645455	0.613629	-0.154414	0.212094	0.0327502
A0A0H3A209	Putative dehydrogenase	MAV_5090	909.373	1173.72	938.153	933.895	1041.55	936.024	0.898687	0.0205094	0.571066	-0.15411	0.243314	0.037497
A0A0H2ZQH3	Transcriptional regulator, TetR family protein	MAV_1403	626.166	848.525	501.45	823.908	737.345	662.679	0.898737	0.768648	0.739709	-0.15403	0.130939	0.0201686
A0A0H2ZSV6	ESX secretion-associated protein EspG	MAV_2920	1018.02	620.676	804.7	668.598	819.347	736.649	0.899068	0.420177	0.731751	-0.153497	0.135637	0.0208199
A0A0H3A2D3	Peptidase M22, glycoprotease	MAV_4369	706.111	900.389	691.014	753.409	803.25	722.211	0.899111	0.395668	0.510298	-0.153429	0.292176	0.0448281
A0A0H2ZTD3	O-methyltransferase	MAV_4992	762.969	545.853	540.128	637.108	654.411	588.618	0.899463	0.534864	0.635613	-0.152865	0.196807	0.0300849
A0A0H2ZVQ8	Cobyric acid synthase	cobQ MAV_3720	734.004	888.868	706.831	752.939	811.436	729.885	0.899498	0.368444	0.41905	-0.152808	0.377735	0.0577208
A0A0H2ZXE7	Cell division protein FtsQ	ftsQ MAV_2338	686.447	914.905	659.186	781.385	800.676	720.286	0.899597	0.625374	0.598176	-0.15265	0.223171	0.034067
A0QAK7	Trehalose-6-phosphate synthase (TPS) (EC 2.4.1.15) (EC 2.4.1.347) (Alpha,alpha-trehalose-phosphate synthase [UDP-forming]) (Osmoregulatory trehalose synthesis protein A) (OtsA)	otsA MAV_0666	770.689	891.748	696.725	798.881	831.218	747.803	0.899647	0.892427	0.40271	-0.152569	0.395008	0.0602657
A0A0H3A3A6	Cytochrome p450	MAV_0912	878.303	891.923	764.042	828.745	885.113	796.393	0.899765	0.264166	0.115331	-0.15238	0.938053	0.142941
A0A0H3A3U7	CDP-diacylglycerol--glycerol-3-phosphate 3-phosphatidyltransferase (EC 2.7.8.5)	pgsA MAV_3637	652.862	734.913	493.139	755.554	693.888	624.346	0.89978	0.385849	0.663203	-0.152355	0.178354	0.0271731
A0A0H2ZYR0	Oxidoreductase	MAV_4667	909.099	762.794	768.103	736.266	835.947	752.185	0.8998	0.272815	0.379547	-0.152324	0.420734	0.0640879
A0A0H2ZWX8	Thioredoxin	trx MAV_3308	760.75	833.57	695.828	739.372	797.16	717.6	0.900196	0.686175	0.201569	-0.151689	0.695576	0.105511
A0QF52	UDP-N-acetylglucosamine--N-acetylmuramyl-(pentapeptide) pyrophosphoryl-undecaprenol N-acetylglucosamine transferase (EC 2.4.1.227) (Undecaprenyl-PP-MurNAc-pentapeptide-UDPGlcNAc GlcNAc transferase)	murG MAV_2336	826.899	833.559	783.254	711.484	830.229	747.369	0.900197	0.117816	0.148234	-0.151688	0.829054	0.125757
A0A0H2ZQR3	Putative acyl-CoA dehydrogenase	MAV_0598	702.885	1024.43	797.661	757.335	863.659	777.498	0.900238	0.15885	0.648055	-0.151622	0.188388	0.0285638
A0A0H2ZTL0	Putative acyl-CoA dehydrogenase	MAV_0597	660.48	929.55	669.767	761.755	795.015	715.761	0.900311	0.41943	0.633301	-0.151504	0.19839	0.0300569
A0A0H3A241	DNA-(apurinic or apyrimidinic site) lyase (EC 4.2.99.18)	MAV_1708	897.089	888.328	783.938	823.533	892.708	803.736	0.900334	0.277279	0.048211	-0.151468	1.31685	0.199461
A0A0H2ZRA2	Nitroreductase family protein	MAV_4334	793.59	650.912	558.19	742.419	722.251	650.304	0.900385	0.839032	0.599833	-0.151385	0.221969	0.0336029
A0A0H2ZV07	Methyltransf_11 domain-containing protein	MAV_0196	1013.37	859.253	759.527	926.718	936.314	843.123	0.90047	0.948242	0.498551	-0.151249	0.302291	0.0457212
A0A0H2ZV30	TetR_C_16 domain-containing protein	MAV_4902	650.369	823.464	570.429	757.406	736.916	663.917	0.90094	0.950938	0.624485	-0.150497	0.204478	0.0307733
A0A0H2ZV37	Peroxisomal hydratase-dehydrogenase-epimerase (HDE) (Multifunctionalbeta-oxidation protein) (MFP) (EC 1.1.1.-, EC 4.2.1.-)	MAV_1833	933.135	957.194	850.863	852.561	945.165	851.712	0.901126	0.089725	0.0162471	-0.1502	1.78922	0.268741
A0A0H2ZYD4	MoxR protein	MAV_3299	844.534	774.609	688.666	770.512	809.572	729.589	0.901204	0.900197	0.275616	-0.150075	0.559696	0.0839963
A0A0H3A000	Hemophore-related protein	MAV_1314	467.938	543.866	472.441	440.509	505.902	456.475	0.902299	0.506873	0.352963	-0.148322	0.452271	0.0670817
A0A0H2ZYI0	Cupin domain-containing protein	MAV_0491	811.936	886.02	593.343	939.199	848.978	766.271	0.902581	0.268675	0.686032	-0.147872	0.163656	0.0242001
A0A0H3A1A7	Cytochrome p450	MAV_0849	949.051	903.549	928.563	744.082	926.3	836.323	0.902863	0.307897	0.443562	-0.14742	0.353046	0.0520462
A0A0H3A3B6	Transcriptional regulator, TetR family protein	MAV_5134	955.76	928.239	885.36	816.36	942	850.86	0.903249	0.483216	0.1336	-0.146805	0.874194	0.128336
A0A0H3A1H8	Flavin-containing monooxygenase FMO	MAV_3915	800.658	859.234	819.353	680.026	829.946	749.689	0.903299	0.506737	0.399509	-0.146724	0.398474	0.0584657
A0A0H3A297	Oxidoreductase	MAV_0672	890.02	807.668	761.602	772.026	848.844	766.814	0.903363	0.160305	0.186754	-0.146622	0.728729	0.106848
A0A0H3A2H2	Regulatory protein GntR, HTH	MAV_1290	590.238	852.817	536.609	767.482	721.528	652.045	0.903701	0.918304	0.729444	-0.146082	0.137008	0.0200144
A0A0H3A1M1	Amidohydrolase family protein	MAV_0929	897.867	847.868	848.641	729.192	872.867	788.917	0.903822	0.504739	0.324201	-0.145889	0.489185	0.0713669
A0Q994	Prephenate dehydratase (PDT) (EC 4.2.1.51)	pheA MAV_0188	722.93	768.743	545.029	803.415	745.836	674.222	0.903981	0.223428	0.639941	-0.145635	0.19386	0.0282329
A0QEY7	Octanoyltransferase (EC 2.3.1.181) (Lipoate-protein ligase B) (Lipoyl/octanoyl transferase) (Octanoyl-[acyl-carrier-protein]-protein N-octanoyltransferase)	lipB MAV_2271	833.85	728.122	761.945	650.364	780.986	706.154	0.904183	0.965712	0.432932	-0.145314	0.36358	0.0528331
A0A0H3A5Y8	Polyketide cyclase	MAV_3914	818.664	816.555	671.022	807.926	817.609	739.474	0.904435	0.0196136	0.457974	-0.144912	0.339159	0.0491482
A0A0H2ZS53	L-carnitine dehydratase/bile acid-inducible protein F	MAV_0945	959.193	818.19	870.217	737.404	888.691	803.811	0.904488	0.961929	0.473242	-0.144826	0.324917	0.0470565
A0A0H2ZUS9	Anthranilate synthase component II (EC 4.1.3.27)	MAV_0018	860.71	814.521	771.158	744.188	837.615	757.673	0.90456	0.672918	0.0960567	-0.144712	1.01747	0.147241
A0A0H2ZQT0	Putative acyl-CoA dehydrogenase	MAV_1631	907.65	886.856	822.785	800.582	897.253	811.684	0.904632	0.95829	0.0301716	-0.144597	1.5204	0.219846
A0A0H3A5J3	Putative acyl-CoA dehydrogenase	MAV_1091	973.577	865.859	846.792	817.36	919.718	832.076	0.904708	0.339597	0.257056	-0.144476	0.589973	0.0852367
A0A0H2ZVM8	YkuD domain-containing protein	MAV_4853	878.045	603.073	726.338	613.674	740.559	670.006	0.90473	0.495118	0.681692	-0.144441	0.166412	0.0240367
A0A0H2ZWK3	Glyoxalase family protein	MAV_4702	737.656	829.227	594.947	823.175	783.441	709.061	0.90506	0.48582	0.606719	-0.143915	0.217012	0.0312313
A0A0H3A1U5	Ferredoxin reductase	MAV_4485	914.205	816.596	836.386	730.178	865.4	783.282	0.90511	0.946315	0.37289	-0.143836	0.428419	0.0616218
A0A0H2ZWA9	serine O-acetyltransferase (EC 2.3.1.30)	cysE MAV_2051	988.182	809.429	784.133	843.36	898.805	813.747	0.905365	0.407374	0.461666	-0.143429	0.335672	0.0481452
A0A0H2ZZ45	PMT_2 domain-containing protein	MAV_3138	774.904	1045.94	804.709	843.854	910.422	824.281	0.905384	0.182629	0.593554	-0.143398	0.22654	0.0324853
A0A0H2ZZU0	Homogentisate 1,2-dioxygenase (EC 1.13.11.5)	hmgA MAV_4022	958.169	764.89	832.487	727.603	861.53	780.045	0.905419	0.633041	0.535836	-0.143343	0.270968	0.0388414
A0QKC7	Phosphoenolpyruvate transferase (EC 2.7.8.28) (EPPG:FO PEP transferase)	fbiA MAV_4224	940.697	770.1	931.196	618.261	855.399	774.729	0.905693	0.635491	0.695147	-0.142906	0.157923	0.0225682
A0QIU1	Thymidylate synthase (TS) (TSase) (EC 2.1.1.45)	thyA MAV_3652	699.086	836.916	683.294	708.467	768.001	695.881	0.906094	0.230004	0.411469	-0.142268	0.385663	0.0548675
A0QHA9	Arginine repressor	argR MAV_3113	868.254	1049.23	837.244	900.622	958.74	868.933	0.906328	0.428908	0.447788	-0.141894	0.348927	0.0495108
A0A0H2ZZ43	Thioesterase superfamily protein	MAV_5021	653.297	840.251	486.424	867.353	746.774	676.888	0.906416	0.580911	0.773157	-0.141754	0.111732	0.0158385
A0QGM8	Malate synthase G (EC 2.3.3.9)	glcB MAV_2880	864.473	761.851	787.058	687.355	813.162	737.207	0.906592	0.981636	0.399619	-0.141474	0.398354	0.0563567
A0A0H2ZZF8	Secreted protein	MAV_0954	815.008	881.186	833.973	704.475	848.097	769.224	0.907	0.601523	0.391401	-0.140826	0.407378	0.0573694
A0QIQ0	Peroxynitrite isomerase 2 (EC 5.99.-.-) (Ferric nitrobindin) (Nb(III))	MAV_3611	736.829	718.552	626.263	693.874	727.69	660.068	0.907074	0.336157	0.193224	-0.140708	0.713939	0.100457
A0A0H3A1K8	bPH_6 domain-containing protein	MAV_0014	769.896	709.336	620.383	721.542	739.616	670.962	0.907177	0.686832	0.364311	-0.140544	0.438527	0.0616324
A0A0H3A056	Low molecular weight antigen MTB12	MAV_2017	729.226	488.697	466.717	638.673	608.962	552.695	0.907602	0.790252	0.740122	-0.139868	0.130697	0.0182803
A0QJC6	Ketol-acid reductoisomerase (NADP(+)) (KARI) (EC 1.1.1.86) (Acetohydroxy-acid isomeroreductase) (AHIR) (Alpha-keto-beta-hydroxylacyl reductoisomerase) (Ketol-acid reductoisomerase type 1) (Ketol-acid reductoisomerase type I)	ilvC MAV_3850	1002.05	703.007	896.989	650.85	852.529	773.92	0.907793	0.876833	0.724111	-0.139565	0.140195	0.0195663
A0A0H3A3H8	Transcriptional regulator, LysR family protein	MAV_0094	944.861	851.08	848.849	781.511	897.971	815.18	0.907803	0.792881	0.287952	-0.139549	0.54068	0.0754516
A0QEC2	Deoxyguanosinetriphosphate triphosphohydrolase-like protein	MAV_2042	786.705	907.539	742.743	795.451	847.122	769.097	0.907893	0.52371	0.358147	-0.139405	0.445939	0.0621662
A0QIQ8	Diaminopimelate epimerase (DAP epimerase) (EC 5.1.1.7) (PLP-independent amino acid racemase)	dapF MAV_3619	1073.02	484.563	822.328	592.366	778.792	707.347	0.908262	0.474332	0.842084	-0.13882	0.0746445	0.0103621
A0A0H2ZYC0	Pyridoxamine 5'-phosphate oxidase family protein	MAV_2442	719.315	828.905	522.498	884.028	774.11	703.263	0.908479	0.374745	0.743644	-0.138475	0.128635	0.0178127
A0A0H2ZSF7	Signal peptide peptidase SppA, 67K type (EC 3.4.-.-)	sppA MAV_4443	811.828	878.537	801.702	734.311	845.182	768.007	0.908687	0.993517	0.245112	-0.138144	0.610636	0.0843557
A0A0H2ZV22	Transcriptional regulator, TetR family protein	MAV_3154	344.411	795.21	292.8	743.045	569.81	517.923	0.908939	0.999219	0.885584	-0.137745	0.0527703	0.00726886
A0A0H2ZWQ6	SnoaL-like domain-containing protein	MAV_2498	885.103	831.507	752.546	808.046	858.305	780.296	0.909112	0.97778	0.180518	-0.13747	0.743479	0.102206
A0A0H2ZZH6	Alanine and proline-rich secreted protein Apa (Fibronectin attachment protein)	MAV_2859	879.678	630.142	644.911	727.729	754.91	686.32	0.909141	0.408008	0.653869	-0.137423	0.18451	0.0253559
A0A0H2ZYK6	Acyl-CoA synthase	MAV_1351	860.825	740.766	778.663	678.443	800.795	728.553	0.909787	0.885638	0.453086	-0.136399	0.343819	0.0468967
A0QHB6	Phenylalanine--tRNA ligase alpha subunit (EC 6.1.1.20) (Phenylalanyl-tRNA synthetase alpha subunit) (PheRS)	pheS MAV_3120	1118.74	504.57	943.58	533.505	811.656	738.542	0.90992	0.749567	0.86134	-0.136188	0.0648255	0.00882844
A0A0H3A078	Asparagine synthase (Glutamine-hydrolyzing) (EC 6.3.5.4)	asnB MAV_2290	1112.91	881.652	1008.73	806.233	997.283	907.483	0.909954	0.915694	0.618157	-0.136134	0.208901	0.0284385
A0A0H3A3B4	TetR family protein transcriptional regulator	MAV_4593	410.186	888.497	484.676	697.21	649.341	590.943	0.910066	0.532391	0.844139	-0.135958	0.0735859	0.0100046
A0A0H2ZZQ4	Adenosine kinase (EC 2.7.1.20)	MAV_2289	921.058	728.467	819.42	681.757	824.763	750.588	0.910066	0.790158	0.59488	-0.135957	0.225571	0.030668
A0A0H2ZVL3	DUF3180 domain-containing protein	MAV_0548	1124.74	718.004	559.645	1117.45	921.373	838.547	0.910106	0.802193	0.832717	-0.135894	0.0795025	0.0108039
A0A0H3A2U1	D-glycero-D-manno-heptose 7-phosphate kinase	MAV_1118	963.632	937.284	878.839	851.245	950.458	865.042	0.910132	0.970585	0.0464329	-0.135853	1.33317	0.181116
A0A0H3A1Z0	Transcriptional regulator, TetR family protein	MAV_4494	478.772	964.838	511.283	802.909	721.805	657.096	0.910351	0.688058	0.840619	-0.135506	0.0754006	0.0102172
A0A0H3A4C0	MFS transporter	MAV_1005	702.144	1037.03	787.631	795.713	869.585	791.672	0.910402	0.0307238	0.72274	-0.135425	0.141018	0.0190974
A0A0H2ZQL3	Transcriptional regulator, TetR family protein	MAV_3548	696.913	886.052	572.499	868.73	791.483	720.614	0.910461	0.723506	0.725773	-0.13533	0.139199	0.0188378
A0A0H2ZW98	Peptidase family protein T4	MAV_1553	810.977	707.382	592.47	790.095	759.18	691.283	0.910565	0.614747	0.604715	-0.135166	0.218449	0.0295268
A0QAU0	Peroxynitrite isomerase 1 (EC 5.99.-.-) (Ferric nitrobindin) (Nb(III))	MAV_0753	746.737	685.97	541.906	762.925	716.353	652.416	0.910745	0.341627	0.633045	-0.13488	0.198566	0.0267826
A0A0H3A2Z0	DUF222 domain-containing protein	MAV_0295	458.68	651.433	475.597	535.546	555.057	505.572	0.910847	0.383926	0.672441	-0.13472	0.172346	0.0232184
A0A0H2ZUB1	Acetyl-CoA acetyltransferase	MAV_0604	896.484	930.392	860.918	803.101	913.438	832.009	0.910855	0.675356	0.135736	-0.134707	0.867304	0.116832
A0A0H2ZWP4	AMP-dependent synthetase and ligase	MAV_1580	708.027	910.899	741.641	733.372	809.463	737.506	0.911106	0.0518702	0.551933	-0.13431	0.258114	0.0346672
A0A0H2ZXT9	CBS domain protein	MAV_2028	815.418	789.934	727.924	735.2	802.676	731.562	0.911404	0.35408	0.0330125	-0.133838	1.48132	0.198256
A0A0H2ZRD6	Cupin domain protein	MAV_4709	650.019	844.904	443.759	918.786	747.462	681.272	0.911448	0.495698	0.820648	-0.133768	0.0858428	0.011483
A0A0H3A494	ATPase family protein associated with various cellular activities (AAA)	MAV_0412	808.364	681.632	618.407	740.245	744.998	679.326	0.91185	0.974934	0.532885	-0.133132	0.273367	0.0363939
A0A0H3A1S3	Molybdopterin synthase sulfur carrier subunit	MAV_0997	669.694	639.236	660.373	533.825	654.465	597.099	0.912346	0.30073	0.471047	-0.132346	0.326936	0.0432688
A0A0H2ZXP8	Phosphoglycerate mutase family protein	MAV_1425	647.919	749.101	522.068	752.859	698.51	637.464	0.912605	0.526076	0.675897	-0.131938	0.170119	0.0224452
A0A0H3A2R6	Transcriptional regulator, MerR family protein	MAV_1646	840.922	1245.37	874.394	1029.72	1043.14	952.056	0.912678	0.466861	0.714995	-0.131821	0.145697	0.019206
A0A0H2ZY65	Putative oxidoreductase (EC 1.-.-.-)	MAV_0231	928.384	815.401	795.436	796.271	871.893	795.853	0.912788	0.00941995	0.406764	-0.131648	0.390658	0.0514292
A0A0H2ZXL9	TrkA protein	MAV_3582	917.323	783.348	800.846	752.127	850.336	776.486	0.913153	0.444075	0.409022	-0.131072	0.388254	0.0508892
A0A0H2ZS02	Hemolysin A	MAV_3077	842.088	786.07	648.371	839.303	814.079	743.837	0.913716	0.363358	0.553336	-0.130182	0.257011	0.0334582
A0A0H2ZQU1	Riboflavin synthase, alpha subunit (EC 2.5.1.9)	ribE MAV_3366	767.239	697.265	690.728	647.56	732.252	669.144	0.913817	0.70379	0.264524	-0.130023	0.577535	0.0750928
A0A0H3A0X2	Carveol dehydrogenase ((+)-trans-carveol dehydrogenase) (EC 1.1.1.275)	MAV_2550	876.718	807.727	758.237	781.212	842.222	769.725	0.913921	0.40929	0.184322	-0.129859	0.734422	0.0953712
A0A0H2ZUY6	2-isopropylmalate synthase (EC 2.3.3.13) (Alpha-IPM synthase) (Alpha-isopropylmalate synthase)	leuA MAV_0392	732.199	511.167	645.603	491.044	621.683	568.324	0.91417	0.776967	0.73056	-0.129466	0.136344	0.017652
A0A0H2ZVZ5	5'-3' exonuclease	MAV_2413	562.56	805.86	498.043	753.664	684.21	625.854	0.914709	0.968564	0.772283	-0.128614	0.112223	0.0144335
A0A0H2ZS17	Mcr protein	MAV_1284	882.542	786.003	764.448	762.59	834.273	763.519	0.915191	0.0244965	0.381067	-0.127855	0.418998	0.0535711
A0A0H3A001	ABC transporter, permease protein	MAV_0320	810.698	1016.23	833.443	839.178	913.464	836.31	0.915538	0.0355132	0.589982	-0.127309	0.229161	0.0291743
A0A0H2ZWT6	Putative 3-methyladenine DNA glycosylase (EC 3.2.2.-)	MAV_3083	849.93	839.641	781.706	766.376	844.785	774.041	0.916257	0.752649	0.0166039	-0.126175	1.77979	0.224565
A0A0H3A1A9	Dihydrolipoyl dehydrogenase (EC 1.8.1.4)	lpdA MAV_4687	1018.38	557.215	792.541	651.544	787.799	722.043	0.916532	0.377789	0.810653	-0.125743	0.0911651	0.0114633
A0A0H2ZT98	Demethylmenaquinone methyltransferase (EC 2.1.1.163)	menG MAV_4584	985.854	742.802	827.6	757.022	864.328	792.311	0.916678	0.359829	0.62668	-0.125512	0.202954	0.0254732
A0A0H3A4P5	ABC1 family protein	MAV_4141	923.855	940.665	807.03	902.246	932.26	854.638	0.916738	0.222491	0.249584	-0.125418	0.602783	0.0756001
A0A0H3A115	FAD_binding_3 domain-containing protein	MAV_0984	899.567	676.918	792.634	653.4	788.243	723.017	0.917252	0.711549	0.668584	-0.12461	0.174844	0.0217874
A0A0H2ZRK4	DUF5709 domain-containing protein	MAV_5170	867.236	436.59	360.997	835.003	651.913	598	0.9173	0.939019	0.881781	-0.124534	0.0546392	0.00680442
A0A0H2ZXT0	Transcriptional regulator, TetR family protein	MAV_1113	825.378	825.51	782.122	732.794	825.444	757.458	0.917637	0.00339499	0.221549	-0.124005	0.65453	0.0811648
A0A0H2ZXM4	Transcriptional regulator, TetR family protein	MAV_4189	525.43	878.345	416.679	871.851	701.887	644.265	0.917903	0.839732	0.859909	-0.123586	0.0655477	0.00810078
A0A0H3A4B4	ABC transporter, ATP-binding protein	MAV_1362	881.248	864.039	829.902	772.265	872.644	801.083	0.917996	0.369419	0.14038	-0.12344	0.852696	0.105257
A0A0H2ZXQ0	Mammalian cell entry protein	MAV_5007	739.505	970.466	738.126	831.686	854.985	784.906	0.918034	0.490053	0.630439	-0.12338	0.200357	0.0247201
A0A0H2ZSD2	Alpha/beta hydrolase fold domain protein	MAV_3350	774.756	1002.02	755.936	875.298	888.39	815.617	0.918084	0.61575	0.627878	-0.123301	0.202124	0.0249222
A0A0H3A1E1	T2SS-T3SS_pil_N domain-containing protein	MAV_2421	588.308	574.249	538.726	529.246	581.278	533.986	0.918641	0.755366	0.0306705	-0.122426	1.51328	0.185265
A0A0H3A4H5	4HBT domain-containing protein	MAV_2559	1031.97	1101.03	942.068	1017.56	1066.5	979.814	0.918721	0.943365	0.232255	-0.122302	0.634034	0.0775436
A0A0H3A106	FMN-dependent monooxygenase	MAV_0639	881.208	925.047	861.719	797.917	903.127	829.818	0.918827	0.766509	0.198724	-0.122134	0.701751	0.0857078
A0A0H3A0B6	Tat (Twin-arginine translocation) pathway signal sequence containing protein	MAV_5288	603.738	844.929	622.624	708.712	724.333	665.668	0.919008	0.436507	0.691805	-0.121851	0.160016	0.0194981
A0A0H2ZUX5	Macrolide-transport ATP-binding protein abc transporter	MAV_3104	959.931	758.351	832.2	747.526	859.141	789.863	0.919364	0.506329	0.591075	-0.121292	0.228357	0.027698
A0A0H3A5E8	Putative acyl-CoA dehydrogenase	MAV_5173	788.388	808.6	761.722	707.035	798.494	734.379	0.919705	0.450751	0.158879	-0.120758	0.798934	0.0964773
A0A0H2ZY47	acetolactate synthase (EC 2.2.1.6)	MAV_5203	859.678	972.919	847.551	839.071	916.298	843.311	0.920345	0.0951791	0.327381	-0.119753	0.484947	0.0580738
A0QJI1	Phosphoserine phosphatase (PSP) (PSPase) (EC 3.1.3.3) (O-phosphoserine phosphohydrolase)	serB MAV_3907	887.043	778.651	793.219	739.909	832.847	766.564	0.920414	0.581984	0.386922	-0.119644	0.412376	0.0493385
A0A0H2ZTE9	DUF2469 family protein	MAV_3756	917.865	734.236	804.405	717.079	826.051	760.742	0.920939	0.565189	0.586437	-0.118823	0.231779	0.0275407
A0A0H2ZUY4	Heme chaperone HemW	MAV_1789	729.898	671.977	680.27	610.779	700.938	645.525	0.920945	0.884705	0.345244	-0.118814	0.461874	0.0548771
A0A0H2ZUV7	Oxidoreductase, short chain dehydrogenase/reductase family protein	MAV_2962	545.007	676.525	540.501	585.405	610.766	562.953	0.921717	0.418915	0.562487	-0.117604	0.249888	0.0293879
A0A0H3A0I1	Exonuclease	MAV_4222	732.228	793.306	608.938	797.364	762.767	703.151	0.921843	0.399115	0.608361	-0.117408	0.215839	0.0253411
A0A0H3A0Q4	Sulfatase family protein	MAV_4858	768.884	904.849	742.43	800.881	836.866	771.655	0.922077	0.51695	0.471137	-0.117041	0.326853	0.0382551
A0A0H2ZSZ8	Zinc metalloprotease Rip1 (S2P endopeptidase) (Site-2-type intramembrane protease)	MAV_3726	860.979	807.826	804.294	734.592	834.403	769.443	0.922148	0.829524	0.276506	-0.116929	0.558296	0.0652811
A0A0H3A047	Phosphatidylinositol alpha-mannosyltransferase (EC 2.4.1.57)	MAV_3486	841.33	888.191	784.078	811.238	864.76	797.658	0.922404	0.668784	0.131505	-0.11653	0.881057	0.10267
A0A0H3A1F2	FAD/FMN-containing dehydrogenase	MAV_0384	888.218	761.593	778.734	743.33	824.905	761.032	0.922569	0.347131	0.433742	-0.116271	0.362768	0.0421794
A0A0H3A275	Acyl-CoA dehydrogenase domain protein	MAV_1766	1009.6	752.212	870.98	754.742	880.907	812.861	0.922755	0.540093	0.67747	-0.115981	0.16911	0.0196135
A0A0H2ZXM3	Polyphosphate glucokinase (EC 2.7.1.63)	MAV_3594	793.397	843.316	623.197	887.256	818.356	755.227	0.922858	0.237892	0.684724	-0.11582	0.164485	0.0190506
A0A0H3A4G0	UPF0336 protein MAV_4525	MAV_4525	933.99	921.842	896.418	817.03	927.916	856.724	0.923277	0.193336	0.218251	-0.115164	0.661044	0.0761285
A0A0H2ZW01	Protease 2 (EC 3.4.21.83)	MAV_0727	922.502	815.698	824.341	780.62	869.1	802.481	0.923347	0.494716	0.367603	-0.115055	0.434622	0.0500055
A0A0H2ZVZ1	Hydrolase, TatD family protein	MAV_1146	890.543	823.405	768.843	813.891	856.974	791.367	0.923443	0.752464	0.246081	-0.114905	0.608922	0.0699679
A0QDH1	Glutamate 5-kinase (EC 2.7.2.11) (Gamma-glutamyl kinase) (GK)	proB MAV_1732	855.884	756.656	764.483	725.325	806.27	744.904	0.923889	0.478574	0.368925	-0.114208	0.433062	0.0494593
A0A0H2ZXP5	Dioxygenase (EC 1.13.11.-)	MAV_4505	780.171	745.858	703.332	706.872	763.014	705.102	0.9241	0.130928	0.0784067	-0.113878	1.10565	0.125909
A0A0H3A129	Deazaflavin-dependent nitroreductase	MAV_3442	612.33	765.959	487.512	786.468	689.144	636.99	0.92432	0.604397	0.785661	-0.113536	0.104765	0.0118946
A0A0H2ZX34	Serine protease	MAV_0459	893.886	735.936	760.606	746.986	814.911	753.796	0.925004	0.109518	0.521339	-0.112468	0.28288	0.031815
A0A0H3A4E3	Alkyl hydroperoxide reductase/ Thiol specific antioxidant/ Mal allergen	MAV_1653	933.859	696.641	804.912	703.342	815.25	754.127	0.925025	0.515094	0.682366	-0.112436	0.165983	0.0186624
A0A0H3A3U2	Thiopurine S-methyltransferase (Tpmt) superfamily protein	MAV_0313	652.373	950.257	566.41	916.29	801.315	741.35	0.925167	0.898016	0.818514	-0.112214	0.0869737	0.00975971
A0A0H2ZWE7	Hypothetical alanine rich protein	MAV_0499	636.898	709.855	555.889	690.411	673.377	623.15	0.925411	0.632735	0.578984	-0.111835	0.237333	0.0265421
A0A0H2ZT17	Transcriptional regulator, TetR family protein	MAV_1669	680.944	685.33	529.645	734.824	683.137	632.235	0.925487	0.0272071	0.706781	-0.111715	0.150715	0.0168371
A0A0H2ZSI6	Transcriptional regulator, IclR family protein	MAV_3839	840.528	619.623	693.898	657.681	730.075	675.789	0.925643	0.206908	0.675592	-0.111472	0.170316	0.0189854
A0A0H2ZWM8	MaoC_dehydrat_N domain-containing protein	MAV_2599	793.288	1006.63	765.017	901.411	899.957	833.214	0.925837	0.724269	0.650713	-0.111169	0.186611	0.0207454
A0A0H2ZZT4	Oxidoreductase, FAD-binding	MAV_0232	908.688	800.851	847.268	735.605	854.77	791.436	0.925906	0.977807	0.500239	-0.111062	0.300822	0.0334099
A0A0H2ZZM0	Putative pre-16S rRNA nuclease (EC 3.1.-.-)	MAV_3430	779.932	583.513	600.671	662.089	681.722	631.38	0.926154	0.385867	0.673064	-0.110676	0.171944	0.0190301
A0A0H3A1B6	Cell wall synthesis protein Wag31 (Antigen 84)	MAV_2345	630.839	507.53	483.423	570.927	569.184	527.175	0.926194	0.785795	0.634298	-0.110614	0.197706	0.0218691
A0A0H3A435	Nudix hydrolase	MAV_3798	752.254	847.634	712.025	770.441	799.944	741.233	0.926606	0.699681	0.403936	-0.109972	0.393687	0.0432945
A0QCW7	Peptide chain release factor 1 (RF-1)	prfA MAV_1516	1050.38	757.951	961.78	714.602	904.165	838.191	0.927033	0.893479	0.763255	-0.109307	0.11733	0.0128251
A0QMX8	Putative S-adenosyl-L-methionine-dependent methyltransferase MAV_5149 (EC 2.1.1.-)	MAV_5149	1373.22	1450.45	1427.26	1190.63	1411.84	1308.94	0.92712	0.401699	0.495312	-0.109172	0.305121	0.0333109
A0A0H2ZVP3	Cytochrome P450 monooxygenase	MAV_0916	820.51	1058.99	828.263	914.286	939.75	871.274	0.927134	0.440774	0.643169	-0.10915	0.191675	0.0209212
A0A0H2ZTQ3	Amidohydrolase	MAV_4281	870.342	862.042	811.06	795.197	866.192	803.129	0.927195	0.613818	0.0195586	-0.109056	1.70866	0.186339
A0A0H2ZSW2	Caib/baif family protein	MAV_1635	945.29	900.165	867.361	844.298	922.727	855.829	0.9275	0.601596	0.1185	-0.108581	0.926283	0.100577
A0A0H2ZZI3	Transcriptional regulator, MarR family protein	MAV_0057	637.843	648.196	593.22	599.78	643.02	596.5	0.927655	0.719114	0.0169143	-0.10834	1.77175	0.191951
A0A0H2ZVP0	Flavin-binding monooxygenase	MAV_1795	1074.2	851.754	948.632	838.131	962.978	893.382	0.927728	0.587021	0.631607	-0.108226	0.199553	0.0215969
A0QH59	GTPase Der (GTP-binding protein EngA)	der engA MAV_3063	736.42	862.86	744.892	738.985	799.64	741.939	0.927841	0.0594436	0.458157	-0.108051	0.338985	0.0366277
A0A0H2ZWB9	histidine kinase (EC 2.7.13.3)	MAV_4208	843.286	891.114	819.19	790.309	867.2	804.75	0.927986	0.691689	0.154911	-0.107824	0.809918	0.0873289
A0A0H3A1A3	Amidohydrolase family protein	MAV_1932	891.012	910.7	928.662	744.578	900.856	836.62	0.928695	0.135659	0.559486	-0.106724	0.252211	0.0269169
A0A0H2ZVC2	DUF4239 domain-containing protein	MAV_3335	460.831	841.492	474.947	734.983	651.162	604.965	0.929055	0.763056	0.859685	-0.106164	0.0656608	0.00697081
A0A0H2ZWN1	Conserved proline rich membrane protein	MAV_1668	1017.76	479.647	758.937	632.265	748.701	695.601	0.929077	0.294364	0.865395	-0.10613	0.0627855	0.00666345
A0QLV0	F420-dependent glucose-6-phosphate dehydrogenase (FGD) (G6PD) (EC 1.1.98.2)	fgd MAV_4761	927.668	689.071	805.6	696.745	808.369	751.172	0.929244	0.544976	0.705267	-0.10587	0.151646	0.0160548
A0A0H2ZU80	Acyltransferase	MAV_4648	901.723	911.367	798.216	887.162	906.545	842.689	0.929561	0.137519	0.2896	-0.105379	0.538202	0.0567151
A0A0H3A381	Membrane glycine and proline rich protein	MAV_1219	633.352	876.677	639.419	765.011	755.014	702.215	0.930068	0.606677	0.736915	-0.104592	0.132582	0.0138671
A0A0H3A330	FeS assembly ATPase SufC	sufC MAV_3316	986.807	893.023	927.574	820.996	939.915	874.285	0.930174	0.918811	0.45279	-0.104427	0.344103	0.0359336
A0A0H2ZUP8	4-amino-4-deoxychorismate lyase	MAV_0751	860.16	799.591	780.149	763.833	829.875	771.991	0.930249	0.335041	0.206244	-0.104311	0.68562	0.0715177
A0A0H2ZSR3	Putative oxidoreductase (EC 1.1.-.-)	MAV_0715	696.583	945.327	640.398	887.058	820.955	763.728	0.930292	0.994646	0.774899	-0.104245	0.110755	0.0115456
A0A0H2ZXV6	DUF779 domain-containing protein	MAV_4690	520.938	547.395	449.906	544.085	534.167	496.995	0.930413	0.348694	0.526644	-0.104057	0.278483	0.0289781
A0A0H2ZYG2	Transcriptional regulator, TetR family protein	MAV_5165	611.213	804.883	378.191	939.835	708.048	659.013	0.930746	0.422791	0.884061	-0.103541	0.0535177	0.00554129
A0QJS1	Peptide chain release factor 2 (RF-2)	prfB MAV_4006	897.694	706.69	835.105	658.45	802.192	746.777	0.930921	0.950332	0.711583	-0.103269	0.147774	0.0152605
A0A0H2ZXF3	Pimeloyl-CoA dehydrogenase	MAV_1765	966.793	785.058	867.769	763.655	875.926	815.712	0.931257	0.662395	0.623365	-0.102749	0.205258	0.0210899
A0A0H3A321	Proteasome protein	MAV_3608	693.463	580.566	502.983	683.667	637.015	593.325	0.931415	0.711078	0.721472	-0.102504	0.141781	0.0145332
A0A0H2ZS34	Phosphate ABC transporter, ATP-binding protein PstB (EC 3.6.3.27)	pstB MAV_0767	863.612	842.149	797.994	791.214	852.88	794.604	0.931671	0.389569	0.035327	-0.102108	1.45189	0.148249
A0A0H3A0L5	Hydrolase	MAV_3654	851.444	713.831	696.039	763.308	782.638	729.673	0.932326	0.5789	0.560708	-0.101094	0.251263	0.0254011
A0A0H2ZVI5	Nitric-oxide reductase subunit B	MAV_4011	923.422	731.555	843.58	699.646	827.488	771.613	0.932476	0.819477	0.687095	-0.100861	0.162983	0.0164387
A0A0H3A3K0	Conserved membrane protein	MAV_1386	803.01	809.922	727.411	777.689	806.466	752.55	0.933145	0.173949	0.167536	-0.0998269	0.775891	0.0774548
A0A0H3A3I5	SnoaL-like domain-containing protein	MAV_0136	842.306	962.205	615.095	1068.81	902.256	841.954	0.933166	0.328944	0.82121	-0.0997945	0.0855457	0.00853699
A0A0H2ZZE8	Putative acyl-CoA dehydrogenase	MAV_1571	797.359	771.129	775.889	688.568	784.244	732.228	0.933674	0.37154	0.372081	-0.0990088	0.429363	0.0425107
A0A0H3A0F0	Transcriptional regulator, TetR family protein	MAV_1363	591.744	605.419	389.773	728.683	598.581	559.228	0.934255	0.05135	0.838083	-0.0981112	0.0767128	0.00752638
A0QL49	DNA-directed RNA polymerase subunit beta (RNAP subunit beta) (EC 2.7.7.6) (RNA polymerase subunit beta) (Transcriptase subunit beta)	rpoB MAV_4503	1018.82	812.142	938.736	771.875	915.483	855.306	0.934268	0.864782	0.694895	-0.0980924	0.158081	0.0155065
A0A0H2ZUF9	AMP-dependent synthetase and ligase	MAV_1843	705.448	634.18	688.035	563.779	669.814	625.907	0.934449	0.663046	0.602275	-0.0978123	0.220205	0.0215388
A0A0H2ZRT3	Aldehyde dehydrogenase	MAV_1643	701.596	1052.41	872.943	766.188	877.005	819.566	0.934505	0.376114	0.783723	-0.097726	0.105837	0.0103431
A0A0H2ZWE6	Nuclear transport factor 2 (NTF2) domain superfamily protein	MAV_0704	776.943	764.454	632.218	808.321	770.698	720.269	0.934567	0.090148	0.625444	-0.0976303	0.203812	0.0198982
A0A0H3A0P5	Aldehyde dehydrogenase	MAV_5202	841.428	962.762	784.072	903.606	902.095	843.839	0.935421	0.990484	0.564559	-0.0963124	0.248291	0.0239135
A0A0H3A3A8	Threonine synthase (EC 4.2.3.1)	thrC MAV_1510	799.534	740.044	756.196	683.971	769.789	720.083	0.93543	0.877289	0.399366	-0.0962986	0.398629	0.0383874
A0A0H2ZU41	Serine esterase cutinase	MAV_0369	804.527	736.235	656.736	784.7	770.381	720.718	0.935535	0.624178	0.564189	-0.0961369	0.248575	0.0238973
A0A0H2ZUS1	TfoX_N domain-containing protein	MAV_2846	677.59	843.724	602.557	821.271	760.657	711.914	0.93592	0.827111	0.756573	-0.0955422	0.121149	0.0115749
A0A0H3A262	ABC-type molybdenum transport system, ATPase component	MAV_3906	681.97	746.342	645.587	691.678	714.156	668.633	0.936256	0.791178	0.369101	-0.0950244	0.432855	0.0411317
A0A0H3A2H9	Transcriptional regulator, TetR family protein	MAV_0966	724.147	699.603	608.821	724.179	711.875	666.5	0.93626	0.266918	0.522074	-0.0950189	0.282268	0.0268208
A0A0H2ZYM1	Oxidoreductase, short-chain dehydrogenase/reductase family protein	MAV_5238	684.21	1015.32	559.758	1032.03	849.766	795.894	0.936604	0.778541	0.86905	-0.0944882	0.0609554	0.00575957
A0A0H2ZZ60	Putative acyl-CoA dehydrogenase	MAV_0601	864.441	891.945	846.343	798.826	878.193	822.585	0.936679	0.66807	0.18005	-0.0943736	0.744607	0.0702713
A0A0H2ZYY3	FHA domain-containing protein	MAV_4606	448.163	731.142	481.748	622.9	589.652	552.324	0.936695	0.589117	0.835343	-0.0943493	0.0781353	0.00737201
A0A0H3A3E2	Oxidoreductase, short chain dehydrogenase/reductase family protein	MAV_5089	965.797	892.659	889.351	851.987	929.228	870.669	0.936981	0.601354	0.28996	-0.093909	0.537662	0.0504912
A0A0H2ZZ06	Nitroreductase	MAV_1448	688.02	702.904	508.578	795.025	695.462	651.802	0.937221	0.0661014	0.789557	-0.0935384	0.102617	0.00959859
A0QIQ3	LexA repressor (EC 3.4.21.88)	lexA MAV_3614	788.28	898.507	697.073	884.695	843.394	790.884	0.93774	0.676314	0.677029	-0.0927403	0.169393	0.0157095
A0A0H2ZS21	Ribonuclease 3 (EC 3.1.26.3) (Ribonuclease III) (RNase III)	rnc MAV_3783	460.029	775.625	429.412	729.321	617.827	579.367	0.937749	0.967556	0.876032	-0.0927265	0.0574798	0.0053299
A0A0H3A5E3	PPE family protein	MAV_4273	858.677	482.97	798.521	459.627	670.823	629.074	0.937764	0.934466	0.884094	-0.0927036	0.0535015	0.00495978
A0A0H3A4S5	3-hydroxyacyl-CoA dehydrogenase type-2 (EC 1.1.1.178, EC 1.1.1.35)	MAV_1812	667.1	798.416	573.259	801.148	732.758	687.204	0.937832	0.665594	0.762092	-0.0925987	0.117993	0.010926
A0A0H2ZZ20	Rieske-type oxygenase	MAV_1603	996.85	1007.44	866.497	1013.81	1002.15	940.155	0.938142	0.0913803	0.489576	-0.0921218	0.31018	0.0285743
A0A0H2ZWW0	Short chain dehydrogenase	MAV_2275	749.578	799.645	744.916	708.483	774.612	726.699	0.938146	0.800947	0.261802	-0.092115	0.582027	0.0536134
A0A0H3A384	FUSC family protein	MAV_4566	814.488	835.878	778.992	769.565	825.183	774.278	0.938311	0.528534	0.0488824	-0.0918624	1.31085	0.120418
A0A0H2ZSJ6	Oxidoreductase, short-chain dehydrogenase/reductase family protein	MAV_3227	759.685	829.27	599.223	892.463	794.478	745.843	0.938784	0.296649	0.777505	-0.0911351	0.109297	0.00996077
A0QKD9	Putative S-adenosyl-L-methionine-dependent methyltransferase MAV_4236 (EC 2.1.1.-)	MAV_4236	853.076	701.155	695.423	763.668	777.116	729.546	0.938786	0.537565	0.625464	-0.0911312	0.203798	0.0185723
A0A0H2ZS74	HTH_17 domain-containing protein	MAV_0289	568.539	1004.87	653.212	824.027	786.706	738.619	0.938877	0.475095	0.856375	-0.0909926	0.0673358	0.00612706
A0A0H3A094	Long-chain specific acyl-CoA dehydrogenase (EC 1.3.8.8)	MAV_2561	995.47	1177.73	1084.21	956.308	1086.6	1020.26	0.938944	0.779078	0.611689	-0.0908886	0.21347	0.019402
A0A0H2ZV54	Adenylate cyclase, putative	MAV_2235	889.275	848.405	838.147	794.205	868.84	816.176	0.939386	0.953888	0.221319	-0.0902101	0.654982	0.059086
A0A0H3A4J1	NAD(P)-bd_dom domain-containing protein	MAV_1850	777.309	761.843	600.12	846.432	769.576	723.276	0.939837	0.0798399	0.743561	-0.0895179	0.128684	0.0115195
A0A0H3A038	1,4-dihydroxy-2-naphthoyl-CoA synthase (DHNA-CoA synthase) (EC 4.1.3.36)	menB MAV_4596	896.643	754.031	801.289	751.183	825.337	776.236	0.940508	0.430194	0.582556	-0.0884885	0.234662	0.0207649
A0A0H2ZYS1	Cyclopropane-fatty-acyl-phospholipid synthase 1 (EC 2.1.1.79)	MAV_4679	978.926	906.921	995.087	778.879	942.924	886.983	0.940673	0.409322	0.672039	-0.0882349	0.172606	0.0152298
A0A0H3A443	Transcriptional regulator, TetR family protein	MAV_4754	602.437	536.25	561.676	509.684	569.343	535.68	0.940874	0.847797	0.507674	-0.0879261	0.294415	0.0258868
A0QEB0	GTPase Era	era MAV_2029	839.828	839.949	787.357	793.405	839.888	790.381	0.941055	0.0256587	0.0387643	-0.0876493	1.41157	0.123723
A0A0H2ZQS5	Outer membrane protein	MAV_1970	867.076	920.565	862.671	819.695	893.821	841.183	0.941109	0.861773	0.264706	-0.0875661	0.577236	0.0505463
A0A0H3A130	Daunorubicin resistance ATP-binding protein DrrA	MAV_3250	801.526	820.423	793.723	732.731	810.974	763.227	0.941124	0.382556	0.273412	-0.087544	0.563182	0.0493032
A0QDH4	NAD-dependent protein deacetylase 1 (EC 2.3.1.286) (Regulatory protein SIR2 homolog 1)	cobB1 MAV_1735	894.85	875.871	806.832	859.674	885.361	833.253	0.941145	0.439024	0.204576	-0.0875109	0.689145	0.0603077
A0A0H2ZRG6	Acyl-CoA synthase	MAV_1328	707.573	730.884	670.809	683.12	719.228	676.964	0.941237	0.618646	0.0850417	-0.0873707	1.07037	0.0935188
A0QBX4	Enolase (EC 4.2.1.11) (2-phospho-D-glycerate hydro-lyase) (2-phosphoglycerate dehydratase)	eno MAV_1164	847.525	757.293	794.483	716.61	802.409	755.547	0.941598	0.906561	0.514036	-0.086817	0.289007	0.0250907
A0A0H2ZZ35	histidine kinase (EC 2.7.13.3)	MAV_1021	767.264	819.621	773.674	721.55	793.443	747.612	0.942239	0.997155	0.340523	-0.0858353	0.467853	0.0401583
A0A0H3A3K9	PAC2 family protein	MAV_2378	610.026	781.582	533.088	778.197	695.804	655.642	0.94228	0.777532	0.81349	-0.085772	0.0896479	0.00768928
A0QEA7	Endoribonuclease YbeY (EC 3.1.-.-)	ybeY MAV_2026	520.625	999.422	540.673	891.778	760.024	716.225	0.942373	0.805617	0.89624	-0.0856306	0.0475755	0.00407391
A0A0H2ZZK5	ABC1 family protein	MAV_4514	746.966	936.419	826.039	760.493	841.692	793.266	0.942466	0.424101	0.676723	-0.085488	0.169589	0.0144978
A0A0H2ZS42	DUF4832 domain-containing protein	MAV_1131	934.359	765.742	897.13	705.267	850.051	801.198	0.94253	0.918007	0.738902	-0.08539	0.131413	0.0112214
A0A0H2ZT15	Glyoxalase family protein	MAV_0743	1331.29	268.294	856.106	652.059	799.791	754.083	0.94285	0.241468	0.940386	-0.0849001	0.0266939	0.00226631
A0A0H3A1D3	MmpL protein	MAV_1287	769.076	834.068	802.019	709.697	801.572	755.858	0.94297	0.780987	0.503093	-0.0847165	0.298352	0.0252753
A0A0H3A120	Hexapeptide transferase family protein	MAV_3898	812.179	776.543	771.845	726.37	794.361	749.108	0.943032	0.84629	0.257724	-0.0846219	0.588845	0.0498292
A0A0H2ZWX4	Transcriptional regulator, TetR family protein	MAV_0887	648.077	750.693	525.175	794.351	699.385	659.763	0.943347	0.463731	0.809065	-0.0841389	0.0920164	0.00774216
A0A0H3A2G7	Probable enoyl-CoA hydratase (EC 4.2.1.17)	MAV_1195	953.706	607.494	827.892	645.64	780.6	736.766	0.943846	0.616958	0.843512	-0.0833762	0.0739088	0.00616224
A0A0H3A470	YtpI-like protein	MAV_4693	625.169	795.587	564.166	777.507	710.378	670.836	0.944337	0.858175	0.799366	-0.082626	0.0972543	0.00803574
A0A0H3A2D5	Helitron helicase	MAV_2417	710.79	907.126	647.442	880.695	808.958	764.068	0.944509	0.89085	0.79615	-0.0823632	0.099005	0.00815437
A0A0H3A2E8	SCP-2 sterol transfer family protein	MAV_4798	546.478	1141.91	731.922	862.871	844.193	797.397	0.944566	0.275628	0.892081	-0.0822759	0.0495957	0.00408053
A0A0H2ZZ95	Hydrolase, peptidase M42 family protein	MAV_2729	915.339	657.869	782.175	704.577	786.604	743.376	0.945045	0.372712	0.778317	-0.0815457	0.108844	0.00887573
A0A0H2ZX46	Feruloyl-CoA synthetase	MAV_1627	702.514	901.265	786.442	729.56	801.89	758.001	0.945269	0.354912	0.712446	-0.0812038	0.147248	0.0119571
A0A0H3A0H9	Acyl-CoA synthase	MAV_1343	801.416	805.047	777.755	741.278	803.232	759.516	0.945575	0.126329	0.139838	-0.0807355	0.854375	0.0689783
A0QLA0	Putative S-adenosyl-L-methionine-dependent methyltransferase MAV_4558 (EC 2.1.1.-)	MAV_4558	908.529	789.391	815.451	790.085	848.96	802.768	0.94559	0.267096	0.527382	-0.0807134	0.277875	0.0224282
A0A0H2ZS06	TPM_phosphatase domain-containing protein	MAV_2102	555.366	706.706	339.299	854.129	631.036	596.714	0.94561	0.364029	0.909915	-0.0806821	0.0409993	0.00330791
A0A0H2ZTG2	DNA polymerase III, delta subunit	MAV_1769	698.399	826.017	639.369	802.395	762.208	720.882	0.945781	0.845648	0.728328	-0.080422	0.137673	0.011072
A0A0H3A0Y9	Leucine-responsive regulatory protein	MAV_4263	888.09	672.19	702.238	773.494	780.14	737.866	0.945812	0.40589	0.745689	-0.0803739	0.127442	0.010243
A0A0H2ZXL2	Enoyl-CoA hydratase	MAV_0670	826.831	841.823	815.812	762.528	834.327	789.17	0.945876	0.349209	0.244346	-0.0802766	0.611995	0.0491288
A0A0H2ZVC0	IMP dehydrogenase family protein	MAV_2872	937.072	733.1	828.981	751.218	835.086	790.099	0.946129	0.463756	0.720194	-0.0798907	0.142551	0.0113885
A0A0H2ZTX4	Transporter, major facilitator family protein	MAV_1406	351.832	324.142	323.959	315.666	337.987	319.813	0.946228	0.370492	0.335499	-0.0797403	0.474308	0.0378215
A0A0H2ZRT2	2-methylcitrate dehydratase 2 (EC 4.2.1.79)	MAV_0346	1080.54	471.428	825.816	642.933	775.983	734.375	0.94638	0.371382	0.907868	-0.0795092	0.0419771	0.00333757
A0A0H2ZZB7	Acyltransferase family protein	MAV_0202	905.14	589.441	764.812	650.237	747.291	707.525	0.946786	0.443272	0.834848	-0.0788896	0.0783923	0.00618434
A0A0H2ZUT1	RifB protein	MAV_3109	886.511	961.338	879.98	869.643	923.924	874.811	0.946843	0.174783	0.323144	-0.0788028	0.490604	0.038661
A0A0H3A4D1	UDP-N-acetylmuramoyl-tripeptide--D-alanyl-D-alanine ligase (EC 6.3.2.10) (D-alanyl-D-alanine-adding enzyme)	murF MAV_2332	773.479	849.4	766.197	772.027	811.44	769.112	0.947836	0.0975812	0.381965	-0.0772907	0.417977	0.0323057
A0A0H3A1Z8	Protozoan/cyanobacterial globin family protein	MAV_1701	467.227	726.517	376.634	755.022	596.872	565.828	0.947989	0.764908	0.904725	-0.0770573	0.0434832	0.0033507
A0A0H2ZXS9	Precorrin-4 C11-methyltransferase (EC 2.1.1.133)	cobM MAV_2425	658.754	764.435	559.682	789.724	711.594	674.703	0.948157	0.548307	0.798154	-0.0768025	0.0979134	0.00751999
A0A0H3A3L9	Hydrolase, nudix family protein, putative	MAV_3905	940.75	832.052	817.69	863.219	886.401	840.454	0.948165	0.505037	0.517158	-0.0767898	0.286377	0.0219908
A0A0H3A1Q4	DUF2889 domain-containing protein	MAV_2582	873.87	836.01	762.261	859.529	854.94	810.895	0.948482	0.472618	0.487539	-0.0763083	0.31199	0.0238075
A0A0H3A2W1	Enoyl-CoA hydratase/isomerase family protein	MAV_0967	736.67	955.85	787.685	818.109	846.26	802.897	0.948759	0.175615	0.732933	-0.075886	0.134936	0.0102397
A0A0H2ZYJ3	Two component response transcriptional regulatory protein prra	MAV_1022	475.006	740.348	441.108	711.975	607.677	576.542	0.948763	0.986881	0.88465	-0.07588	0.0532287	0.00403899
A0A0H2ZTP2	Amidohydrolase 3	MAV_3769	713.97	753.797	668.298	724.979	733.884	696.639	0.949249	0.779872	0.394739	-0.075141	0.40369	0.0303337
A0A0H2ZVR4	Ribosomal silencing factor RsfS	rsfS MAV_1751	745.626	654.62	585.552	744.137	700.123	664.844	0.949611	0.663327	0.736757	-0.0745919	0.132676	0.00989652
A0A0H3A165	Transmembrane protein	MAV_4587	680.844	810.667	552.434	864.04	745.755	708.237	0.94969	0.502617	0.844725	-0.0744708	0.0732847	0.00545757
A0A0H2ZVW1	Pyridoxamine 5'-phosphate oxidase family protein	MAV_4705	754.752	766.794	728.933	716.096	760.773	722.514	0.94971	0.959356	0.0490513	-0.0744406	1.30935	0.0974688
A0A0H2ZWP0	Caib/baif family protein	MAV_4024	752.386	753.356	769.496	661.291	752.871	715.393	0.95022	0.0114224	0.614321	-0.0736659	0.211605	0.0155881
A0A0H2ZYJ6	Resuscitation-promoting factor RpfA	MAV_2818	824.145	507.658	671.942	594.04	665.901	632.991	0.950577	0.307294	0.858636	-0.0731241	0.0661908	0.00484014
A0A0H2ZVZ9	Endonuclease	MAV_2847	601.537	1092.44	567.731	1042.97	846.988	805.352	0.950842	0.979364	0.914139	-0.0727223	0.0389877	0.00283527
A0A0H2ZUC3	Isoleucine--tRNA ligase (EC 6.1.1.5) (Isoleucyl-tRNA synthetase) (IleRS)	ileS MAV_3235	911.179	779.61	877.68	730.681	845.395	804.18	0.951248	0.929544	0.716658	-0.072106	0.144688	0.0104329
A0QBW3	Peptidyl-tRNA hydrolase (PTH) (EC 3.1.1.29)	pth MAV_1151	1259.34	594.086	1051.24	712.78	926.711	882.01	0.951763	0.599236	0.915606	-0.071325	0.0382914	0.00273113
A0A0H3A0N9	DNA repair ATPase	MAV_3624	559.634	759.659	534.868	720.83	659.647	627.849	0.951796	0.953632	0.837537	-0.0712758	0.0769961	0.00548796
A0A0H3A2W9	Cytochrome P450	MAV_1953	693.601	808.166	621.75	807.725	750.883	714.738	0.951862	0.702978	0.772133	-0.0711751	0.112308	0.00799352
A0A0H2ZXU3	Glycosyl hydrolase family protein 3	MAV_4920	700.58	748.377	586.415	793.135	724.479	689.775	0.952098	0.289308	0.774637	-0.0708179	0.110902	0.00785384
A0A0H2ZWW5	TetR-family protein transcriptional regulator	MAV_0474	631.084	924.796	503.366	978.209	777.94	740.787	0.952242	0.705305	0.906311	-0.0705991	0.0427229	0.0030162
A0A0H2ZWN6	Glutamine--fructose-6-phosphate aminotransferase [isomerizing] (EC 2.6.1.16) (D-fructose-6-phosphate amidotransferase) (GFAT) (Glucosamine-6-phosphate synthase) (Hexosephosphate aminotransferase) (L-glutamine--D-fructose-6-phosphate amidotransferase)	glmS MAV_4377	929.742	895.667	910.468	828.009	912.705	869.238	0.952376	0.498936	0.432654	-0.0703967	0.36386	0.0256145
A0A0H2ZZA9	Inhibitor_I42 domain-containing protein	MAV_2147	815.066	552.266	687.641	614.712	683.666	651.177	0.952478	0.344662	0.833873	-0.070242	0.0788999	0.00554209
A0A0H2ZT36	Dehydrogenase	MAV_4073	622.682	881.836	730.031	703.085	752.259	716.558	0.952542	0.131916	0.809763	-0.0701456	0.0916423	0.0064283
A0QI09	Riboflavin biosynthesis protein RibBA [Includes: 3,4-dihydroxy-2-butanone 4-phosphate synthase (DHBP synthase) (EC 4.1.99.12); GTP cyclohydrolase-2 (EC 3.5.4.25) (GTP cyclohydrolase II)]	ribBA MAV_3365	937.679	751.502	868.228	741.111	844.591	804.67	0.952733	0.76276	0.757068	-0.0698556	0.120865	0.00844312
A0A0H2ZQM0	Mannitol 2-dehydrogenase (EC 1.1.1.67)	MAV_1052	822.086	921.026	897.85	763.013	871.556	830.431	0.952815	0.806009	0.671541	-0.0697327	0.172927	0.0120587
A0A0H2ZXG5	Abasic site processing protein (EC 3.4.-.-)	MAV_4181	697.228	552.877	412.719	778.411	625.053	595.565	0.952823	0.478687	0.894519	-0.0697198	0.0484102	0.00337515
A0A0H3A2R3	Ribosomal-protein-alanine acetyltransferase (EC 2.3.1.128)	rimI MAV_4368	727.283	803.653	706.629	752.312	765.468	729.471	0.952973	0.686363	0.503446	-0.0694925	0.298047	0.020712
A0A0H2ZWC2	Mn2+ and fe2+ transporters of the nramp family protein	MAV_2120	725.196	784.743	780.628	658.366	754.969	719.497	0.953014	0.577069	0.653907	-0.0694302	0.184484	0.0128088
A0A0H2ZTN7	FAD dependent oxidoreductase, putative	MAV_4582	689.896	685.282	692.166	618.438	687.589	655.302	0.953043	0.079574	0.474226	-0.069387	0.324015	0.0224824
A0A0H2ZWV4	Homoserine dehydrogenase (EC 1.1.1.3)	MAV_1509	773.288	765.195	830.978	635.33	769.241	733.154	0.953087	0.0526368	0.747794	-0.0693203	0.126218	0.00874946
A0A0H2ZUY1	Valine--tRNA ligase (EC 6.1.1.9) (Valyl-tRNA synthetase) (ValRS)	valS MAV_1724	861.157	706.919	792.724	701.929	784.038	747.326	0.953176	0.677417	0.721404	-0.0691849	0.141821	0.0098119
A0A0H2ZYF7	Glycosyl transferase, group 1 family protein (EC 2.4.1.-)	MAV_1137	776.14	862.933	796.326	766.177	819.537	781.252	0.953285	0.425681	0.49231	-0.0690211	0.307761	0.021242
A0A0H3A0S8	Oxidoreductase	MAV_1408	771.634	770.288	764.571	705.432	770.961	735.002	0.953358	0.028974	0.438042	-0.0689101	0.358485	0.0247032
A0A0H2ZZV9	Succinate dehydrogenase	MAV_4909	876.962	696.784	784.456	716.209	786.873	750.333	0.953562	0.461012	0.740946	-0.0686007	0.130213	0.00893274
A0A0H2ZUI2	3-oxoacid CoA-transferase (EC 2.8.3.5)	MAV_4786	990.756	771.961	861.223	820.792	881.359	841.007	0.954217	0.232652	0.751567	-0.0676105	0.124032	0.00838589
A0A0H3A251	L308_f3_97	MAV_4280	678.081	747.444	466.439	894.579	712.763	680.509	0.954748	0.204502	0.895409	-0.0668077	0.0479785	0.00320533
A0A0H2ZYA1	Riboflavin biosynthesis protein [Includes: Riboflavin kinase (EC 2.7.1.26) (Flavokinase); FMN adenylyltransferase (EC 2.7.7.2) (FAD pyrophosphorylase) (FAD synthase)]	ribF MAV_3678	944.919	734.031	928.484	674.604	839.475	801.544	0.954816	0.88256	0.839574	-0.0667057	0.0759412	0.00506571
A0A0H3A3Q5	Lipoprotein	MAV_2462	794.684	626.795	690.101	667.467	710.739	678.784	0.955039	0.17062	0.74225	-0.066368	0.12945	0.00859131
A0A0H3A197	Subtilase family protein	MAV_2918	947.962	832.11	808.991	891.177	890.036	850.084	0.955112	0.785601	0.630398	-0.0662581	0.200385	0.0132771
A0A0H2ZZE5	Acyl-CoA dehydrogenase, C-domain protein	MAV_1618	870.74	808.869	749.818	854.428	839.804	802.123	0.955131	0.680044	0.598441	-0.0662296	0.222979	0.0147678
A0A0H3A4G5	Beta-ketoadipyl CoA thiolase (EC 2.3.1.-)	MAV_1863	789.107	900.429	842.237	771.848	844.768	807.043	0.955342	0.71789	0.624562	-0.0659102	0.204425	0.0134737
A0A0H2ZRH9	DNA polymerase III subunit gamma/tau (EC 2.7.7.7)	dnaX MAV_0382	756.708	750.607	742.116	698.343	753.657	720.23	0.955646	0.176345	0.269514	-0.0654516	0.569419	0.0372694
A0A0H3A0V2	Membrane protein	MAV_0233	448.853	980.395	588.257	777.921	714.624	683.089	0.955872	0.436384	0.921223	-0.065111	0.035635	0.00232024
A0A0H3A4F9	ACT domain-containing protein	MAV_0926	724.199	809.511	725.212	741.025	766.855	733.118	0.956007	0.233357	0.518162	-0.0649072	0.285535	0.0185333
A0A0H3A378	General stress protein 69 (EC 1.1.1.-)	MAV_3334	890.688	683.573	772.432	733.303	787.131	752.868	0.956471	0.237744	0.775958	-0.0642065	0.110162	0.00707309
A0A0H3A0Z0	Adenylosuccinate lyase (ASL) (EC 4.3.2.2) (Adenylosuccinase)	purB MAV_0722	793.277	719.553	717.824	729.383	756.415	723.604	0.956623	0.198007	0.471958	-0.0639774	0.326097	0.0208628
A0A0H2ZUK5	Dehydrogenase	MAV_3824	810.523	779.266	728.446	792.674	794.895	760.56	0.956806	0.576669	0.437815	-0.063702	0.358709	0.0228505
A0A0H2ZU16	Bac_luciferase domain-containing protein	MAV_4404	769.025	657.218	589.534	775.193	713.121	682.364	0.956869	0.690156	0.803221	-0.0636063	0.0951652	0.00605311
A0A0H2ZSR1	ATP-dependent Clp protease proteolytic subunit (EC 3.4.21.92) (Endopeptidase Clp)	clpP MAV_1713	825.063	778.289	774.822	760.507	801.676	767.664	0.957574	0.378159	0.298864	-0.0625438	0.524527	0.0328059
A0A0H2ZQZ2	DUF3558 domain-containing protein	MAV_2964	1192.07	755.127	1158.01	707.2	973.601	932.603	0.957891	0.980124	0.90804	-0.0620673	0.0418952	0.00260032
A0A0H3A2J2	Transcriptional regulator, GntR family protein	MAV_0339	483.987	827.723	507.662	748.85	655.855	628.256	0.957919	0.779024	0.907449	-0.062024	0.0421777	0.00261603
A0A0H2ZS56	ATP-binding protein	MAV_4112	707.606	762.126	650.765	757.308	734.866	704.036	0.958047	0.602208	0.65771	-0.0618312	0.181965	0.0112511
A0A0H3A464	2'-5' RNA ligase family protein	MAV_3203	661.801	841.211	645.433	794.807	751.506	720.12	0.958236	0.884002	0.813217	-0.0615468	0.0897934	0.00552649
A0A0H2ZSA7	Diguanylate cyclase (Ggdef) domain protein	MAV_2738	889.014	956.172	813.812	954.351	922.593	884.082	0.958258	0.56758	0.669937	-0.0615144	0.173966	0.0107014
A0A0H2ZRL3	OB-fold nucleic acid binding domain protein	MAV_1318	873.695	673.542	757.513	725.695	773.619	741.604	0.958617	0.200726	0.781977	-0.0609732	0.106806	0.00651232
A0QDN6	UPF0310 protein MAV_1800	MAV_1800	767.273	608.139	663.872	654.916	687.706	659.394	0.958831	0.0715851	0.756362	-0.0606509	0.12127	0.00735514
A0A0H2ZVW7	Transcriptional regulator, TetR family protein	MAV_0711	508.937	791.548	602.27	644.685	650.243	623.478	0.958839	0.189674	0.868696	-0.0606402	0.0611324	0.00370708
A0A0H2ZU93	4-hydroxy-3-methylbut-2-en-1-yl diphosphate synthase (flavodoxin) (EC 1.17.7.3) (1-hydroxy-2-methyl-2-(E)-butenyl 4-diphosphate synthase)	ispG MAV_3725	788.827	791.218	768.517	746.494	790.022	757.505	0.95884	0.137664	0.0990798	-0.0606376	1.00401	0.0608811
A0A0H3A260	Omt protein	MAV_4048	615.647	1005.14	706.981	848	810.395	777.491	0.959397	0.44229	0.888366	-0.0598003	0.0514081	0.00307422
A0A0H2ZT78	Acetyl-CoA acetyltransferase	MAV_1198	941.764	703.09	839.138	739.016	822.427	789.077	0.95945	0.505723	0.820729	-0.059721	0.0858002	0.00512407
A0A0H3A0X8	RNA polymerase sigma-F factor	MAV_2963	951.438	1094.83	824.845	1138.53	1023.14	981.686	0.959487	0.545932	0.832445	-0.0596643	0.0796446	0.00475194
A0A0H2ZZA5	GGDEF domain protein	MAV_3132	762.511	853.511	768.966	781.631	808.011	775.298	0.959514	0.176071	0.550264	-0.0596239	0.259429	0.0154681
A0A0H3A0U7	Putative acyl-CoA dehydrogenase	MAV_4888	821.491	778.587	790.329	745.37	800.039	767.849	0.959765	0.970229	0.40906	-0.0592469	0.388213	0.0230004
A0QI28	DNA-directed RNA polymerase subunit omega (RNAP omega subunit) (EC 2.7.7.6) (RNA polymerase omega subunit) (Transcriptase subunit omega)	rpoZ MAV_3384	973.369	741.866	898.128	748.333	857.618	823.23	0.959904	0.731221	0.826316	-0.0590381	0.0828541	0.00489155
A0A0H2ZTZ6	AGPT-Pplase3 domain-containing protein	MAV_4840	835.541	856.787	857.439	767.05	846.164	812.245	0.959914	0.293943	0.541017	-0.0590225	0.266789	0.0157466
A0QI75	Alanine--tRNA ligase (EC 6.1.1.7) (Alanyl-tRNA synthetase) (AlaRS)	alaS MAV_3431	851.91	702.973	821.517	671.112	777.442	746.315	0.959962	0.993756	0.79639	-0.0589502	0.0988741	0.00582865
A0A0H3A399	Transcriptional regulator, TetR family protein	MAV_4769	892.851	854.603	817.975	860.508	873.727	839.242	0.96053	0.932526	0.351198	-0.058097	0.454448	0.0264021
A0A0H3A426	Sugar ABC transporter, sugar-binding protein	MAV_2476	573.036	726.012	543.585	704.193	649.524	623.889	0.960532	0.969015	0.83869	-0.0580943	0.0763985	0.00443832
A0A0H2ZSP0	Methoxy mycolic acid synthase 1 (EC 2.1.1.-)	MAV_4516	674.655	1089.53	863.61	831.467	882.091	847.539	0.960829	0.0984492	0.883371	-0.0576487	0.053857	0.00310478
A0A0H2ZSX2	Carveol dehydrogenase ((+)-trans-carveol dehydrogenase) (EC 1.1.1.275)	MAV_1913	936.915	892.093	811.712	946.652	914.504	879.182	0.961375	0.408324	0.668543	-0.0568281	0.174871	0.00993759
A0A0H3A3P0	MoaC domain protein	MAV_1673	703.189	673.018	612.986	710.423	688.103	661.704	0.961635	0.382322	0.656285	-0.0564389	0.182908	0.0103231
A0A0H2ZVU9	Acyl-CoA dehydrogenase protein	MAV_1838	784.417	928.629	772.246	875.128	856.523	823.687	0.961663	0.788985	0.746427	-0.0563968	0.127012	0.00716309
A0A0H2ZUY8	Glycolipid-binding family protein	MAV_0322	907.891	763.216	880.099	727.873	835.554	803.986	0.96222	0.967632	0.792068	-0.0555618	0.101237	0.00562494
A0A0H2ZWZ6	Tyrosine--tRNA ligase (EC 6.1.1.1) (Tyrosyl-tRNA synthetase) (TyrRS)	tyrS MAV_3082	837.465	794.086	800.18	770.25	815.776	785.215	0.962538	0.768988	0.365899	-0.0550843	0.436638	0.0240519
A0A0H3A3D0	L-threonine dehydratase (EC 4.3.1.19) (Threonine deaminase)	ilvA MAV_3217	882.379	950.557	917.956	846.422	916.468	882.189	0.962597	0.969426	0.559577	-0.0549962	0.25214	0.0138668
A0A0H3A1P2	inositol-phosphate phosphatase (EC 3.1.3.25)	MAV_3182	824.324	458.323	728.604	506.338	641.324	617.471	0.962807	0.694878	0.921465	-0.0546822	0.0355213	0.00194238
A0A0H2ZWC8	Short-chain dehydrogenase/reductase SDR	MAV_1815	797.48	1091.88	846.158	973.101	944.682	909.63	0.962895	0.518332	0.847197	-0.0545496	0.0720157	0.00392843
A0A0H2ZWM1	ABC transporter, quaternary amine uptake transporter (QAT) family protein, substrate-binding protein	MAV_0317	965.655	831.603	928.461	803.2	898.629	865.83	0.963502	0.956855	0.754892	-0.0536411	0.122115	0.00655038
A0A0H3A0V0	Uroporphyrinogen-III synthase (EC 4.2.1.75)	hemD MAV_4638	1009.3	1014.73	1112.19	838.696	1012.02	975.443	0.963859	0.0252873	0.833624	-0.0531057	0.0790296	0.00419692
A0A0H3A1D0	Putative transport protein MmpL4	MAV_0084	908.047	486.252	804.63	540.354	697.15	672.492	0.964631	0.71265	0.930113	-0.0519516	0.0314643	0.00163462
A0A0H2ZWX6	Cysteine desulfurase (EC 2.8.1.7)	MAV_3315	1020.76	1058.47	1072.86	933.11	1039.62	1002.99	0.964765	0.335521	0.663041	-0.0517501	0.17846	0.0092353
A0A0H2ZZD0	Cytochrome P450-SU2 (EC 1.14.-.-)	MAV_2968	593.748	715.903	686.968	576.54	654.826	631.754	0.964766	0.935855	0.805633	-0.0517485	0.0938626	0.00485725
A0A0H2ZUI4	Transaldolase (EC 2.2.1.2)	tal MAV_3328	863.29	731.626	747.987	791.215	797.458	769.601	0.965067	0.40391	0.726549	-0.0512984	0.138735	0.00711691
A0A0H2ZZC2	Regulatory protein	MAV_2214	692.232	801.787	636.592	805.497	747.01	721.044	0.965241	0.732625	0.820566	-0.0510385	0.0858864	0.00438351
A0A0H2ZSC8	Nitroreductase	MAV_3188	727.792	625.472	599.476	706.784	676.632	653.13	0.965266	0.969708	0.781265	-0.0510009	0.107201	0.00546737
A0A0H3A3W3	Putative short-chain type dehydrogenase/reductase y4lA (EC 1.-.-.-)	MAV_4177	681.226	744.861	642.779	734.362	713.043	688.571	0.965678	0.773172	0.7036	-0.0503856	0.152674	0.00769259
A0A0H2ZTI0	DUF1059 domain-containing protein	MAV_1295	250.165	766.091	328.814	652.625	508.128	490.719	0.96574	0.713637	0.959615	-0.0502935	0.0179028	0.000900395
A0A0H2ZX55	Abhydrolase_11 domain-containing protein	MAV_4733	707.321	605.506	524.067	744.065	656.414	634.066	0.965955	0.551883	0.870723	-0.0499716	0.0601198	0.00300428
A0A0H2ZTV2	Retinol dehydrogenase 12 (EC 1.1.1.-)	MAV_1968	804.349	1045.23	908.015	878.67	924.791	893.342	0.965994	0.154353	0.819728	-0.0499134	0.0863304	0.00430904
A0A0H3A0Q3	Short chain dehydrogenase	MAV_4597	756.371	881.787	789.718	792.915	819.079	791.316	0.966105	0.0324483	0.734665	-0.0497478	0.133911	0.00666176
A0A0H2ZXH2	Transcriptional regulator, TetR family protein	MAV_5169	582.214	702.774	561.67	679.817	642.494	620.743	0.966147	0.987131	0.820725	-0.0496855	0.0858022	0.00426313
A0A0H3A4X0	Trypsin	MAV_1366	886.28	796.336	830.602	795.356	841.308	812.979	0.966327	0.475529	0.616915	-0.0494162	0.209774	0.0103663
A0A0H3A236	Negative regulator of genetic competence ClpC/mecB	MAV_0556	875.237	788.636	882.971	725.12	831.937	804.045	0.966475	0.638898	0.785999	-0.0491963	0.104578	0.00514485
A0A0H2ZX14	Hydrolase, alpha/beta fold family protein	MAV_2243	866.991	866.74	704.516	972.471	866.865	838.494	0.967271	0.00119289	0.867149	-0.0480078	0.0619061	0.00297198
A0A0H2ZVQ7	PaaI family thioesterase	MAV_1584	581.091	784.014	488.66	831.777	682.553	660.218	0.967279	0.68001	0.921013	-0.0479967	0.035734	0.00171511
A0A0H3A3S0	Hydrolase, alpha/beta fold family protein	MAV_4150	842.754	952.094	769.705	966.481	897.424	868.093	0.967316	0.645757	0.818786	-0.0479404	0.0868296	0.00416264
A0A0H3A4C1	Permease of the major facilitator superfamily protein	MAV_1667	660.042	1036.3	789.156	851.978	848.17	820.567	0.967455	0.210645	0.898197	-0.047733	0.0466284	0.00222571
A0A0H2ZSF8	UPF0336 protein MAV_4527	MAV_4527	856.293	911.142	930.522	779.721	883.717	855.121	0.967641	0.444159	0.755621	-0.0474559	0.121696	0.00577519
A0A0H2ZQF9	Secreted protein	MAV_0445	959.71	820.59	934.883	787.844	890.15	861.363	0.967661	0.964771	0.80283	-0.0474269	0.0953762	0.00452339
A0A0H2ZWB1	2,5-dichloro-2,5-cyclohexadiene-1,4-diol dehydrogenase (EC 1.1.1.-)	MAV_1832	736.606	705.358	580.787	814.824	720.982	697.806	0.967854	0.169001	0.862501	-0.0471385	0.0642403	0.00302819
A0A0H3A0K2	Pyridoxamine 5'-phosphate oxidase family protein	MAV_3840	853.708	765.372	755.803	811.522	809.54	783.663	0.968035	0.716496	0.669315	-0.0468693	0.17437	0.00817259
A0A0H2ZZ65	TIGR01777 family protein	MAV_2272	590.991	609.848	513.622	649.09	600.42	581.356	0.968249	0.1761	0.806605	-0.0465497	0.0933393	0.00434492
A0A0H3A079	Helix-turn-helix DNA binding domain protein	MAV_0697	768.07	917.468	519.288	1113.71	842.769	816.5	0.96883	0.313512	0.939499	-0.0456838	0.0271035	0.00123819
A0A0H2ZZZ0	DJ-1/PfpI family protein	MAV_0073	867.842	875.956	775.979	913.979	871.899	844.979	0.969124	0.0747751	0.734481	-0.0452466	0.134019	0.00606391
A0QJD4	Glutamyl-tRNA(Gln) amidotransferase subunit A (Glu-ADT subunit A) (EC 6.3.5.7)	gatA MAV_3859	882.652	730.093	842.878	720.285	806.373	781.582	0.969256	0.861879	0.823668	-0.0450503	0.084248	0.0037954
A0A0H2ZTA1	Type VII secretion protein EccB	MAV_2933	881.086	654.644	830.326	658.209	767.865	744.268	0.969269	0.82752	0.883471	-0.045031	0.0538076	0.00242301
A0A0H2ZS68	O-acetylhomoserine sulfhydrylase	MAV_4315	931.115	928.513	990.871	811.711	929.814	901.291	0.969324	0.0184923	0.803757	-0.0449494	0.094875	0.00426458
A0A0H2ZR81	3-alpha-(Or 20-beta)-hydroxysteroid dehydrogenase (EC 1.1.1.53)	MAV_5136	833.745	823.068	840.687	765.58	828.406	803.134	0.969492	0.179793	0.5738	-0.0446986	0.241239	0.0107831
A0A0H3A3A3	AI-2E family transporter	MAV_4969	544.302	985.997	767.315	716.368	765.15	741.841	0.969538	0.146214	0.926067	-0.0446309	0.0333576	0.00148878
A0A0H3A0L9	dTDP-4-dehydrorhamnose reductase (EC 1.1.1.133)	rfbD MAV_4231	766.229	686.48	663.603	744.978	726.355	704.291	0.969624	0.987147	0.735866	-0.0445032	0.133201	0.00592789
A0QM57	Putative S-adenosyl-L-methionine-dependent methyltransferase MAV_4873 (EC 2.1.1.-)	MAV_4873	704.906	640.008	672.004	632.123	672.457	652.064	0.969673	0.701594	0.645912	-0.0444291	0.189827	0.00843383
A0QJL0	Probable DNA ligase (EC 6.5.1.1) (Polydeoxyribonucleotide synthase [ATP])	lig MAV_3937	782.841	771.53	709.051	798.779	777.186	753.915	0.970058	0.159657	0.658042	-0.0438577	0.181746	0.00797096
A0A0H2ZZC1	Nitroreductase	MAV_2845	604.403	684.395	522.419	728.167	644.399	625.293	0.97035	0.472119	0.878503	-0.0434231	0.0562567	0.00244284
A0A0H3A029	Thiopurine S-methyltransferase (Tpmt) superfamily protein	MAV_2957	636.322	774.967	502.892	866.663	705.645	684.778	0.970428	0.463633	0.924412	-0.0433063	0.0341343	0.00147823
A0A0H2ZU78	Probable M18 family aminopeptidase 2 (EC 3.4.11.-)	apeB MAV_0742	877.04	709.35	768.809	770.835	793.195	769.822	0.970533	0.0153856	0.82693	-0.0431506	0.0825315	0.00356128
A0A0H2ZUK8	Nuclear transport factor 2 (NTF2) domain family protein	MAV_2473	904.964	681.423	764.167	776.223	793.193	770.195	0.971006	0.0686004	0.856224	-0.0424485	0.0674125	0.00286156
A0A0H2ZXX6	Short chain dehydrogenase	MAV_2423	923.962	671.765	844.098	706.434	797.864	775.266	0.971677	0.636188	0.889455	-0.0414509	0.0508759	0.00210885
A0A0H2ZS67	Hydrolase, alpha/beta fold family protein	MAV_4371	786.902	745.6	749.143	740.246	766.251	744.695	0.971867	0.270117	0.414865	-0.0411685	0.382093	0.0157302
A0A0H3A388	Metallophosphoesterase	MAV_3684	1048.63	826.782	971.466	851.43	937.705	911.448	0.971999	0.631485	0.854356	-0.0409738	0.0683611	0.00280101
A0A0H2ZY89	Conserved ATP-binding protein	MAV_1665	488.627	676.843	372.203	761.227	582.735	566.715	0.972508	0.573743	0.947646	-0.0402182	0.023354	0.000939256
A0A0H2ZYE8	Sulfatase-modifying factor 1	MAV_5033	789.56	829.197	733.665	841.146	809.379	787.405	0.972852	0.449856	0.7382	-0.0397079	0.131826	0.00523453
A0A0H3A232	DeaD/DeaH family protein helicase	MAV_1548	917.773	849.577	942.373	777.066	883.675	859.72	0.972891	0.498183	0.813861	-0.0396492	0.0894498	0.00354661
A0A0H3A2R7	Arsenical pump membrane protein	MAV_0577	810.623	681.368	705.336	746.284	745.996	725.81	0.972941	0.390625	0.79397	-0.0395759	0.100196	0.00396534
A0A0H3A0F4	Glycine--tRNA ligase (EC 6.1.1.14) (Glycyl-tRNA synthetase) (GlyRS)	glyS glyQS MAV_2038	868.945	729.678	803.136	752.525	799.311	777.83	0.973125	0.443809	0.799161	-0.0393026	0.0973658	0.00382673
A0A0H2ZTD6	RDD family protein	MAV_5008	945.642	846.445	882.55	861.598	896.044	872.074	0.97325	0.265032	0.682908	-0.039118	0.165638	0.00647941
A0A0H3A4E5	Regulatory protein GntR, HTH	MAV_2560	686.953	772.582	652.549	768.349	729.767	710.449	0.973528	0.810697	0.813629	-0.0387049	0.0895734	0.00346693
A0QAB6	Uncharacterized tRNA/rRNA methyltransferase MAV_0574 (EC 2.1.1.-)	MAV_0574	958.824	585.308	850.604	653.131	772.066	751.867	0.973838	0.619217	0.932544	-0.0382467	0.0303309	0.00116005
A0A0H2ZSH5	Putative acyl-CoA dehydrogenase	MAV_2662	792.981	911.925	802.776	858.352	852.453	830.564	0.974323	0.556539	0.770509	-0.0375287	0.113223	0.00424909
A0A0H3A140	site-specific DNA-methyltransferase (adenine-specific) (EC 2.1.1.72)	MAV_5027	877.826	1024.63	950.126	904.643	951.227	927.385	0.974935	0.382544	0.7857	-0.0366221	0.104743	0.00383592
A0A0H2ZR65	Exported alanine and valine rich protein	MAV_3560	718.272	563.122	617.814	631.484	640.697	624.649	0.974952	0.111899	0.855805	-0.036597	0.0676251	0.00247488
A0A0H3A3B1	Dihydrodipicolinate reductase, N-terminus domain protein (EC 1.17.1.8)	dapB MAV_4999	913.401	714.065	805.926	780.952	813.733	793.439	0.975061	0.158692	0.858576	-0.0364357	0.0662212	0.00241282
A0A0H2ZQQ3	Bac_luciferase domain-containing protein	MAV_1954	798.457	941.018	1013.9	683.247	869.738	848.572	0.975664	0.518297	0.917155	-0.0355437	0.0375572	0.00133492
A0A0H3A368	50S ribosomal subunit assembly factor BipA (EC 3.6.5.-) (GTP-binding protein BipA)	typA bipA MAV_1307	924.252	755.41	864.103	774.713	839.831	819.408	0.975682	0.619957	0.850519	-0.0355167	0.0703158	0.00249738
A0A0H2ZVF5	Pyruvate carboxyltransferase	MAV_4025	672.326	796.265	582.684	850.277	734.295	716.481	0.97574	0.552262	0.914881	-0.035432	0.0386356	0.00136894
A0A0H3A2M8	Putative acyl-CoA dehydrogenase	MAV_1813	885.496	670.153	741.684	776.539	777.824	759.111	0.975942	0.204313	0.879568	-0.0351331	0.0557308	0.001958
A0A0H2ZY59	Short chain dehydrogenase	MAV_0612	812.727	811.242	808.297	776.716	811.984	792.506	0.976012	0.059842	0.34309	-0.0350296	0.464592	0.0162745
A0A0H2ZVH8	Protein pafC	MAV_2408	764.487	784.186	761.188	750.547	774.337	755.868	0.976149	0.63058	0.240752	-0.0348273	0.61843	0.0215382
A0A0H2ZRP8	HTH tetR-type domain-containing protein	MAV_1626	730.853	727.551	665.453	758.17	729.202	711.812	0.976152	0.0453175	0.771541	-0.0348225	0.112641	0.00392245
A0A0H3A2E2	Aldehyde dehydrogenase	MAV_1340	691.066	630.431	684.926	605.175	660.748	645.051	0.976242	0.827693	0.783654	-0.034689	0.105876	0.00367273
A0A0H3A1E3	CrtC domain-containing protein	MAV_5063	1093.33	857.369	974.219	930.645	975.35	952.432	0.976504	0.232505	0.866146	-0.0343027	0.0624087	0.00214079
A0A0H3A4Z6	Putative acyl-CoA dehydrogenase	MAV_3935	908.207	787.64	887.401	768.601	847.924	828.001	0.976504	0.990598	0.835802	-0.0343019	0.0778963	0.00267199
A0A0H2ZV84	Transcriptional regulator, TetR family protein	MAV_4919	454.223	843.564	435.635	831.827	648.893	633.731	0.976633	0.988896	0.961426	-0.0341114	0.0170843	0.000582771
A0A0H2ZVH1	Nudix hydrolase	MAV_1446	620.033	738.27	541.892	785.097	679.151	663.495	0.976946	0.576161	0.918393	-0.0336487	0.0369713	0.00124404
A0A0H3A328	DNA-binding response regulator PhoP	phoP MAV_0701	694.333	811.244	644.977	826.403	752.788	735.69	0.977287	0.728837	0.888663	-0.033146	0.0512629	0.00169916
A0A0H3A2T0	Aldehyde dehydrogenase family protein	MAV_1825	778.125	737.924	817.77	664.155	758.024	740.963	0.977492	0.325898	0.84977	-0.0328431	0.0706986	0.00232196
A0A0H2ZSW1	Amidohydrolase family protein	MAV_0646	800.488	667.219	672.213	762.579	733.853	717.396	0.977575	0.75867	0.856946	-0.0327211	0.0670463	0.00219383
A0A0H2ZSU9	Phosphate-binding protein PstS	pstS MAV_1047	486.66	750.727	531.607	678.838	618.693	605.223	0.978227	0.647598	0.937115	-0.0317585	0.0282073	0.000895822
A0A0H2ZW23	Aspartate transaminase	MAV_0381	759.869	675.648	730.919	673.547	717.759	702.233	0.978369	0.761401	0.789375	-0.0315489	0.102717	0.0032406
A0A0H3A547	Dehydrogenase	MAV_1130	327.646	1238.69	831.585	700.887	783.17	766.236	0.978377	0.18142	0.973987	-0.0315382	0.0114467	0.000361007
A0A0H2ZXU6	Cyclase/dehydrase	MAV_2309	703.274	716.551	593.564	796.946	709.912	695.255	0.979353	0.0830007	0.89882	-0.0300985	0.0463275	0.00139439
A0A0H2ZRJ6	Transposase	MAV_3554	1184.06	404.322	942.237	613.895	794.191	778.066	0.979696	0.507458	0.973055	-0.0295943	0.0118625	0.000351062
A0A0H2ZZU9	Glycogen debranching enzyme GlgX (EC 3.2.1.-)	glgX MAV_3210	886.622	740.845	820.867	774.164	813.733	797.515	0.980069	0.394756	0.851818	-0.0290443	0.069653	0.00202302
A0A0H2ZYN1	SpoOJ regulator protein	soj MAV_3068	496.605	845.62	600.577	715.492	671.113	658.035	0.980513	0.404988	0.949729	-0.0283916	0.0224002	0.000635976
A0A0H3A421	DNA repair protein RecN (Recombination protein N)	recN MAV_3075	792.276	701.668	760.633	704.311	746.972	732.472	0.980588	0.708121	0.811246	-0.0282806	0.0908474	0.00256922
A0A0H3A3X7	Two component transcriptional regulatory protein devr	MAV_4109	586.932	729.684	561.657	729.479	658.308	645.568	0.980648	0.897443	0.918498	-0.0281932	0.0369219	0.00104095
A0A0H3A2K4	Histidine kinase	MAV_4663	744.557	753.691	673.253	796.772	749.124	735.013	0.981162	0.0939883	0.840921	-0.0274361	0.0752448	0.00206442
A0A0H3A4E9	Chaperone protein DnaJ	dnaJ MAV_4806	761.447	708.765	811.469	631.257	735.106	721.363	0.981305	0.36212	0.897038	-0.027226	0.0471893	0.00128478
A0A0H2ZZ88	DUF4262 domain-containing protein	MAV_3142	753.644	539.218	484.652	784.303	646.431	634.477	0.981508	0.79082	0.954168	-0.0269282	0.020375	0.000548661
A0A0H3A306	DAP_DH_C domain-containing protein	MAV_2461	728.475	582.881	593.675	694.204	655.678	643.94	0.982098	0.769421	0.906585	-0.0260618	0.0425917	0.00111002
A0QI91	Aspartate--tRNA(Asp/Asn) ligase (EC 6.1.1.23) (Aspartyl-tRNA synthetase) (AspRS) (Non-discriminating aspartyl-tRNA synthetase) (ND-AspRS)	aspS MAV_3447	790.088	725.943	803.418	685.496	758.015	744.457	0.982113	0.634323	0.858596	-0.0260389	0.0662113	0.00172407
A0A0H2ZRB9	Mutator family transposase	MAV_2230 MAV_2973 MAV_2976 MAV_3254	1136.63	1075.41	983.992	1188.59	1106.02	1086.29	0.982163	0.370226	0.87046	-0.0259661	0.060251	0.00156448
A0A0H2ZYN3	5-carboxymethyl-2-hydroxymuconate delta-isomerase	MAV_3844	778.285	744.082	678.026	817.748	761.183	747.887	0.982532	0.305673	0.870382	-0.0254235	0.0602901	0.00153279
A0A0H3A184	Oxidoreductase family protein, NAD-binding Rossmann fold protein	MAV_2643	203.009	868.118	253.307	799.224	535.563	526.265	0.982639	0.875088	0.98472	-0.0252663	0.00668707	0.000168958
A0A0H2ZXJ6	Hypothetical invasion protein	MAV_3301	1146.96	821.704	1014.44	920.057	984.331	967.249	0.982646	0.359599	0.928852	-0.0252558	0.0320537	0.000809541
A0A0H2ZVT8	Transmembrane protein	MAV_4728	574.052	646.217	447.381	751.86	610.135	599.62	0.982767	0.296308	0.952534	-0.0250787	0.0211197	0.000529654
A0A0H2ZVV9	Putative conserved transmembrane protein	MAV_4975	655.399	731.554	574.713	788.737	693.476	681.725	0.983054	0.43526	0.927036	-0.0246576	0.0329034	0.00081132
A0A0H2ZX41	50S ribosomal protein L25 (General stress protein CTC)	rplY ctc MAV_1152	792.994	777.85	813.666	730.6	785.422	772.133	0.983081	0.229599	0.78274	-0.0246183	0.106383	0.00261896
A0A0H2ZVN5	von Willebrand factor, type A	MAV_1084	776.116	876.14	791.087	833.308	826.128	812.197	0.983138	0.508559	0.821459	-0.0245346	0.0854138	0.00209559
A0A0H2ZZE6	MtfD protein	MAV_3260	794.421	764.534	809.765	723.056	779.477	766.411	0.983236	0.422631	0.802483	-0.0243898	0.0955642	0.00233079
A0A0H3A2M2	Methylmalonyl-CoA mutase, N-terminus of large subunit	MAV_0856	840.157	893.596	815.637	889.446	866.877	852.541	0.983463	0.797895	0.78283	-0.024057	0.106332	0.00255803
A0A0H2ZY96	Cholesterol oxidase	MAV_5244	933.807	712.135	768.779	851.296	822.971	810.037	0.984284	0.453726	0.922901	-0.022853	0.0348448	0.000796308
A0A0H2ZTB0	Lipid-transfer protein	MAV_1842	812.887	908.534	799.202	896.109	860.71	847.655	0.984832	0.991666	0.865632	-0.0220503	0.0626665	0.00138182
A0A0H2ZRR8	Transcriptional regulator, TetR family protein	MAV_4851	793.104	725.453	644.691	850.845	759.278	747.768	0.98484	0.403727	0.925186	-0.0220381	0.0337711	0.000744252
A0A0H2ZZS3	Hydrolase, alpha/beta hydrolase fold family protein	MAV_5254	1069.34	927.619	1203.59	763.21	998.481	983.401	0.984897	0.396429	0.95395	-0.0219555	0.0204745	0.000449527
A0A0H2ZS32	ATP synthase subunit a (ATP synthase F0 sector subunit a) (F-ATPase subunit 6)	atpB MAV_1521	629.713	811.543	598	821.675	720.628	709.837	0.985026	0.869077	0.947135	-0.0217661	0.0235882	0.000513423
A0QBY3	Potassium-transporting ATPase potassium-binding subunit (ATP phosphohydrolase [potassium-transporting] A chain) (Potassium-binding and translocating subunit A) (Potassium-translocating ATPase A chain)	kdpA MAV_1173	832.782	619.05	780.926	649.418	725.916	715.172	0.9852	0.702302	0.939566	-0.0215115	0.0270728	0.000582375
A0A0H2ZXA2	Transmembrane alanine and glycine rich protein	MAV_3615	614.479	799.825	541.369	852.087	707.152	696.728	0.985259	0.68481	0.959288	-0.0214247	0.0180509	0.000386734
A0A0H2ZZI0	Cell division ATP-binding protein FtsE	ftsE MAV_4003	742.362	837.437	764.375	792.383	789.9	778.379	0.985415	0.364757	0.837794	-0.0211969	0.076863	0.00162925
A0A0H2ZRP3	Acyl-CoA synthase	MAV_3089	854.007	874.794	861.045	843.714	864.4	852.379	0.986093	0.884883	0.468082	-0.0202039	0.329678	0.00666079
A0A0H2ZYG4	Alkanal monooxygenase alpha chain	MAV_1409	1200.81	776.639	1095.04	854.974	988.723	975.009	0.986129	0.655754	0.960239	-0.0201511	0.0176208	0.000355079
A0A0H2ZXN9	L-carnitine dehydratase/bile acid-inducible protein F	MAV_5204	966.692	939.556	1048.46	831.923	953.124	940.193	0.986432	0.15873	0.916491	-0.019708	0.0378716	0.000746375
A0A0H2ZST9	ISAfe7, transposase OrfA	MAV_1689 MAV_1887 MAV_2160 MAV_2261 MAV_2698 MAV_3263 MAV_3272	1035.8	684.777	944.662	752.784	860.287	848.723	0.986558	0.636941	0.959153	-0.0195244	0.0181121	0.000353627
A0A0H2ZTH7	Mycocerosic acid synthase (EC 2.3.1.111)	MAV_1321	764.958	948.947	784.477	906.459	856.952	845.468	0.986599	0.74542	0.926626	-0.0194647	0.0330954	0.000644192
A0A0H2ZRQ5	Subtilase family protein	MAV_0158	837.991	704.541	738.145	784.357	771.266	761.251	0.987015	0.424453	0.900211	-0.0188563	0.0456558	0.000860902
A0A0H3A3T5	Cyclopropane-fatty-acyl-phospholipid synthase 1 (EC 2.1.1.79)	MAV_4517	806.381	892.652	866.246	810.783	849.517	838.515	0.987049	0.727489	0.85001	-0.0188064	0.0705759	0.00132728
A0A0H2ZW32	Secreted protein	MAV_0939	887.434	487.073	757.457	599.348	687.253	678.402	0.987121	0.478885	0.970933	-0.0187011	0.0128109	0.000239578
A0A0H2ZWZ9	Na+/H+ antiporter	MAV_2145	767.572	689.956	822.779	616.967	728.764	719.873	0.9878	0.459168	0.94293	-0.0177091	0.0255205	0.000451945
A0A0H2ZRU9	Integrase/recombinase	MAV_3790	628.345	818.54	797.152	632.372	723.442	714.762	0.988001	0.908996	0.951277	-0.0174149	0.0216932	0.000377785
A0QCX7	ATP synthase gamma chain (ATP synthase F1 sector gamma subunit) (F-ATPase gamma subunit)	atpG MAV_1526	740.367	753.468	758.124	718.159	746.918	738.141	0.98825	0.403322	0.716949	-0.0170526	0.144512	0.0024643
A0A0H2ZU31	NAD dependent epimerase/dehydratase family protein	MAV_2850	871.015	890.587	922.208	818.936	880.801	870.572	0.988387	0.238472	0.863661	-0.0168522	0.0636569	0.00107276
A0A0H2ZSS3	DUF4129 domain-containing protein	MAV_0414	620.976	733.159	624.964	713.687	677.068	669.326	0.988565	0.851989	0.923672	-0.0165919	0.0344823	0.000572125
A0A0H2ZWE2	Transcriptional regulator, TetR family protein	MAV_2512	553.703	717.291	455.542	801.056	635.497	628.299	0.988673	0.563019	0.973381	-0.0164345	0.0117173	0.000192568
A0A0H2ZVZ6	Anion-transporting ATPase	MAV_0449	792.731	703.899	735.314	744.417	748.315	739.866	0.988709	0.130021	0.867374	-0.0163816	0.0617934	0.00101227
A0A0H3A2P4	Putative cell division cycle protein 48	MAV_1460	853.988	770.426	810.417	795.851	812.207	803.134	0.98883	0.219738	0.850436	-0.0162062	0.0703584	0.00114025
A0A0H3A3Z9	Bac_luciferase domain-containing protein	MAV_1061	871.955	717.305	864.432	708.166	794.63	786.299	0.989515	0.993381	0.946484	-0.0152061	0.0238866	0.000363223
A0A0H3A147	dTDP-RhA:a-D-GlcNAc-diphosphoryl polyprenol, a-3-L-rhamnosyl transferase	MAV_4230	837.21	756.543	736.38	840.733	796.876	788.556	0.98956	0.837884	0.911148	-0.0151414	0.0404109	0.000611878
A0QIC6	Pyridoxal 5'-phosphate synthase subunit PdxT (EC 4.3.3.6) (Pdx2) (Pyridoxal 5'-phosphate synthase glutaminase subunit) (EC 3.5.1.2)	pdxT MAV_3482	841.297	681.306	774.053	732.84	761.302	753.447	0.989682	0.321008	0.932911	-0.0149633	0.0301596	0.000451287
A0A0H2ZUJ5	O-antigen export system ATP-binding protein RfbB	MAV_0238	818.78	711.346	765.211	749.55	765.063	757.381	0.989958	0.184302	0.900426	-0.0145602	0.0455521	0.000663248
A0A0H3A170	Pyruvate, water dikinase	MAV_5062	772.263	898.329	816.554	837.905	835.296	827.23	0.990343	0.213608	0.911137	-0.0139993	0.0404165	0.000565804
A0A0H2ZX17	Cell division protein FtsX	MAV_4002	786.128	728.334	812.882	688.77	757.231	750.826	0.991541	0.554876	0.93398	-0.0122554	0.0296623	0.000363522
A0A0H2ZUR4	Enoyl-CoA hydratase/isomerase family protein	MAV_1678	742.14	726.296	746.483	709.57	734.218	728.026	0.991567	0.516234	0.787008	-0.0122185	0.104021	0.00127098
A0A0H2ZWP2	Beta-ketoadipyl CoA thiolase (EC 2.3.1.-)	MAV_2584	758.235	870.67	855.442	760.937	814.452	808.19	0.992311	0.889958	0.939811	-0.011136	0.0269595	0.00030022
A0A0H2ZUD6	Divalent metal cation transporter MntH	mntH MAV_1044	852.755	752.977	825.495	768.02	802.866	796.757	0.992391	0.665411	0.925184	-0.011019	0.0337721	0.000372135
A0A0H2ZWY2	Conserved membrane protein	MAV_1261	723.685	737.739	775.446	674.942	730.712	725.194	0.992449	0.176898	0.923338	-0.0109347	0.0346392	0.000378769
A0A0H2ZXR0	Secretion protein Snm4	snm MAV_0157	774.465	693.12	762.126	694.965	733.793	728.545	0.992849	0.878749	0.929827	-0.0103535	0.0315979	0.000327151
A0A0H2ZXB7	NikQ protein	MAV_1940	1145.27	599.704	912.061	821.783	872.487	866.922	0.993621	0.208799	0.985769	-0.00923202	0.00622504	5.74697e-05
A0QLL2	Deoxyribose-phosphate aldolase (DERA) (EC 4.1.2.4) (2-deoxy-D-ribose 5-phosphate aldolase) (Phosphodeoxyriboaldolase) (Deoxyriboaldolase)	deoC MAV_4672	515.782	738.831	480.917	766.008	627.306	623.462	0.993872	0.845305	0.984983	-0.00886805	0.00657127	5.82744e-05
A0QJB2	D-alanine--D-alanine ligase (EC 6.3.2.4) (D-Ala-D-Ala ligase) (D-alanylalanine synthetase)	ddl MAV_3830	614.692	813.007	659.977	759.388	713.849	709.683	0.994163	0.591637	0.973447	-0.00844542	0.0116876	9.87068e-05
A0A0H3A225	3-beta hydroxysteroid dehydrogenase/isomerase family protein	MAV_1225	819.669	817.505	804.612	823.038	818.587	813.825	0.994182	0.14882	0.658773	-0.00841764	0.181264	0.00152582
A0A0H2ZY11	Putative acyltransferase, putative	MAV_1402	920.147	790.397	896.015	804.667	855.272	850.341	0.994235	0.781039	0.956097	-0.00834163	0.0194982	0.000162647
A0A0H2ZQY0	Spou rRNA methylase family protein	MAV_4788	880.984	687.817	834.207	725.826	784.401	780.017	0.994411	0.651015	0.972019	-0.00808601	0.0123253	9.96621e-05
A0A0H3A196	Carboxylic ester hydrolase (EC 3.1.1.-)	MAV_1226	865.903	734.556	890.054	701.89	800.229	795.972	0.99468	0.775929	0.973771	-0.00769591	0.011543	8.88338e-05
A0A0H2ZTD7	NADH-quinone oxidoreductase (EC 7.1.1.-)	MAV_4039	891.326	736.4	876.468	742.789	813.863	809.628	0.994797	0.906433	0.970744	-0.00752662	0.0128952	9.70571e-05
[truncated: 1,715 more rows]

## Sheet: Biofilm Condition
ProteinID	Protein names	Gene Names	Aerobic M. avium at 24h no drug R1	Aerobic M. avium at 24h no drug R2	Biofilm M. avium at 24h no drug R1	Biofilm M. avium at 24h no drug R2	Aerobic M. avium at 24h no drug	Biofilm M. avium at 24h no drug	Fold Change	F test	P Value	LogFC	Significance	Pi Score	Significance based on pi score
A0A0H2ZS63	Radical SAM domain protein	MAV_4478	4442.84	4298.56	119.412	158.581	4370.7	138.996	0.0318018	0.337528	0.000311875	-4.97475	3.50602	17.4416	#
A0A0H3A456	Fatty acid desaturase	MAV_1793	5026.27	4243.34	131.49	328.865	4634.81	230.178	0.0496628	0.314431	0.00829641	-4.33169	2.08111	9.01472	#
A0A0H3A1X5	Fatty acid desaturase	MAV_5167	3815.82	3954.27	116.56	302.313	3885.05	209.436	0.0539083	0.815506	0.000991686	-4.21335	3.00363	12.6553	#			Downregulated proteins in biofilm condition
A0A0H3A5D9	Cyanoglobin	MAV_4008	3216.9	2964.52	96.3939	344.326	3090.71	220.36	0.0712975	0.988694	0.00377644	-3.81	2.42292	9.23133	#
A0QF59	Cell division protein SepF	sepF MAV_2343	5978.67	4174.8	381.217	418.969	5076.73	400.093	0.0788092	0.0266427	0.121158	-3.66549	0.916647	3.35996	#
A0A0H2ZT05	Oxidoreductase, FAD-binding domain protein	MAV_5168	3476.05	4121.58	278.576	324.306	3798.82	301.441	0.0793513	0.090049	0.00845132	-3.6556	2.07308	7.57834	#
A0A0H2ZV98	DUF4157 domain-containing protein	MAV_2305	2731.95	2507.95	276.072	204.318	2619.95	240.195	0.0916793	0.394698	0.00243343	-3.44726	2.61378	9.01038	#			Upregulated proteins in biofilm conditions
A0A0H2ZYJ4	NAD(P)H nitroreductase	MAV_2505	4040.51	3702.47	180.05	531.587	3871.49	355.818	0.0919073	0.975087	0.00477648	-3.44368	2.32089	7.9924	#
A0A0H2ZW52	HK97 gp10 family phage protein	MAV_0827	5957.03	4749.83	482.369	511.966	5353.43	497.167	0.0928689	0.0312092	0.0785668	-3.42866	1.10476	3.78785	#
A0A0H2ZWG8	Usp domain-containing protein	MAV_4010	1927.72	3373.92	160.034	351.745	2650.82	255.889	0.096532	0.167805	0.0815732	-3.37285	1.08845	3.67119	#
A0A0H3A3J0	Universal stress protein family protein	MAV_2507	3825.13	2917.81	141.724	541.034	3371.47	341.379	0.101255	0.527872	0.025729	-3.30393	1.58958	5.25186	#
A0A0H2ZVE9	Hydroxylase	MAV_0575	3882.35	4044.83	272.86	566.651	3963.59	419.756	0.105903	0.643214	0.00223617	-3.23919	2.65049	8.58545	#
A0A0H2ZXG7	Virulence factor Mce family protein	MAV_0659	2662.52	3257.56	364.477	298.112	2960.04	331.294	0.111922	0.14142	0.0127219	-3.15943	1.89545	5.98854	#
A0A0H2ZRA7	Glucose-methanol-choline	MAV_4925	4690.85	546.093	149.679	462.798	2618.47	306.238	0.116953	0.0960054	0.381697	-3.096	0.418281	1.295	#
A0A0H2ZS60	Acyl-CoA dehydrogenase	MAV_5070	2686.69	2214.55	277.208	315.711	2450.62	296.459	0.120973	0.103602	0.0118747	-3.04724	1.92538	5.86708	#
A0A0H2ZW09	ABC-transporter integral membrane protein	MAV_0656	2654.01	2373.12	287.926	324.438	2513.57	306.182	0.121812	0.164582	0.0040914	-3.03728	2.38813	7.2534	#
A0A0H3A4H6	Mammalian cell entry protein	MAV_2538	1665.45	2347.86	264.146	229.377	2006.65	246.762	0.122972	0.0648144	0.0356819	-3.0236	1.44755	4.37682	#
A0A0H2ZVC5	Virulence factor Mce family protein	MAV_0658	3197.13	2883.16	366.364	401.792	3040.15	384.078	0.126335	0.143071	0.003519	-2.98467	2.45358	7.32313	#
A0A0H3A2I9	Alkyl hydroperoxide reductase C (Peroxiredoxin) (Thioredoxin peroxidase)	MAV_2839	2444.04	1897.98	178.061	378.291	2171.01	278.176	0.128132	0.447485	0.0228002	-2.9643	1.64206	4.86756	#
A0A0H3A1J8	Amidohydrolase family protein	MAV_2577	2145.24	2935.39	343.172	314.888	2540.31	329.03	0.129523	0.0455577	0.112177	-2.94872	0.950096	2.80156	#
A0A0H2ZX43	Transposase	MAV_4012	3508.73	3359.1	416.772	475.149	3433.91	445.96	0.12987	0.473612	0.000721594	-2.94486	3.14171	9.2519	#
A0A0H3A0H3	Alkane-1-monooxygenase	MAV_4215	2716.96	1781.93	119.135	466.133	2249.44	292.634	0.130092	0.452453	0.0592316	-2.9424	1.22745	3.61164	#
A0A0H3A2T6	Putative acyl-CoA dehydrogenase	MAV_4019	3747.79	2801.61	314.319	538.126	3274.7	426.223	0.130156	0.295733	0.0279138	-2.94168	1.55418	4.57191	#
A0A0H2ZWK1	Glycosyl transferase	MAV_2755	1669.54	2180.35	233.282	268.861	1924.94	251.071	0.13043	0.0885401	0.022605	-2.93865	1.6458	4.83642	#
A0A0H2ZR71	DUF3097 domain-containing protein	MAV_2482	2549.66	2442.12	326.422	362.504	2495.89	344.463	0.138012	0.412179	0.000694208	-2.85713	3.15851	9.02428	#
A0A0H2ZVY4	Virulence factor Mce family protein	MAV_0661	2500.74	3363.66	409.619	409.192	2932.2	409.405	0.139624	0.00062904	0.107834	-2.84038	0.967245	2.74734	#
A0A0H2ZT66	Outer membrane protein	MAV_2539	2897.13	3559.92	591.795	310.582	3228.52	451.188	0.139751	0.510908	0.0163888	-2.83907	1.78545	5.06903	#
A0A0H2ZQI0	isocitrate lyase (EC 4.1.3.1) (Isocitrase) (Isocitratase)	aceA MAV_4682	1724.03	935.308	177.057	196.51	1329.67	186.784	0.140474	0.0313959	0.211342	-2.83163	0.675015	1.91139	#
A0A0H3A1R2	Methoxy mycolic acid synthase 1 (EC 2.1.1.-)	MAV_4680	1847.2	1945.01	298.498	242.695	1896.11	270.597	0.142712	0.660132	0.00119761	-2.80883	2.92168	8.2065	#
A0A0H3A315	Diiron oxygenase	MAV_1013	2061.29	2592.47	318.192	353.934	2326.88	336.063	0.144427	0.0855438	0.0174127	-2.79159	1.75913	4.91078	#
A0A0H3A0Z1	Mce-associated membrane protein	MAV_5046	2375.35	2484.84	351.23	354.836	2430.1	353.033	0.145275	0.0419149	0.0166596	-2.78314	1.77834	4.94935	#
A0A0H2ZV28	Multifunctional fusion protein [Includes: Sulfate adenylyltransferase subunit 1 (EC 2.7.7.4) (ATP-sulfurylase large subunit) (Sulfate adenylate transferase) (SAT); Adenylyl-sulfate kinase (EC 2.7.1.25) (APS kinase) (ATP adenosine-5'-phosphosulfate 3'-phosphotransferase) (Adenosine-5'-phosphosulfate kinase)]	cysNC cysC cysN MAV_1437	2131.92	1787.21	256.479	313.621	1959.56	285.05	0.145466	0.209163	0.0107106	-2.78125	1.97019	5.47957	#
A0A0H2ZZ10	Catalase (EC 1.11.1.6)	katA MAV_4927	3453.03	603.843	197.758	395.53	2028.44	296.644	0.146243	0.0882385	0.349042	-2.77356	0.457122	1.26786	#
A0A0H2ZUW2	FtsK/SpoIIIE family protein	MAV_3639	2504.39	2871.53	427.786	368.62	2687.96	398.203	0.148143	0.203433	0.00652977	-2.75494	2.1851	6.01981	#
A0A0H2ZQM4	Extradiol ring-cleavage dioxygenase	MAV_0593	2498.87	2621.17	389.154	393.714	2560.02	391.434	0.152903	0.0474577	0.0177907	-2.70931	1.74981	4.74078	#
A0A0H3A199	D-mannonate oxidoreductase	MAV_1054	1117.8	699.591	125.165	166.973	908.694	146.069	0.160746	0.126866	0.0682485	-2.63715	1.16591	3.07467	#
A0A0H2ZUP0	Methyltransferase	MAV_2756	1998.3	2544.04	479.201	256.843	2271.17	368.022	0.162041	0.492626	0.0231411	-2.62557	1.63562	4.29443	#
A0A0H2ZXZ1	Rubredoxin	MAV_4213	1383.55	1717.16	233.419	274.523	1550.36	253.971	0.163815	0.15609	0.0163946	-2.60986	1.7853	4.65939	#
A0A0H2ZZE4	DUF3499 domain-containing protein	MAV_4221	2945.13	3114.74	529.081	463.969	3029.93	496.525	0.163873	0.466709	0.00128317	-2.60935	2.89172	7.54549	#
A0A0H3A1F6	ABC transporter permease	MAV_0655	2450.38	2470.91	448.404	365.702	2460.65	407.053	0.165425	0.309789	0.000430156	-2.59575	3.36637	8.73826	#
A0A0H3A1H9	Transposase	MAV_0363	2563.88	1006.78	130.048	471.304	1785.33	300.676	0.168415	0.274701	0.203537	-2.56991	0.691358	1.77673	#
A0A0H3A2T7	Putative acyl-CoA dehydrogenase	MAV_4018	2913.33	2534.82	430.912	511.551	2724.07	471.231	0.172988	0.267258	0.00729701	-2.53126	2.13686	5.40893	#
A0A0H2ZV46	Nitroreductase domain-containing protein	MAV_2502	3498.43	2596.06	329.863	730.031	3047.24	529.947	0.17391	0.531453	0.0363593	-2.52359	1.43939	3.63241	#
A0A0H2ZWD4	Fatty acid desaturase	MAV_1216	3243.78	1691.61	360.862	498.994	2467.69	429.928	0.174223	0.113011	0.120365	-2.521	0.919501	2.31806	#
A0A0H2ZRL8	Myo-inositol-1-phosphate synthase	MAV_0067	2105.91	1779.55	307.613	372.314	1942.73	339.964	0.174993	0.249193	0.0106018	-2.51463	1.97462	4.96545	#
A0A0H3A4G9	Amidohydrolase family protein	MAV_1851	1809.76	2284.46	316.169	408.72	2047.11	362.445	0.177052	0.245168	0.0199878	-2.49776	1.69924	4.24428	#
A0A0H3A1V4	Penicillin-binding protein	MAV_3723	2749.17	2495.73	403.477	535.041	2622.45	469.259	0.178939	0.609671	0.00436791	-2.48246	2.35973	5.85793	#
A0A0H2ZYP7	Methyltransf_25 domain-containing protein	MAV_0081	1868.23	2281.86	371.764	387.119	2075.04	379.441	0.18286	0.0472427	0.0769131	-2.45119	1.114	2.73063	#
A0A0H3A057	DUF2262 domain-containing protein	MAV_1286	1032.24	2650.61	287.828	394.946	1841.42	341.387	0.185393	0.0841517	0.205586	-2.43134	0.687006	1.67034	#
A0A0H3A1Y7	inositol-phosphate phosphatase (EC 3.1.3.25)	MAV_4484	2472.42	2644.84	510.473	441.142	2558.63	475.807	0.185962	0.486781	0.00198437	-2.42692	2.70238	6.55845	#
A0A0H2ZWT2	Oxidoreductase, 2-nitropropane dioxygenase family protein	MAV_2807	2344.86	2538.61	468.844	452.369	2441.73	460.606	0.188639	0.108015	0.00239952	-2.4063	2.61988	6.30421	#
A0A0H3A362	Universal stress protein family protein	MAV_2506	3414.73	2209.36	205.132	866.972	2812.05	536.052	0.190627	0.639336	0.0804062	-2.39118	1.09471	2.61765	#
A0A0H2ZSV4	Bac_luciferase domain-containing protein	MAV_2247	3159.86	1606.7	375.61	559.568	2383.28	467.589	0.196196	0.150105	0.133955	-2.34963	0.873042	2.05133	#
A0A0H3A3E9	Penicillin binding protein transpeptidase domain	MAV_2330	3241.27	2530.21	483.701	658.309	2885.74	571.005	0.197871	0.306593	0.0241125	-2.33736	1.61776	3.78129	#
A0A0H3A2D2	tRNA-dihydrouridine synthase (EC 1.3.1.-)	MAV_0771	1495.32	1167.69	260.648	269.701	1331.51	265.174	0.199154	0.035175	0.0968264	-2.32805	1.01401	2.36065	#
A0A0H2ZUC4	Thiolase	MAV_5079	2710.09	2671.83	609.28	477.269	2690.96	543.274	0.201889	0.359231	0.00102234	-2.30837	2.99041	6.90296	#
A0A0H2ZZV0	Sulfate adenylyltransferase subunit 2 (EC 2.7.7.4) (ATP-sulfurylase small subunit) (Sulfate adenylate transferase) (SAT)	cysD MAV_1436	2027.15	1637.26	439.136	313.821	1832.21	376.479	0.205478	0.395951	0.0192178	-2.28294	1.7163	3.9182	#
A0A0H3A1E4	TPPK_C domain-containing protein	MAV_3074	2251.41	2310.03	458.098	480.941	2280.72	469.52	0.205864	0.473055	0.000301549	-2.28023	3.52064	8.02789	#
A0A0H2ZUI5	Carboxylic acid reductase (CAR) (EC 1.2.1.-) (ATP/NADPH-dependent carboxylic acid reductase)	car MAV_3471	770.064	686.779	117.578	182.934	728.421	150.256	0.206276	0.847168	0.00827813	-2.27735	2.08207	4.74159	#
A0A0H2ZTT9	Ferredoxin	MAV_2150	2505.91	2236	348.72	637.913	2370.96	493.316	0.208066	0.956117	0.0109153	-2.26488	1.96196	4.44362	#
A0A0H3A172	Fatty acid desaturase	MAV_0772	2477.75	1997.28	421.161	513.093	2237.52	467.127	0.20877	0.240709	0.0185581	-2.26001	1.73147	3.91314	#
A0A0H2ZRE0	Putative acyl-CoA dehydrogenase	MAV_4914	1307.37	1241.52	263.392	272.245	1274.44	267.818	0.210145	0.17014	0.00108764	-2.25054	2.96352	6.66951	#
A0A0H3A3F0	Acetyl-CoA acetyltransferase	MAV_0615	2295.44	2198.8	499.614	445.122	2247.12	472.368	0.21021	0.653731	0.000975487	-2.25009	3.01078	6.77454	#
A0A0H3A177	Cation efflux family protein	MAV_3555	938.129	577.784	189.168	129.572	757.957	159.37	0.210262	0.208686	0.0818165	-2.24974	1.08716	2.44582	#
A0A0H2ZSY8	Rieske-type oxygenase	MAV_0633	2130.04	2175.62	438.932	477.838	2152.83	458.385	0.212922	0.899532	0.000312602	-2.2316	3.50501	7.82178	#
A0A0H2ZZI6	Acyltransferase domain protein	MAV_0080	1780.06	1689.17	370.916	370.122	1734.62	370.519	0.213603	0.0111214	0.0211925	-2.227	1.67382	3.72759	#
A0A0H3A3W5	ErfK/YbiS/YcfS/YnhG family protein	MAV_1661	2568.97	1136.64	382.388	416.244	1852.81	399.316	0.215519	0.0300894	0.291302	-2.21411	0.535656	1.186	#
A0A0H2ZZ36	Dihydrodipicolinate reductase, N-terminus domain protein (EC 1.17.1.8)	dapB MAV_3665	1557.44	1420.24	348.091	313.004	1488.84	330.547	0.222017	0.318779	0.00371614	-2.17126	2.42991	5.27596	#
A0A0H2ZVA1	17 kDa surface antigen family protein	MAV_0828	1506.93	2678.12	351.306	583.421	2092.52	467.363	0.223349	0.249111	0.112601	-2.16263	0.948459	2.05116	#
A0A0H2ZYC4	DNA repair exonuclease	MAV_1427	1771.77	1633.94	488.525	272.301	1702.85	380.413	0.223397	0.722526	0.00926824	-2.16232	2.033	4.39599	#
A0A0H2ZXZ5	ABC transporter, CydDC cysteine exporter (CydDC-E) family protein, permease/ATP-binding protein CydD	cydD MAV_3166	2669.08	2129.36	417.053	655.033	2399.22	536.043	0.223423	0.528761	0.0241527	-2.16215	1.61703	3.49627	#
A0A0H2ZZW2	peptidoglycan glycosyltransferase (EC 2.4.1.129)	ftsW MAV_2335	2834.64	2442.73	558.387	631.052	2638.68	594.72	0.225385	0.23342	0.00937393	-2.14954	2.02808	4.35943	#
A0A0H2ZV36	Conserved membrane protein	MAV_0566	2761.56	2158.52	675.722	435.92	2460.04	555.821	0.22594	0.481897	0.0278311	-2.14599	1.55547	3.33802	#
A0QMX8	Putative S-adenosyl-L-methionine-dependent methyltransferase MAV_5149 (EC 2.1.1.-)	MAV_5149	1373.22	1450.45	271.543	372.378	1411.84	321.96	0.228044	0.832224	0.00337828	-2.13262	2.4713	5.27035	#
A0A0H2ZT24	MPAB_Lcp_cat domain-containing protein	MAV_2862	1927.59	2059.89	480.26	433.913	1993.74	457.086	0.229261	0.429025	0.00207412	-2.12494	2.68317	5.70157	#
A0A0H2ZV09	DUF3071 domain-containing protein	MAV_1010	1977.39	1683.68	535.631	315.789	1830.53	425.71	0.232561	0.818091	0.0166267	-2.10432	1.77919	3.744	#
A0QHI6	Quinolinate synthase (EC 2.5.1.72)	nadA MAV_3191	2002.72	2264.36	467.702	526.964	2133.54	497.333	0.233103	0.283605	0.00665354	-2.10096	2.17695	4.57369	#
A0A0H3A2K8	FAD dependent oxidoreductase, putative	MAV_2172	1735.71	1895.81	416.257	451.447	1815.76	433.852	0.238937	0.275478	0.00349921	-2.0653	2.45603	5.07244	#
A0QHX0	Protoheme IX farnesyltransferase (EC 2.5.1.141) (Heme B farnesyltransferase) (Heme O synthase)	ctaB MAV_3326	2391.63	1107.42	320.234	515.83	1749.53	418.032	0.23894	0.192445	0.176867	-2.06528	0.752352	1.55382	#
A0A0H2ZY70	Alpha/beta hydrolase fold domain protein	MAV_1200	2170.04	2190.56	515.09	534.803	2180.3	524.946	0.240768	0.974395	7.38691e-05	-2.05429	4.13154	8.48736	#
A0A0H2ZYY1	Cell envelope-related transcriptional attenuator domain family protein	MAV_5148	2035.84	2476.61	575.205	512.487	2256.22	543.846	0.241043	0.179965	0.0164824	-2.05264	1.78298	3.65982	#
A0A0H2ZSM9	Aldehyde dehydrogenase	MAV_5095	1388.07	1670.23	257.423	482.011	1529.15	369.717	0.241779	0.855959	0.0233431	-2.04824	1.63184	3.3424	#
A0A0H2ZWA1	Alpha/beta hydrolase fold domain protein	MAV_3814	1661.17	1488.99	328.238	435.554	1575.08	381.896	0.242462	0.709647	0.00715089	-2.04417	2.14564	4.38605	#
A0A0H2ZXZ6	Glycosyl transferase, group 1 family protein (EC 2.4.1.-)	MAV_1024	747.252	1000.68	252.645	174.109	873.968	213.377	0.244147	0.382614	0.0380431	-2.03418	1.41972	2.88797	#
A0A0H2ZR85	DNA or RNA helicase of superfamily protein II	MAV_3772	1357.16	1070.42	268.922	329.365	1213.79	299.143	0.246454	0.264525	0.0247139	-2.02061	1.60706	3.24724	#
A0A0H2ZUF2	DNA-directed DNA polymerase (EC 2.7.7.7)	MAV_3224	2138.95	1944.97	498.546	509.807	2041.96	504.177	0.246908	0.0738295	0.00396763	-2.01796	2.40147	4.84606	#
A0A0H3A135	DUF3060 domain-containing protein	MAV_4846	1482.78	1531.58	475.666	280.76	1507.18	378.213	0.250941	0.312384	0.00782562	-1.99458	2.10648	4.20154	#
A0A0H2ZVD5	Amidohydrolase 2	MAV_2591	1799.58	2186.48	572.289	430.981	1993.03	501.635	0.251695	0.445857	0.0185411	-1.99025	1.73187	3.44685	#
A0A0H2ZUE4	FO synthase (EC 2.5.1.147) (EC 4.3.1.32)	MAV_1312	2291.42	1806.72	460.363	574.191	2049.07	517.277	0.252444	0.293686	0.0254095	-1.98596	1.595	3.16762	#
A0A0H2ZSH3	Acetyl-CoA acetyltransferase	MAV_2702	2060.73	2329.42	525.422	583.454	2195.07	554.438	0.252583	0.270834	0.00694512	-1.98517	2.15832	4.28463	#
A0A0H2ZSG9	Alpha-ketoglutarate-dependent taurine dioxygenase (EC 1.14.11.17)	MAV_4353	2114.48	2405.54	516.598	635.131	2260.01	575.865	0.254807	0.492413	0.00859324	-1.97253	2.06584	4.07493	#
A0Q9F3	Putative phenylalanine aminotransferase (EC 2.6.1.-)	pat MAV_0250	1425.99	1883.71	499.655	343.7	1654.85	421.677	0.254813	0.418113	0.0363571	-1.97249	1.43941	2.83922	#
A0A0H2ZT35	Short chain dehydrogenase	MAV_2864	1865.06	1487.62	436.509	418.543	1676.34	427.526	0.255036	0.0605569	0.0221319	-1.97123	1.65498	3.26235	#
A0A0H2ZRW6	Haloacid dehalogenase	MAV_1053	1192.49	1726.09	441.139	305.014	1459.29	373.077	0.255656	0.318028	0.0586603	-1.96773	1.23166	2.42356	#
A0A0H2ZRR9	Metallothionein	MAV_4993	2251.55	2087.2	619.409	501.274	2169.37	560.341	0.258297	0.793535	0.00393253	-1.9529	2.40533	4.69736	#
A0QHJ1	Biotin synthase (EC 2.8.1.6)	bioB MAV_3196	1967.05	2054.85	523.821	528.888	2010.95	526.354	0.261744	0.0734068	0.000876238	-1.93377	3.05738	5.91227	#
A0QDG9	50S ribosomal protein L27	rpmA MAV_1730	2437.3	1247.09	360.671	605.769	1842.19	483.22	0.262307	0.258583	0.154781	-1.93067	0.810283	1.56439	#
A0A0H2ZZS3	Hydrolase, alpha/beta hydrolase fold family protein	MAV_5254	1069.34	927.619	230.718	294.183	998.481	262.45	0.26285	0.536071	0.0109455	-1.92769	1.96077	3.77975	#
A0A0H2ZWI6	Methyltransf_11 domain-containing protein	MAV_3877	1567.72	1558.27	397.581	426.787	1563	412.184	0.263714	0.398296	0.000177813	-1.92295	3.75004	7.21115	#
A0QIR6	Protein RecA (Recombinase A)	recA MAV_3627	1998.34	1866.8	466.325	557.835	1932.57	512.08	0.264974	0.773871	0.00316645	-1.91608	2.49943	4.7891	#
A0A0H2ZUL9	NAD(P)H nitroreductase	MAV_4111	3128.67	2157.89	266.471	1145.52	2643.28	705.998	0.267091	0.936917	0.0977798	-1.90459	1.00975	1.92317	#
A0A0H2ZUV4	p450 heme-thiolate protein	MAV_0641	1572.57	1740.02	438.624	467.372	1656.29	452.998	0.273501	0.216476	0.00494725	-1.87038	2.30564	4.31241	#
A0A0H3A5U6	DUF2867 domain-containing protein	MAV_4718	1157.92	1359.77	328.856	367.625	1258.85	348.24	0.276634	0.241607	0.0124989	-1.85395	1.90313	3.5283	#
A0A0H2ZSJ9	Mammalian cell entry protein	MAV_0663	1988.56	2165.18	640.437	512.634	2076.87	576.536	0.277599	0.797563	0.00523696	-1.84893	2.28092	4.21726	#
A0A0H2ZTK9	Condensation domain protein	MAV_1762	1733.34	2508.85	621.714	558.156	2121.1	589.935	0.278127	0.104118	0.0589143	-1.84618	1.22978	2.2704	#
A0A0H2ZUM8	Short chain dehydrogenase	MAV_4486	1974.43	1290.72	426.458	482.919	1632.58	454.688	0.27851	0.104906	0.075347	-1.8442	1.12293	2.07092	#
A0A0H2ZVD1	NikQ protein	MAV_5097	1978.83	1832.74	498.349	564.809	1905.79	531.579	0.278929	0.543621	0.00339251	-1.84203	2.46948	4.54885	#
A0A0H2ZXQ9	Polyamine aminopropyltransferase (Putrescine aminopropyltransferase) (PAPT) (Spermidine synthase) (SPDS) (SPDSY) (EC 2.5.1.16)	speE MAV_3480	2174.39	2347.33	717.778	550.589	2260.86	634.183	0.280505	0.978459	0.00542234	-1.8339	2.26581	4.15527	#
A0A0H2ZX91	NlpC/P60 family protein	MAV_3208	2297.8	1583.1	558.085	531.112	1940.45	544.598	0.280655	0.0480301	0.159111	-1.83313	0.7983	1.46339	#
A0A0H2ZZ93	Acetyl-CoA C-acyltransferase	MAV_2127	1565.01	1626.06	483.736	413.367	1595.53	448.551	0.28113	0.909874	0.00164518	-1.83069	2.78379	5.09626	#
A0A0H2ZZA8	DNA repair protein RadA	radA MAV_0568	1489.56	1621.21	406.44	471.973	1555.38	439.206	0.282378	0.588088	0.00431144	-1.8243	2.36538	4.31516	#
A0A0H3A2N2	RNA polymerase sigma factor	MAV_4359	1269.4	1754.52	480.274	382.687	1511.96	431.48	0.285378	0.252753	0.0486417	-1.80905	1.31299	2.37527	#
A0A0H2ZU04	FAD-dependent oxidoreductase	MAV_2316	1244.65	1470.5	288.88	488.035	1357.58	388.458	0.286141	0.920107	0.0232963	-1.8052	1.63271	2.94738	#
A0A0H2ZYL8	Cell division protein FtsZ	ftsZ MAV_2340	1739.02	1726.52	565.06	430.361	1732.77	497.711	0.287234	0.117834	0.00298585	-1.7997	2.52493	4.54412	#
A0A0H3A305	Putative glycosyl transferase (EC 2.-.-.-)	MAV_3262	1732.39	884.053	483.532	268.897	1308.22	376.214	0.287577	0.315516	0.166891	-1.79798	0.777567	1.39805	#
A0QLP6	Chaperonin GroEL 2 (EC 5.6.1.7) (60 kDa chaperonin 2) (Chaperonin-60 2) (Cpn60 2)	groEL2 groL2 MAV_4707	1870.78	1075.44	421.627	438.863	1473.11	430.245	0.292066	0.0275883	0.231784	-1.77564	0.634916	1.12738	#
A0A0H3A0R5	SnoaL-like domain-containing protein	MAV_0635	1974.45	2190.99	604.831	634.323	2082.72	619.577	0.297485	0.172356	0.00553064	-1.74911	2.25722	3.94814	#
A0A0H3A0J0	Oxidoreductase, electron transfer component	MAV_0590	1822.45	1713.93	531.826	527.339	1768.19	529.583	0.299506	0.0526203	0.00191667	-1.73934	2.71745	4.72658	#
A0A0H2ZTW0	Enoyl-CoA hydratase/isomerase	MAV_0148	1852.46	992.363	397.353	455.404	1422.41	426.378	0.299757	0.085805	0.147052	-1.73813	0.832528	1.44704	#
A0A0H2ZTF5	Cell division initiation protein	MAV_3785	1775.07	2022.38	639.488	501.366	1898.72	570.427	0.300427	0.648524	0.011179	-1.73491	1.9516	3.38585	#
A0A0H3A3C8	Acyl-CoA synthase	MAV_1759	2042.17	2123.8	650.264	609.134	2082.99	629.699	0.302306	0.594252	0.00098754	-1.72592	3.00545	5.18716	#
A0A0H2ZXB1	Virulence factor mce family protein	MAV_4548	1971.57	1625.91	397.395	690.667	1798.74	544.031	0.302451	0.89585	0.0311161	-1.72522	1.50701	2.59994	#
A0A0H2ZXD5	Molybdopterin oxidoreductase Fe4S4 domain family protein	MAV_4983	2016.49	1605.96	529.222	568.917	1811.22	549.069	0.303149	0.122729	0.0256729	-1.7219	1.59052	2.73873	#
A0A0H3A2B6	Hydrolase, alpha/beta fold family protein	MAV_4515	1496	1786.85	576.131	428.87	1641.42	502.501	0.306137	0.596741	0.0198752	-1.70775	1.70169	2.90606	#
A0A0H2ZSJ8	DUF3109 family protein	MAV_4657	2152.38	1725.18	636.383	554.095	1938.78	595.239	0.307018	0.242288	0.0252258	-1.70361	1.59816	2.72263	#
A0QJE5	tRNA-specific 2-thiouridylase MnmA (EC 2.8.1.13)	mnmA MAV_3871	2460.54	2174.58	630.92	801.972	2317.56	716.446	0.309138	0.686365	0.0106551	-1.69368	1.97244	3.34068	#
A0A0H3A3Q9	Acyl-CoA synthase	MAV_0644	1878.48	1553.54	531.76	530.048	1716.01	530.904	0.309383	0.00670847	0.0867276	-1.69253	1.06184	1.7972	#
A0A0H2ZVS4	3-hydroxyacyl-CoA dehydrogenase (EC 1.1.1.35)	MAV_0981	1708.13	1441.98	459.634	516.775	1575.05	488.204	0.309961	0.269272	0.0153233	-1.68984	1.81465	3.06647	#
A0A0H2ZX03	Sulfotransferase family protein	MAV_3270	1174.79	1360.31	507.34	278.705	1267.55	393.022	0.310065	0.867953	0.0271887	-1.68936	1.56561	2.64488	#
A0A0H2ZVX3	Dihydropteroate synthase (DHPS) (EC 2.5.1.15) (Dihydropteroate pyrophosphorylase)	folP MAV_1352	1565.24	2019.53	625.591	488.181	1792.38	556.886	0.310696	0.373979	0.0349688	-1.68643	1.45632	2.45597	#
A0A0H3A0Y7	3-oxoacyl-[acyl-carrier-protein] synthase 1 (EC 2.3.1.41)	MAV_2192	1861.99	2000.06	665.389	541.894	1931.02	603.641	0.312602	0.929131	0.00483351	-1.6776	2.31574	3.88488	#
A0A0H2ZYP8	Rieske-type oxygenase	MAV_1638	1208.91	1578.69	438.755	434.564	1393.8	436.66	0.313287	0.0144314	0.121439	-1.67445	0.915641	1.53319	#
A0A0H3A4I5	Phosphatidylethanolamine N-methyltransferase	MAV_1288	1378.63	1362.2	395.299	464.669	1370.41	429.984	0.313762	0.296056	0.00143349	-1.67226	2.84361	4.75524	#
A0A0H2ZWW7	3-ketosteroid-delta-1-dehydrogenase	MAV_0624	1841.75	1506.07	478.334	576.213	1673.91	527.274	0.314995	0.361247	0.0224662	-1.6666	1.64847	2.74734	#
A0A0H2ZZ33	Daunorubicin resistance ABC transporter ATPase subunit	MAV_5181	1783.99	1308.52	440.125	537.552	1546.26	488.839	0.316143	0.257335	0.0488425	-1.66135	1.3112	2.17836	#
A0A0H2ZU81	Cellulase domain-containing protein	MAV_0332	2306.45	2048.83	387.129	992.73	2177.64	689.929	0.316824	0.512096	0.0456021	-1.65825	1.34101	2.22373	#
A0A0H2ZVK4	Phosphoenolpyruvate carboxykinase [GTP] (PEP carboxykinase) (PEPCK) (EC 4.1.1.32) (GTP-dependent phosphoenolpyruvate carboxykinase) (GTP-PEPCK)	pckG MAV_4963	1833.94	1590.51	549.116	539.711	1712.22	544.414	0.317957	0.0491703	0.0657519	-1.6531	1.18209	1.95411	#
A0A0H2ZW51	Replicative DNA helicase (EC 3.6.4.12)	MAV_0079	1386.94	1861.66	481.522	552.929	1624.3	517.225	0.31843	0.190096	0.0439347	-1.65095	1.35719	2.24066	#
A0A0H3A405	2-hydroxy-6-oxo-6-phenylhexa-2,4-dienoate hydrolase (EC 3.7.1.-)	MAV_0592	1887.35	1537.72	552.223	543.563	1712.53	547.893	0.319931	0.0315287	0.0946794	-1.64417	1.02374	1.68321	#
A0A0H2ZTY5	Phenyloxazoline synthase MbtB (Mycobactin synthetase protein B)	MAV_3056	1911.62	1672.16	546.354	607.918	1791.89	577.136	0.322082	0.320398	0.0101988	-1.6345	1.99145	3.25503	#
A0A0H2ZXZ2	Ribonucleoside-diphosphate reductase subunit beta (EC 1.17.4.1)	MAV_3913	1572.98	1504.55	461.029	530.465	1538.77	495.747	0.322172	0.990655	0.00217672	-1.6341	2.6622	4.35029	#
A0QLF3	Mycobacterial beta-ketoacyl-[acyl-carrier-protein] synthase III (Beta-ketoacyl-ACP synthase III) (KAS III) (EC 2.3.1.301) (3-oxoacyl-[acyl-carrier-protein] synthase 3) (3-oxoacyl-[acyl-carrier-protein] synthase III)	fabH MAV_4612	1665.48	1672.27	565.059	510.724	1668.88	537.892	0.322308	0.158205	0.000585509	-1.63349	3.23247	5.2802	#
A0A0H3A524	Amidohydrolase 2	MAV_5262	1474.53	1403.15	411.686	517.089	1438.84	464.387	0.322752	0.757935	0.00423935	-1.6315	2.3727	3.87107	#
A0A0H2ZUF8	Amidohydrolase family protein	MAV_1591	1986.79	1096.14	411.051	585.258	1541.47	498.154	0.323169	0.245937	0.148224	-1.62964	0.829082	1.3511	#
A0A0H2ZZ22	Virulence factor Mce family protein	MAV_4551	1265.66	1435.12	267.917	607.524	1350.39	437.721	0.324144	0.58928	0.0406173	-1.62529	1.39129	2.26125	#
A0A0H3A5Q9	Malyl-CoA lyase	MAV_0343	1211.72	1476.78	489.884	388.166	1344.25	439.025	0.326594	0.466537	0.0237203	-1.61443	1.62488	2.62325	#
A0A0H2ZTE2	BpmI methyltransferase	MAV_4226	1912.5	1949.55	603.251	659.617	1931.03	631.434	0.326994	0.740348	0.00067278	-1.61266	3.17213	5.11558	#
A0A0H2ZRY6	Phenyloxazoline synthase MbtB (Mycobactin synthetase protein B)	MAV_2014	2253.06	1328.69	645.042	535.972	1790.88	590.507	0.329731	0.149543	0.123155	-1.60064	0.909546	1.45586	#
A0A0H3A1S9	Pyridoxamine 5'-phosphate oxidase family protein	MAV_4110	2654.32	1480.61	282.776	1081.6	2067.46	682.187	0.329963	0.760868	0.190277	-1.59962	0.720614	1.15271	#
A0A0H2ZV42	Malonyl CoA-acyl carrier protein transacylase (EC 2.3.1.39)	MAV_2194	1280.76	1751.33	606.73	401.244	1516.05	503.987	0.332435	0.524209	0.0587418	-1.58886	1.23105	1.95596	#
A0QKT1	Phosphoglucosamine mutase (EC 5.4.2.10)	glmM MAV_4384	1280.48	1411.46	507.049	390.062	1345.97	448.555	0.333259	0.92821	0.00943898	-1.58529	2.02507	3.21032	#
A0A0H2ZT26	Phenyloxazoline synthase MbtB (Mycobactin synthetase protein B)	MAV_3243	1580.27	1786.24	550.645	579.582	1683.25	565.114	0.335727	0.17772	0.00853978	-1.57464	2.06855	3.25723	#
A0A0H3A2R9	N-acyl-D-glutamate amidohydrolase	MAV_2959	1666.33	1380.84	444.799	579.402	1523.59	512.101	0.336115	0.560947	0.0234895	-1.57297	1.62913	2.56257	#
A0QMX9	Putative S-adenosyl-L-methionine-dependent methyltransferase MAV_5150 (EC 2.1.1.-)	MAV_5150	1370.85	994.63	354.366	441.03	1182.74	397.698	0.336252	0.288273	0.0554789	-1.57239	1.25587	1.97472	#
A0A0H2ZTN6	Acetyl-CoA acetyltransferase	MAV_0980	1575.12	1290.47	461.406	502.232	1432.79	481.819	0.33628	0.181378	0.0221044	-1.57227	1.65552	2.60292	#
A0A0H2ZUE0	Copper-translocating P-type ATPase (EC 3.6.3.4)	MAV_5246	1344.8	1293.2	392.011	495.22	1319	443.615	0.336327	0.590206	0.0043154	-1.57206	2.36498	3.7179	#
A0A0H2ZUF3	DoxD family protein/pyridine nucleotide-disulfide oxidoreductase	MAV_2867	1743.71	1422.81	440.873	625.885	1583.26	533.379	0.336886	0.665891	0.0297383	-1.56967	1.52668	2.39639	#
A0A0H3A158	Pigment production hydroxylase (EC 1.-.-.-)	MAV_0591	2083.21	1681.3	629.817	646.199	1882.25	638.008	0.338959	0.0518663	0.0251473	-1.56082	1.59951	2.49654	#
A0A0H2ZSV0	Cyclohexanone monooxygenase	MAV_3029	1955.62	1979.8	570.742	763.612	1967.71	667.177	0.339063	0.158813	0.00553838	-1.56037	2.25662	3.52117	#
A0A0H3A0S9	Pyruvate synthase	MAV_1717	1827.89	1537.5	505.158	638.69	1682.7	571.924	0.339885	0.548768	0.0200783	-1.55688	1.69727	2.64245	#
A0A0H2ZS23	Acyl carrier protein (ACP)	acpP MAV_2193	1749.23	1048.69	369.749	581.657	1398.96	475.703	0.340041	0.374004	0.127696	-1.55622	0.893823	1.39098	#
A0QFB4	Prokaryotic ubiquitin-like protein Pup (Bacterial ubiquitin-like modifier)	pup MAV_2403	1192.13	1373.87	505.866	367.563	1283	436.714	0.340385	0.82823	0.017724	-1.55476	1.75144	2.72307	#
A0A0H3A1D7	NAD-dependent malic enzyme (EC 1.1.1.38)	MAV_1381	1269.44	1354.91	408.803	495.827	1312.18	452.315	0.344706	0.988549	0.00499331	-1.53656	2.30161	3.53657	#
A0A0H2ZZ51	Methyltransferase, UbiE/COQ5 family protein	MAV_3903	1395.15	1387.66	472.263	487.283	1391.41	479.773	0.344812	0.588576	8.47096e-05	-1.53612	4.07207	6.25518	#
A0A0H2ZSE8	ErfK/YbiS/YcfS/YnhG family protein	MAV_4986	1547.65	992.155	391.402	489.431	1269.9	440.417	0.346812	0.222404	0.0987777	-1.52778	1.00534	1.53594	#
A0A0H2ZQI6	FMN-dependent dehydrogenase	MAV_4477	1495.9	1377.88	413.186	589.574	1436.89	501.38	0.348934	0.75081	0.0126232	-1.51897	1.89883	2.88427	#
A0A0H2ZU47	Mce-family protein mce2c	MAV_4549	1455.5	1901.54	649.962	535.813	1678.52	592.887	0.353221	0.318995	0.0421432	-1.50136	1.37527	2.06477	#
A0A0H2ZY54	dUTPase	MAV_3591	1588.35	1474.93	633.252	450.422	1531.64	541.837	0.353762	0.706981	0.0116072	-1.49915	1.93527	2.90126	#
A0A0H3A3K6	Beta-lactamase	MAV_3275	1215.39	1604.28	498.295	499.639	1409.83	498.967	0.35392	0.00440037	0.133889	-1.49851	0.873256	1.30858	#
A0A0H2ZQT6	Histidine N-alpha-methyltransferase (EC 2.1.1.44) (Histidine trimethyltransferase)	egtD MAV_0402	1710.52	1923.59	676.931	610.691	1817.06	643.811	0.354315	0.383778	0.00892087	-1.49689	2.04959	3.06802	#
A0A0H2ZXA9	ATP-binding protein	MAV_1971	1953.71	1036.25	446.049	614.483	1494.98	530.266	0.354698	0.231176	0.174501	-1.49534	0.758202	1.13377	#
A0A0H2ZUW7	Signal transduction histidine kinase, nitrogen specific	MAV_3381	1895.81	1333.21	496.434	650.502	1614.51	573.468	0.355196	0.340338	0.0703096	-1.49331	1.15299	1.72177	#
A0A0H2ZUX2	Integral membrane protein	MAV_2314	1400.74	1509.85	594.683	439.213	1455.29	516.948	0.355219	0.779167	0.0100886	-1.49322	1.99617	2.98072	#
A0A0H3A1B0	MmpL10 protein	MAV_1761	1171.07	1305.45	473.786	408.239	1238.26	441.013	0.356155	0.57782	0.00867819	-1.48942	2.06157	3.07055	#
A0A0H3A3J5	Cell envelope-related transcriptional attenuator domain family protein	MAV_4232	1629.26	1733.26	667.41	530.504	1681.26	598.957	0.356255	0.827105	0.00624917	-1.48902	2.20418	3.28206	#
A0A0H2ZYQ6	MmpL4 protein	MAV_2510	1473.59	1099.34	437.209	480.019	1286.47	458.614	0.356491	0.145015	0.048061	-1.48806	1.31821	1.96157	#
A0A0H3A0A2	D-alanyl-D-alanine carboxypeptidase	MAV_4305	1265.67	1619.56	480.497	549.269	1442.61	514.883	0.35691	0.24438	0.035741	-1.48637	1.44683	2.15053	#
A0A0H3A1R9	Trypsin	MAV_2901	1478.05	1922.97	450.702	764.976	1700.51	607.839	0.357445	0.783025	0.0568812	-1.48421	1.24503	1.84788	#
A0A0H2ZWM6	Probable tRNA sulfurtransferase (EC 2.8.1.4) (Sulfur carrier protein ThiS sulfurtransferase) (Thiamine biosynthesis protein ThiI) (tRNA 4-thiouridine synthase)	thiI MAV_2717	1529.83	1324.53	507.059	514.346	1427.18	510.702	0.357841	0.0451786	0.0706934	-1.48261	1.15062	1.70592	#
A0A0H2ZT33	Acetyl-CoA acetyltransferase	MAV_1076	1757.63	1749.56	662.617	594.169	1753.6	628.393	0.358345	0.149438	0.000936666	-1.48058	3.02842	4.4838	#
A0A0H2ZW43	Carveol dehydrogenase (EC 1.1.1.275)	MAV_3550	1722.76	1479.8	586.555	564.176	1601.28	575.366	0.359317	0.116952	0.0138469	-1.47667	1.85865	2.74461	#
A0A0H2ZS91	Virulence factor Mce family protein	MAV_4547	1205.02	1617.92	554.808	459.963	1411.47	507.385	0.359473	0.287481	0.0507544	-1.47604	1.29453	1.91078	#
A0A0H3A3K8	Alkanesulfonate monoxygenase family protein	MAV_4628	2294.1	1607.41	718.071	691.552	1950.75	704.812	0.361302	0.0491465	0.170722	-1.46872	0.767711	1.12755	#
A0A0H2ZUZ7	Acyl-CoA synthase	MAV_0217	1481.69	1212	500.748	473.21	1346.84	486.979	0.36157	0.129556	0.0239608	-1.46765	1.6205	2.37833	#
A0A0H3A1V3	Putative acyl-CoA dehydrogenase	MAV_4500	1436.8	1307.61	422.273	570.049	1372.2	496.161	0.361579	0.914687	0.0123191	-1.46762	1.90942	2.8023	#
A0A0H2ZYF9	AAA_15 domain-containing protein	MAV_1428	1417.51	1246.04	468.106	502.118	1331.77	485.112	0.36426	0.249316	0.0104899	-1.45696	1.97923	2.88365	#
A0A0H2ZVB8	Formamidopyrimidine-DNA glycosylase	MAV_3195	1754.07	1315.95	617.919	502.24	1535.01	560.08	0.36487	0.328683	0.0499906	-1.45455	1.30111	1.89253	#
A0A0H2ZXI7	4Fe-4S Wbl-type domain-containing protein	MAV_0632	1613.05	1562.17	657.855	501.805	1587.61	579.83	0.365223	0.401293	0.00656631	-1.45315	2.18268	3.17176	#
A0A0H2ZZJ5	Sulfonate binding protein	MAV_0141	1678.58	1477.01	594.738	559.037	1577.8	576.888	0.365629	0.223203	0.0102956	-1.45155	1.98735	2.88473	#
A0A0H3A2X6	DUF3145 domain-containing protein	MAV_2185	1477.53	1429.82	543.012	523.134	1453.68	533.073	0.366707	0.502664	0.000787016	-1.4473	3.10402	4.49244	#
A0A0H3A2H1	DNA helicase (EC 3.6.4.12)	MAV_4147	1432.65	1386.09	479.006	559.307	1409.37	519.156	0.36836	0.669082	0.0027072	-1.44081	2.56748	3.69926	#
A0A0H2ZVX4	Transporter, major facilitator family protein	MAV_3702	966.339	1028.43	306.188	431.153	997.382	368.67	0.369638	0.587104	0.0120918	-1.43581	1.91751	2.75319	#
A0A0H3A3L2	Putative cytochrome P450 124 (EC 1.14.-.-)	MAV_1734	1530.39	2050.81	750.405	574.134	1790.6	662.27	0.369858	0.415815	0.0544844	-1.43496	1.26373	1.81339	#
A0A0H3A2A3	NADP-dependent alcohol dehydrogenase c (EC 1.1.1.2)	MAV_3911	1438.96	1075.48	449.744	488.216	1257.22	468.98	0.373029	0.134265	0.0497755	-1.42264	1.30298	1.85368	#
A0A0H2ZRW8	Hydrogenobyrinate a,c-diamide synthase (EC 6.3.5.9) (Hydrogenobyrinic acid a,c-diamide synthase)	cobB MAV_3704	1806.63	1095.1	584.139	500.601	1450.87	542.37	0.373825	0.148806	0.126604	-1.41957	0.897551	1.27413	#
A0A0H3A432	Secretory lipase family protein	MAV_3194	1185.93	1348.62	462.715	485.323	1267.28	474.019	0.374045	0.175811	0.0105492	-1.41872	1.97678	2.80449	#
A0A0H2ZWF6	Monooxygenase, flavin-binding family protein	MAV_0175	537.381	929.744	257.797	291.019	733.562	274.408	0.374076	0.107549	0.144934	-1.4186	0.83883	1.18996	#
A0A0H3A005	Thioredoxin reductase (EC 1.8.1.9)	trxB MAV_5301	1513.23	1184.81	489.275	522.908	1349.02	506.092	0.375154	0.129939	0.0362744	-1.41444	1.4404	2.03737	#
A0A0H2ZVJ4	Adenosine 5'-phosphosulfate reductase (APS reductase) (EC 1.8.4.10) (5'-adenylylsulfate reductase) (Thioredoxin-dependent 5'-adenylylsulfate reductase)	cysH MAV_1786	1873.63	1512.69	571.331	699.994	1693.16	635.662	0.37543	0.435994	0.0312916	-1.41339	1.50457	2.12654	#
A0A0H2ZUP7	ABC transporter, ATP-binding protein CydC	MAV_3167	1584.48	1519.99	587.933	581.922	1552.24	584.928	0.376829	0.118341	0.00111895	-1.40802	2.95119	4.15533	#
A0A0H2ZT64	Cobalamin biosynthesis protein cobIJ (EC 2.1.1.130, EC 2.1.1.131)	MAV_2430	1431.55	1389.61	472.379	592.363	1410.58	532.371	0.377413	0.428216	0.00519608	-1.40578	2.28432	3.21126	#
A0A0H2ZTN8	Response regulator receiver modulated serine phosphatase	MAV_4242	1282.11	1414.98	483.405	534.983	1348.55	509.194	0.377587	0.471448	0.00713194	-1.40512	2.14679	3.0165	#
A0A0H2ZTU9	Probable ferredoxin/ferredoxin--NADP reductase (EC 1.18.1.2)	MAV_1015	1368.56	1217.6	372.474	608.174	1293.08	490.324	0.379191	0.725306	0.0290742	-1.399	1.53649	2.14956	#
A0A0H2ZR37	Cytochrome P450	MAV_0358	2168.45	1623.62	701.05	737.741	1896.04	719.396	0.379421	0.0856155	0.0498525	-1.39813	1.30231	1.8208	#
A0A0H2ZZI4	Acyl-ACP thioesterase superfamily protein	MAV_4683	1309.86	1309.87	549.922	445.632	1309.87	497.777	0.380021	0.000171396	0.0408222	-1.39585	1.3891	1.93898	#
A0A0H3A208	Virulence factor Mce family protein	MAV_4550	1614.67	1537.04	592.877	608.09	1575.85	600.484	0.381053	0.246412	0.00164025	-1.39194	2.78509	3.87667	#
A0A0H3A3Z4	Taurine catabolism dioxygenase TauD, TfdA family protein	MAV_3959	1376.78	1373.57	554.544	504.687	1375.17	529.615	0.385126	0.0818965	0.000871634	-1.3766	3.05967	4.21192	#
A0A0H3A221	Fis family transcriptional regulator	MAV_4724	1581.99	1775.95	657.326	639.875	1678.97	648.6	0.386308	0.114246	0.00881294	-1.37218	2.05488	2.81966	#
A0A0H3A039	Alpha oxoglutarate ferredoxin oxidoreductase, beta subunit	orB MAV_1718	1609.16	1260.7	519.916	588.984	1434.93	554.45	0.386394	0.249139	0.0383678	-1.37185	1.41603	1.94259	#
A0A0H2ZZI2	Glycosyl transferase, group 1 family protein (EC 2.4.1.-)	MAV_3879	1193.6	1475.91	599.217	436.864	1334.75	518.04	0.388117	0.664515	0.0375261	-1.36544	1.42567	1.94666	#
A0A0H2ZUK9	Putative acyltransferase	MAV_4409	1297.38	1452.38	587.281	493.236	1374.88	540.259	0.392949	0.694386	0.0115914	-1.34759	1.93587	2.60875	#
A0A0H2ZSP5	Bifunctional udp-galactofuranosyl transferase glft	MAV_0209	1458.55	1297.45	578.339	511.211	1378	544.775	0.395337	0.5027	0.0107905	-1.33885	1.96696	2.63345	#
A0A0H2ZWQ3	DNA-binding response regulator MtrA	MAV_4209	1348.15	1340.85	555.176	508.261	1344.5	531.718	0.395476	0.196411	0.000851973	-1.33834	3.06957	4.10813	#
A0A0H2ZX50	Glyco_hydro_4C domain-containing protein	MAV_5107	1561.82	1404.24	579.715	593.507	1483.03	586.611	0.395548	0.111157	0.00769485	-1.33807	2.1138	2.82842	#
A0A0H2ZXW9	3-oxoacyl-[acyl-carrier-protein] synthase 2 (EC 2.3.1.41)	MAV_2191	1510.43	1252.64	518.463	574.723	1381.53	546.593	0.395642	0.273583	0.0240688	-1.33773	1.61855	2.16518	#
A0A0H3A034	Zn-ribbon domain-containing OB-fold protein	MAV_1966	1436.5	1368.78	695.537	423.303	1402.64	559.42	0.398833	0.310433	0.0265727	-1.32614	1.57557	2.08942	#
A0A0H2ZTV9	Erythronolide synthase, modules 3 and 4 (EC 2.3.1.94)	MAV_2450	1391.83	1500.28	592.279	563.347	1446.05	577.813	0.399579	0.331942	0.00415204	-1.32345	2.38174	3.1521	#
A0A0H2ZYX4	Aminotransferase (EC 2.6.1.-)	MAV_2208	1368.1	1198.05	555.785	471.606	1283.08	513.696	0.400362	0.585243	0.0148676	-1.32062	1.82776	2.41378	#
A0A0H2ZU34	DUF6542 domain-containing protein	MAV_1231	1257.98	1269.3	517.951	494.21	1263.64	506.08	0.400493	0.566691	0.00030124	-1.32015	3.52109	4.64836	#
A0A0H2ZZ61	Cyclopropane-fatty-acyl-phospholipid synthase 1 (EC 2.1.1.79)	MAV_0130	2016.99	1500.44	659.273	760.556	1758.72	709.915	0.403655	0.246527	0.0575867	-1.3088	1.23968	1.6225	#
A0A0H2ZZ12	Transport permease protein	MAV_2004	1406.43	1452.07	599.236	565.35	1429.25	582.293	0.407412	0.81317	0.00112418	-1.29544	2.94916	3.82046	#
A0A0H2ZUH2	DJ-1/PfpI family protein	MAV_2773	1293.85	1147.18	453.798	541.595	1220.52	497.696	0.407775	0.686778	0.0136951	-1.29415	1.86344	2.41157	#
A0A0H3A181	TrnB2 protein	MAV_2531	946.757	1266.63	482.689	420.198	1106.69	451.444	0.407922	0.245649	0.0566456	-1.29364	1.24683	1.61295	#
A0A0H2ZUU4	Pks11 protein	MAV_3105	1836.03	1200.43	455.278	785.72	1518.23	620.499	0.408699	0.610431	0.129078	-1.29089	0.889148	1.14779	#
A0A0H2ZZU4	PknM protein	MAV_2123	1066.17	1105.49	455.584	434.137	1085.83	444.861	0.409697	0.63578	0.00121849	-1.28737	2.91418	3.75163	#
A0A0H2ZTP0	Channel-forming protein	MAV_3073	1151.67	1309.55	537.449	472.709	1230.61	505.079	0.410428	0.49548	0.013548	-1.2848	1.86813	2.40016	#
A0A0H2ZR75	Amylo-alpha-1,6-glucosidase	MAV_1025	1327.4	1220.6	464.224	582.065	1274	523.145	0.410632	0.937485	0.0110306	-1.28408	1.9574	2.51347	#
A0A0H3A1F8	Toxin	MAV_1033	1901.63	1410	691.242	669.656	1655.82	680.449	0.410945	0.0558675	0.0581442	-1.28298	1.23549	1.58512	#
A0A0H3A082	Beta-hydroxyacyl-ACP dehydratase	MAV_0620	1506.8	1505.23	610.543	635.257	1506.02	622.9	0.413607	0.0807836	0.000196534	-1.27367	3.70656	4.72092	#
A0A0H2ZSB9	Putative flavin reductase	MAV_0594	1452.64	1473.63	709.102	502.365	1463.14	605.733	0.413996	0.128831	0.0143688	-1.27231	1.84258	2.34433	#
A0A0H3A1Y8	Putative acyl-CoA dehydrogenase	MAV_0587	1476.19	1449.86	598.542	616.709	1463.03	607.626	0.415321	0.769104	0.000349383	-1.2677	3.4567	4.38206	#
A0A0H3A1D5	Polysaccharide deacetylase domain protein	MAV_5248	2316.26	2278.4	1069.6	839.352	2297.33	954.478	0.415473	0.207485	0.00746435	-1.26717	2.12701	2.69529	#
A0A0H2ZU67	Short chain dehydrogenase	MAV_2700	1580.72	1323.3	642.154	568.19	1452.01	605.172	0.416781	0.356243	0.0241069	-1.26264	1.61786	2.04277	#
A0A0H3A1I1	Thioredoxin domain-containing protein	MAV_4619	1542.04	1197.37	514.596	627.74	1369.7	571.168	0.417001	0.40386	0.0479151	-1.26188	1.31953	1.66508	#
A0A0H3A0L2	Cell envelope-related function transcriptional attenuator domain protein	MAV_0673	1535.92	1433.4	757.992	481.022	1484.66	619.507	0.417273	0.451379	0.0279188	-1.26094	1.5541	1.95962	#
A0A0H2ZUY0	2-keto-4-pentenoate hydratase	MAV_0625	1395.91	1583.47	689.871	554.052	1489.69	621.962	0.41751	0.797986	0.0173434	-1.26012	1.76087	2.2189	#
A0A0H2ZSP3	RNA-binding protein KhpA (KH-domain protein A)	khpA MAV_3763	1949.41	1298.31	720.507	635.857	1623.86	678.182	0.417636	0.164611	0.102344	-1.25968	0.989936	1.24701	#
A0A0H2ZZJ3	Acyl-CoA dehydrogenase	MAV_2600	1355.99	1246.13	569.215	526.403	1301.06	547.809	0.421049	0.473112	0.00607027	-1.24794	2.21679	2.76643	#
A0A0H3A4Y7	Phosphotransferase enzyme family protein	MAV_5276	1348.16	1289.41	559.068	554.886	1318.79	556.977	0.422341	0.0904798	0.00149084	-1.24352	2.82657	3.5149	#
A0QGI9	Alkyl hydroperoxide reductase AhpD (EC 1.11.1.28) (Alkylhydroperoxidase AhpD)	ahpD MAV_2840	1511.7	1742.05	655.619	726.746	1626.88	691.182	0.424853	0.381323	0.016194	-1.23497	1.79065	2.21139	#
A0A0H2ZV65	Coenzyme A biosynthesis bifunctional protein CoaBC (DNA/pantothenate metabolism flavoprotein) (Phosphopantothenoylcysteine synthetase/decarboxylase) (PPCS-PPCDC) [Includes: Phosphopantothenoylcysteine decarboxylase (PPC decarboxylase) (PPC-DC) (EC 4.1.1.36) (CoaC); Phosphopantothenate--cysteine ligase (EC 6.3.2.5) (CoaB) (Phosphopantothenoylcysteine synthetase) (PPC synthetase) (PPC-S)]	coaBC MAV_3383	1394.51	1230.98	607.173	510.293	1312.74	558.733	0.425622	0.680948	0.0155183	-1.23236	1.80916	2.22952	#
A0A0H2ZYX3	Peptidase_C39_2 domain-containing protein	MAV_2745	1469.36	1551.04	415.945	870.191	1510.2	643.068	0.425817	0.226514	0.0640892	-1.23169	1.19322	1.46968	#
A0A0H2ZSP2	Putative acyl-CoA dehydrogenase	MAV_0618	1483.12	1354.49	584.545	629.762	1418.81	607.154	0.427932	0.430402	0.00698083	-1.22455	2.15609	2.64023	#
A0A0H2ZQL6	Sensor-type histidine kinase PrrB (EC 2.7.13.3)	MAV_0147	1202.13	1147.41	484.424	521.302	1174.77	502.863	0.428053	0.755113	0.00240229	-1.22414	2.61937	3.20648	#
A0A0H2ZRU7	GAP family protein	MAV_3059	1017.84	944.277	379.519	462.808	981.057	421.164	0.429296	0.921131	0.00970438	-1.21996	2.01303	2.45581	#
A0A0H2ZXL5	Helper protein	MAV_2529 MAV_2676 MAV_2692 MAV_3532	1482.21	1025.99	452.47	624.802	1254.1	538.636	0.429501	0.459854	0.0991778	-1.21927	1.00359	1.22364	#
A0A0H2ZQH6	Putative acyltransferase	MAV_3274	1145.27	1495.22	655.328	480.178	1320.24	567.753	0.430037	0.590839	0.0614482	-1.21747	1.21149	1.47495	#
A0A0H3A0M6	Acyl-CoA synthase	MAV_1150	1088.62	1323.75	602.955	437.692	1206.18	520.324	0.431381	0.780044	0.0412031	-1.21297	1.38507	1.68004	#
A0A0H3A2X9	AclJ protein	MAV_0613	1843.13	1597.2	709.305	778.019	1720.17	743.662	0.43232	0.346901	0.0166686	-1.20983	1.7781	2.1512	#
A0A0H2ZSX8	Succinate--CoA ligase [ADP-forming] subunit alpha (EC 6.2.1.5) (Succinyl-CoA synthetase subunit alpha) (SCS-alpha)	sucD MAV_1075	1548.5	1091.44	553.818	591.121	1319.97	572.469	0.433698	0.103686	0.0825992	-1.20524	1.08302	1.3053	#
A0A0H2ZXB6	DNA helicase (EC 3.6.4.12)	MAV_4143	1282.46	1264.91	564.249	541.902	1273.69	553.076	0.434232	0.847504	0.000388396	-1.20346	3.41073	4.10468	#
A0A0H3A1P1	ThiF family protein	MAV_3131	1247.25	1310.76	560.727	552.189	1279.01	556.458	0.43507	0.170147	0.00196042	-1.20068	2.70765	3.25102	#
A0A0H2ZUU0	Lipid-transfer protein	MAV_1964	1798.16	1366.94	620.092	757.72	1582.55	688.906	0.435313	0.393359	0.0585618	-1.19987	1.23239	1.47871	#
A0A0H2ZRM8	APH domain-containing protein	MAV_2979	1121.23	1531.43	614.24	541.761	1326.33	578	0.435789	0.222673	0.0694875	-1.1983	1.15809	1.38774	#
A0A0H3A2B7	Cytochrome P450 superfamily protein	MAV_1397	1254	1442.2	534.692	640.404	1348.1	587.548	0.435834	0.6516	0.0195505	-1.19815	1.70884	2.04745	#
A0A0H2ZSG2	Protease	MAV_3675	1031.41	1140.41	482.387	465.545	1085.91	473.966	0.43647	0.195194	0.00802328	-1.19605	2.09565	2.50649	#
A0A0H2ZT32	3-oxoacyl-[acyl-carrier-protein] synthase 2 (EC 2.3.1.41)	MAV_4343	1357.84	1227.01	553.992	578.118	1292.43	566.055	0.437979	0.232178	0.00828273	-1.19107	2.08183	2.4796	#
A0A0H2ZV82	Acetyl-CoA acetyltransferase	MAV_5069	1544.49	1108.71	503.19	662.237	1326.6	582.714	0.439252	0.445567	0.0850093	-1.18688	1.07053	1.27059	#
A0A0H3A094	Long-chain specific acyl-CoA dehydrogenase (EC 1.3.8.8)	MAV_2561	995.47	1177.73	493.924	461.268	1086.6	477.596	0.439532	0.225732	0.022339	-1.18596	1.65094	1.95794	#
A0A0H3A075	Virulence factor Mce family protein	MAV_0949	1255.43	1403.23	608.621	563.922	1329.33	586.272	0.441029	0.37393	0.0106243	-1.18106	1.9737	2.33105	#
A0A0H2ZR95	4-hydroxyacetophenone monooxygenase	MAV_2805	1211.65	1514.08	616.052	590.299	1362.86	603.176	0.44258	0.10816	0.0376679	-1.17599	1.42403	1.67464	#
A0A0H2ZW80	DUF3043 domain-containing protein	MAV_2285	1237.54	1450.78	592.627	597.268	1344.16	594.947	0.442617	0.0277043	0.0898643	-1.17587	1.04641	1.23044	#
A0A0H2ZWV3	Thioesterase family protein	MAV_2246	1165.19	1176.67	506.25	532.307	1170.93	519.278	0.443476	0.528546	0.000477017	-1.17307	3.32147	3.89632	#
A0A0H2ZYJ7	Hydrolase, alpha/beta fold family protein	MAV_4061	1567.23	1360.05	514.767	783.44	1463.64	649.104	0.443486	0.836346	0.0407406	-1.17304	1.38997	1.63049	#
A0A0H3A1N8	40-residue YVTN family beta-propeller repeat-containing protein	MAV_1185	864.99	696.274	264.163	432.432	780.632	348.297	0.446173	0.998309	0.0682594	-1.16432	1.16584	1.35741	#
A0A0H3A111	Putative acyl-CoA dehydrogenase	MAV_0617	1412.95	1424.02	685.799	586.026	1418.49	635.913	0.448304	0.140661	0.00408844	-1.15745	2.38844	2.7645	#
A0A0H2ZYJ1	Amidohydrolase 2	MAV_0860	1214.29	1225.52	497.086	596.691	1219.9	546.889	0.448305	0.142901	0.00549978	-1.15745	2.25965	2.61543	#
A0A0H2ZXD7	Cytochrome D ubiquinol oxidase, subunit II (EC 1.10.3.-)	cydB MAV_3165	1681.51	1356.96	567.824	795.539	1519.24	681.682	0.448701	0.778985	0.0517125	-1.15618	1.2864	1.48731	#
A0A0H3A160	DUF1214 domain-containing protein	MAV_0629	1307.39	1250.72	548.591	600.37	1279.06	574.481	0.449145	0.942632	0.00295435	-1.15475	2.52954	2.92098	#
A0QIB9	Crossover junction endodeoxyribonuclease RuvC (EC 3.1.21.10) (Holliday junction nuclease RuvC) (Holliday junction resolvase RuvC)	ruvC MAV_3475	1338.94	1174.57	524.092	619.049	1256.76	571.571	0.454798	0.667005	0.0186529	-1.1367	1.72925	1.96565	#
A0A0H3A0N5	Cytochrome P450 superfamily protein	MAV_0940	1231.21	1238.54	601.087	524.144	1234.87	562.616	0.455607	0.120926	0.00328836	-1.13414	2.48302	2.81609	#
A0QHH0	Indole-3-glycerol phosphate synthase (IGPS) (EC 4.1.1.48)	trpC MAV_3175	1338.57	1262.57	582.762	602.744	1300.57	592.753	0.455763	0.327344	0.00306722	-1.13364	2.51326	2.84913	#
A0A0H3A0Q8	Endonuclease NucS (EC 3.1.-.-)	nucS MAV_1541	1194.99	1146.92	542.631	525.552	1170.95	534.092	0.456116	0.434604	0.00160062	-1.13253	2.79571	3.16622	#
A0A0H3A1U7	Propionyl-CoA carboxylase beta chain (EC 6.4.1.3)	MAV_2190	1122.35	1249.45	563.306	519.798	1185.9	541.552	0.456659	0.419924	0.0106933	-1.13081	1.97089	2.2287	#
A0QEY6	Lipoyl synthase (EC 2.8.1.8) (Lip-syn) (LS) (Lipoate synthase) (Lipoic acid synthase) (Sulfur insertion protein LipA)	lipA MAV_2270	1418.12	1243.13	517.945	698.545	1330.62	608.245	0.457113	0.979902	0.0289848	-1.12938	1.53783	1.73679	#
A0A0H2ZTA2	Acyl-CoA dehydrogenase fadE12 (EC 1.3.99.-)	MAV_1088	1276.51	1256.23	553.623	608.131	1266.37	580.877	0.458694	0.453493	0.00179467	-1.1244	2.74601	3.08761	#
A0A0H2ZUF4	Caib/baif family protein	MAV_0893	1186.19	1472.04	636.384	583.674	1329.12	610.029	0.458973	0.23218	0.0385027	-1.12352	1.41451	1.58923	#
A0A0H3A5G1	DUF2334 domain-containing protein	MAV_0731	1293.16	1056.19	523.799	557.672	1174.68	540.736	0.460326	0.180773	0.0338465	-1.11927	1.47049	1.64587	#
A0A0H2ZW10	assimilatory sulfite reductase (ferredoxin) (EC 1.8.7.1)	MAV_1787	1331.63	1182.84	579.804	579.772	1257.23	579.788	0.461163	0.000278738	0.069633	-1.11665	1.15718	1.29217	#
A0A0H3A5B8	Sulfotransferase family protein	MAV_3273	1247.77	1421.21	769.474	462.05	1334.49	615.762	0.461422	0.654013	0.0553398	-1.11584	1.25696	1.40257	#
A0A0H2ZYN6	Glucanase (EC 3.2.1.-)	MAV_0326	1139.39	933.509	484.474	474.873	1036.45	479.674	0.462805	0.059332	0.0325918	-1.11152	1.48689	1.65272	#
A0QMC0	R2-like ligand binding oxidase (EC 1.-.-.-) (Ribonucleotide reductase R2 subunit homolog) (Ribonucleotide reductase small subunit homolog)	MAV_4937	1349.33	1736.22	706.801	724.793	1542.77	715.797	0.463968	0.0591695	0.0507012	-1.1079	1.29498	1.43472	#
A0A0H2ZY21	4HBT domain-containing protein	MAV_1820	1266.26	1125.37	574.366	536.508	1195.82	555.437	0.464484	0.334218	0.012729	-1.1063	1.8952	2.09667	#
A0A0H3A1C5	DNA-binding response regulator	MAV_4660	1230.12	1270.57	598.8	568.257	1250.34	583.528	0.466695	0.823407	0.00144155	-1.09945	2.84117	3.12372	#
A0A0H2ZX40	Ribonucleoside-diphosphate reductase (EC 1.17.4.1)	MAV_3919	1294.46	1166.45	572.037	576.618	1230.45	574.328	0.466761	0.0455394	0.061608	-1.09924	1.21036	1.33048	#
A0A0H2ZQF4	Phenyloxazoline synthase MbtB (Mycobactin synthetase protein B)	MAV_2013	1480.72	1622.82	820.743	628.532	1551.77	724.637	0.466974	0.810572	0.0202474	-1.09859	1.69363	1.8606	#
A0A0H2ZZR6	SseC protein	MAV_0755	1527.55	1446.94	680.691	711.258	1487.25	695.974	0.467961	0.461471	0.00295451	-1.09554	2.52951	2.77118	#
A0QBP0	Succinate--CoA ligase [ADP-forming] subunit beta (EC 6.2.1.5) (Succinyl-CoA synthetase subunit beta) (SCS-beta)	sucC MAV_1074	1447.21	1044.87	553.804	614.894	1246.04	584.349	0.468964	0.191857	0.0829638	-1.09245	1.08111	1.18106	#
A0A0H2ZTQ2	Putative cytochrome P450 124 (EC 1.14.-.-)	MAV_0616	1278.55	1533.17	640.703	678.135	1405.86	659.419	0.469051	0.18585	0.0284565	-1.09218	1.54582	1.68832	#
A0A0H2ZVR7	Enoyl-CoA hydratase	MAV_0643	1544.77	1236.09	636.327	669.266	1390.43	652.796	0.469492	0.135354	0.0415389	-1.09083	1.38154	1.50703	#
A0QAG9	4-hydroxy-2-oxovalerate aldolase (HOA) (EC 4.1.3.39) (4-hydroxy-2-keto-pentanoic acid aldolase) (4-hydroxy-2-oxopentanoate aldolase)	MAV_0627	1276.7	1384.87	594.042	657.944	1330.78	625.993	0.470395	0.679371	0.00785095	-1.08806	2.10508	2.29044	#
A0A0H3A3P9	Mammalian cell entry protein	MAV_0664	1193.2	1132.02	528.09	566.772	1162.61	547.431	0.470863	0.7179	0.0034428	-1.08662	2.46309	2.67644	#
A0A0H2ZUH4	L-lysine N6-monooxygenase MbtG (EC 1.14.13.59) (Lysine 6-N-hydroxylase) (Lysine N6-hydroxylase) (Lysine-N-oxygenase) (Mycobactin synthase protein G)	MAV_2015	1301.82	1508.79	769.498	554.622	1405.3	662.06	0.471115	0.976133	0.0380001	-1.08585	1.42022	1.54214	#
A0A0H3A083	DUF4160 domain-containing protein	MAV_1656	1190.33	1226.1	548.952	591.106	1208.21	570.029	0.471795	0.895992	0.00187112	-1.08377	2.7279	2.95641	#
A0A0H2ZU87	DNA-binding protein	MAV_0619	1409.62	1228.82	613.271	631.579	1319.22	622.425	0.471812	0.128486	0.0165829	-1.08372	1.78034	1.92938	#
A0A0H2ZXI5	3'(2'),5'-bisphosphate nucleotidase, putative	MAV_2129	1643.71	1463.58	803.055	663.63	1553.64	733.342	0.472015	0.838687	0.0187373	-1.08309	1.72729	1.87082	#
A0A0H3A351	Phosphoglycerate mutase family protein	MAV_4620	1462.46	1187.94	599.94	656.806	1325.2	628.373	0.474173	0.260076	0.0381623	-1.07652	1.41837	1.52689	#
A0A0H3A053	Short chain dehydrogenase	MAV_0630	1212.96	1426.34	731.189	522.444	1319.65	626.817	0.474987	0.986007	0.043409	-1.07404	1.36242	1.46329	#
A0QKY2	Putative S-adenosyl-L-methionine-dependent methyltransferase MAV_4435 (EC 2.1.1.-)	MAV_4435	1417.23	1176.12	571.283	662.503	1296.68	616.893	0.47575	0.460525	0.034122	-1.07173	1.46697	1.57218	#
A0A0H2ZVW4	Methionine synthase (EC 2.1.1.13) (5-methyltetrahydrofolate--homocysteine methyltransferase)	metH MAV_2379	1316.03	1193.16	601.14	592.683	1254.59	596.911	0.475781	0.087499	0.00865411	-1.07163	2.06278	2.21053	#
A0A0H2ZTR8	Cytochrome P450 superfamily protein	MAV_2138	1390.06	1038.28	514.591	642.023	1214.17	578.307	0.476297	0.442508	0.0767262	-1.07007	1.11506	1.19319	#
A0A0H2ZXI2	MtfB protein	MAV_3266	1057.23	1083.81	509.384	515.118	1070.52	512.251	0.478505	0.270563	0.000592381	-1.06339	3.2274	3.43199	#
A0A0H2ZV58	Methionine aminopeptidase (MAP) (MetAP) (EC 3.4.11.18) (Peptidase M)	map MAV_4432	1218.59	1204.09	558.271	609.736	1211.34	584.004	0.482115	0.349623	0.00181114	-1.05255	2.74205	2.88614	#
A0QCX9	ATP synthase epsilon chain (ATP synthase F1 sector epsilon subunit) (F-ATPase epsilon subunit)	atpC MAV_1528	1456.84	1400.19	640.151	737.64	1428.52	688.896	0.482246	0.670224	0.00575984	-1.05216	2.23959	2.35641	#
A0A0H3A4H5	4HBT domain-containing protein	MAV_2559	1031.97	1101.03	570.419	459.121	1066.5	514.77	0.482673	0.707079	0.0137991	-1.05088	1.86015	1.9548	#
A0A0H3A0V0	Uroporphyrinogen-III synthase (EC 4.2.1.75)	hemD MAV_4638	1009.3	1014.73	546.342	432.522	1012.02	489.432	0.48362	0.0607237	0.0116785	-1.04805	1.93261	2.02548	#
A0A0H2ZQV4	Mce-family protein mce1f	MAV_5010	1395.32	1050.28	618.767	564.579	1222.8	591.673	0.483868	0.198338	0.068764	-1.04732	1.16264	1.21765	#
A0A0H2ZUN2	Acyl-CoA synthase	MAV_4592	1406.82	1265.71	641.922	651.641	1336.27	646.781	0.484022	0.0875651	0.0103567	-1.04686	1.98478	2.07778	#
A0A0H2ZVN9	Succinate dehydrogenase	MAV_2897	1234.78	1091.42	637.456	488.516	1163.1	562.986	0.48404	0.975675	0.0284069	-1.0468	1.54658	1.61896	#
A0A0H2ZZA6	Cell divisionftsk/spoiiie	MAV_3795	1136.99	1104.85	527.92	559.251	1120.92	543.585	0.484947	0.983721	0.00150776	-1.0441	2.82167	2.9461	#
A0A0H2ZUV5	Amidohydrolase family protein	MAV_0890	1164.39	1002.57	473.355	579.051	1083.48	526.203	0.485661	0.736689	0.028782	-1.04198	1.54088	1.60556	#
A0A0H3A171	NAD dependent epimerase/dehydratase family protein	MAV_4099	1305.94	1423.43	762.591	563.244	1364.68	662.918	0.485766	0.678098	0.0261205	-1.04167	1.58302	1.64898	#
A0A0H3A4N3	Tylactone synthase modules 4 & 5	MAV_1763	1217.33	1280.98	699.152	515.019	1249.15	607.085	0.485998	0.423785	0.0222527	-1.04098	1.65262	1.72034	#
A0QIR4	tRNA-2-methylthio-N(6)-dimethylallyladenosine synthase (EC 2.8.4.3) ((Dimethylallyl)adenosine tRNA methylthiotransferase MiaB) (tRNA-i(6)A37 methylthiotransferase)	miaB MAV_3625	1580.57	1423.22	681.846	778.254	1501.9	730.05	0.486086	0.699895	0.0139914	-1.04072	1.85414	1.92963	#
A0A0H2ZVB2	Bac_luciferase domain-containing protein	MAV_1077	1260.6	1102.85	532.215	618.147	1181.73	575.181	0.486729	0.635084	0.0212323	-1.03881	1.673	1.73793	#
A0QKZ6	50S ribosomal protein L18	rplR MAV_4449	1316.12	1051.02	492.071	662.413	1183.57	577.242	0.487714	0.727183	0.0613721	-1.03589	1.21203	1.25553	#
A0A0H2ZVU8	50S ribosomal protein L28	rpmB MAV_3822	1418.54	1223.26	735.536	553.999	1320.9	644.768	0.488127	0.953578	0.0367468	-1.03467	1.43478	1.48453	#
A0A0H3A4N6	Antar domain protein	MAV_4107	1115.55	1460.71	586.608	673.199	1288.13	629.904	0.489005	0.312962	0.0659263	-1.03208	1.18094	1.21883	#
A0A0H2ZVM5	CbbQ/NirQ/NorQ/GpvN family protein	MAV_2455	1094.31	1288.5	617.07	551.459	1191.41	584.264	0.490399	0.41487	0.0273303	-1.02797	1.56335	1.60709	#
A0QCZ8	ATP-dependent Clp protease adapter protein ClpS	clpS MAV_1551	1397.28	1253.34	612.783	691.917	1325.31	652.35	0.492225	0.64	0.0145703	-1.02261	1.83653	1.87806	#
A0A0H2ZS78	site-specific DNA-methyltransferase (adenine-specific) (EC 2.1.1.72)	MAV_2225	1121.64	1222.32	649.088	506.461	1171.98	577.774	0.492992	0.782636	0.0209068	-1.02037	1.67971	1.71392	#
A0A0H3A382	DUF4834 family protein	MAV_2044	1641.25	1421.69	872.839	641.037	1531.47	756.938	0.494255	0.965486	0.0399535	-1.01667	1.39845	1.42176	#
A0A0H2ZX89	MPAB_Lcp_cat domain-containing protein	MAV_5226	1215.57	1379.87	718.426	568.454	1297.72	643.44	0.495823	0.942015	0.0277032	-1.0121	1.55747	1.57632	#
A0A0H3A0S3	Adenine DNA glycosylase (EC 3.2.2.31)	MAV_0563	1219.4	1576.31	733.954	654.818	1397.86	694.386	0.49675	0.277817	0.061367	-1.00941	1.21207	1.22347	#
A0A0H2ZSS7	Ribose-phosphate pyrophosphokinase (RPPK) (EC 2.7.6.1) (5-phospho-D-ribosyl alpha-1-diphosphate) (Phosphoribosyl diphosphate synthase) (Phosphoribosyl pyrophosphate synthase) (P-Rib-PP synthase) (PRPP synthase) (PRPPase)	prs MAV_1156	1277.92	1082.59	554.884	617.708	1180.25	586.296	0.496754	0.396222	0.0285604	-1.0094	1.54424	1.55875	#
A0A0H2ZS68	O-acetylhomoserine sulfhydrylase	MAV_4315	931.115	928.513	498.504	427.187	929.814	462.846	0.497783	0.0464382	0.0482446	-1.00641	1.31655	1.32499	#
A0QA85	GTP cyclohydrolase 1 (EC 3.5.4.16) (GTP cyclohydrolase I) (GTP-CH-I)	folE MAV_0543	1254	1189.92	628.357	588.202	1221.96	608.28	0.497791	0.712768	0.00377446	-1.00639	2.42315	2.43862	#
A0A0H2ZWY0	Methylmalonyl-CoA mutase large subunit (EC 5.4.99.2)	MAV_3277	1488.17	1115.86	617.084	679.96	1302.01	648.522	0.498092	0.213015	0.0742825	-1.00552	1.12911	1.13534	#
A0A0H3A329	Lipid-transfer protein	MAV_0621	1344.4	1289.23	630.347	682.152	1316.82	656.249	0.498361	0.959891	0.0032658	-1.00474	2.48601	2.49779	#
A0QLI1	Glutamyl-tRNA reductase (GluTR) (EC 1.2.1.70)	hemA MAV_4640	1059.22	1205.45	625.657	503.989	1132.33	564.823	0.498813	0.883613	0.0269571	-1.00343	1.56933	1.57471	#
A0A0H2ZZE1	Virulence factor Mce family protein	MAV_4126	1245.1	1070.59	562.677	596.748	1157.84	579.712	0.500682	0.245505	0.0228384	-0.998033	1.64134	1.63811	#
A0A0H3A2U8	Acetyl-CoA acetyltransferase	MAV_0636	1301.4	1190.23	553.452	694.664	1245.81	624.058	0.500924	0.84915	0.0202556	-0.997337	1.69345	1.68894	#
A0A0H2ZUQ0	Transcriptional regulator, CarD family protein	MAV_0570	1348.04	1235.1	708.96	588.118	1291.57	648.539	0.502132	0.956977	0.0161414	-0.993863	1.79206	1.78106	#
A0A0H2ZXC6	Long-chain specific acyl-CoA dehydrogenase (EC 1.3.8.8)	MAV_3616	1298.25	1042.55	581.123	596.42	1170.4	588.771	0.503052	0.0760827	0.0452284	-0.991221	1.34459	1.33279	#
A0A0H2ZZ02	Fatty acid synthase	MAV_1650	1146.98	1086.97	552.334	572.66	1116.97	562.497	0.50359	0.415808	0.00324843	-0.989678	2.48833	2.46264	#
A0A0H2ZVG4	LytR/CpsA/Psr family protein	MAV_0769	1278.1	1464.46	820.37	562.755	1371.28	691.563	0.504318	0.797379	0.0505879	-0.987594	1.29595	1.27988	#
A0A0H2ZZ28	Peptidase_M75 domain-containing protein	MAV_2484	1373.55	1624	928.942	583.058	1498.77	756	0.504412	0.797963	0.0736252	-0.987324	1.13297	1.11861	#
A0A0H3A2Z3	Putative acyltransferase domain protein	MAV_3209	1257.19	1286.81	729.456	554.889	1272	642.173	0.504854	0.213985	0.0191915	-0.986063	1.71689	1.69296	#
A0A0H3A0D6	Putative acyl-CoA dehydrogenase	MAV_0652	1359.19	1270.15	714.669	613.011	1314.67	663.84	0.504949	0.91586	0.0106072	-0.985791	1.9744	1.94635	#
A0A0H2ZZG5	Virulence factor Mce family protein	MAV_5015	1249.77	1095.09	579.251	606.003	1172.43	592.627	0.505468	0.218043	0.0178362	-0.984309	1.7487	1.72126	#
A0A0H3A286	Thiamine biosynthesis protein ThiS	thiS MAV_4745	1310.56	1220.57	640.213	639.539	1265.56	639.876	0.505606	0.00953988	0.0456903	-0.983916	1.34018	1.31862	#
A0A0H2ZZV8	Putative acyl-CoA dehydrogenase	MAV_1883	1138.8	1117.59	578.331	563.759	1128.2	571.045	0.506157	0.766545	0.000532798	-0.982344	3.27344	3.21564	#
A0A0H2ZSS8	Putative acyl-CoA dehydrogenase	MAV_0651	1281.37	1319.64	637.301	680.832	1300.5	659.067	0.506778	0.918245	0.00203518	-0.980574	2.6914	2.63911	#
A0A0H2ZVH7	Mce-family protein mce1f	MAV_0953	1062.17	1056.51	597.768	476.651	1059.34	537.209	0.507117	0.0594676	0.0132149	-0.979609	1.87893	1.84062	#
A0A0H3A014	LpqU protein	MAV_1163	1289.42	1346.47	723.359	621.631	1317.94	672.495	0.51026	0.650682	0.00806398	-0.970694	2.09345	2.0321	#
A0A0H3A1J3	Taurine catabolism dioxygenase TauD/TfdA	MAV_0235	1474.85	1544.37	749.205	796.467	1509.61	772.836	0.511943	0.760197	0.00323878	-0.965945	2.48962	2.40483	#
A0A0H2ZXA6	Aminotransferase (EC 2.6.1.-)	MAV_1317	1305.23	1132.22	564.297	684.865	1218.72	624.581	0.512487	0.774906	0.0300812	-0.964412	1.52171	1.46755	#
A0A0H3A1W5	DUF1653 domain-containing protein	MAV_5217	1429.46	1408.86	727.762	727.699	1419.16	727.73	0.51279	0.00391475	0.0094837	-0.96356	2.02302	1.9493	#
A0A0H2ZYX2	Transcriptional regulator WhiB	whiB MAV_4223	1752.67	1664.7	1059.46	694.322	1708.69	876.889	0.513195	0.301006	0.0473768	-0.962422	1.32443	1.27466	#
A0A0H3A1S8	Peptidase, M24 family protein (EC 3.4.-.-)	MAV_0892	1014.16	1210.03	518.904	623.081	1112.09	570.993	0.51344	0.622391	0.0395478	-0.961733	1.40288	1.34919	#
A0A0H2ZVJ8	Peroxisomal hydratase-dehydrogenase-epimerase (EC 1.1.1.-, EC 4.2.1.-)	MAV_5078	1239.07	1116.42	684.409	526.96	1177.75	605.684	0.514273	0.842611	0.0291072	-0.959393	1.536	1.47363	#
A0A0H2ZV41	Probable enoyl-CoA hydratase (EC 4.2.1.17)	MAV_5086	1132.39	1166.17	534.504	647.908	1149.28	591.206	0.514413	0.368637	0.0110533	-0.959	1.95651	1.87629	#
A0A0H2ZUC5	DNA gyrase subunit B (EC 5.6.2.2)	gyrB MAV_0005	1362.86	1092.01	667.884	595.594	1227.44	631.739	0.514682	0.332092	0.0511526	-0.958247	1.29113	1.23722	#
A0A0H2ZWX6	Cysteine desulfurase (EC 2.8.1.7)	MAV_3315	1020.76	1058.47	554.682	515.756	1039.62	535.219	0.514824	0.97968	0.00287343	-0.95785	2.5416	2.43447	#
A0A0H2ZSU2	Conserved protein, DUF59	MAV_3313	1248.98	1418.78	776.689	598.773	1333.88	687.731	0.515587	0.970288	0.0343626	-0.955711	1.46391	1.39908	#
A0A0H2ZZL2	ATP-dependent DNA helicase (EC 3.6.4.12)	pcrA MAV_1071	1202.44	1220.36	641.768	609.404	1211.4	625.586	0.516414	0.643935	0.000995542	-0.953399	3.00194	2.86205	#
A0A0H3A4J6	Glycerophosphoryl diester phosphodiesterase family protein	MAV_0576	1225.34	1001.71	534.985	615.752	1113.53	575.368	0.516708	0.441296	0.045494	-0.952578	1.34205	1.2784	#
A0A0H3A4M9	Sugar transporter family protein	MAV_4987	1079.86	1064.7	528.175	581.584	1072.28	554.88	0.517477	0.352184	0.00286621	-0.950433	2.54269	2.41666	#
A0A0H2ZUG4	Mce-family protein mce2f	MAV_4546	1269.39	1147.05	646.059	609.443	1208.22	627.751	0.519566	0.370266	0.0118846	-0.944621	1.92501	1.81841	#
A0A0H3A163	Chromosome partition protein Smc	smc MAV_3777	1037.56	1075.84	563.809	534.307	1056.7	549.058	0.519596	0.836113	0.00225789	-0.944537	2.6463	2.49953	#
A0A0H2ZWR8	RNA pseudouridine synthase family protein	MAV_4277	1364.54	1386.18	650.229	779.976	1375.36	715.102	0.519938	0.210419	0.00977723	-0.943589	2.00978	1.89641	#
A0A0H3A1E3	CrtC domain-containing protein	MAV_5063	1093.33	857.369	482.496	538.535	975.35	510.515	0.523418	0.296885	0.0618111	-0.933965	1.20893	1.1291	#
A0QME9	tRNA (guanine-N(7)-)-methyltransferase (EC 2.1.1.33) (tRNA (guanine(46)-N(7))-methyltransferase) (tRNA(m7G46)-methyltransferase)	trmB MAV_4966	1007.45	1111.81	506.728	602.979	1059.63	554.854	0.523629	0.94857	0.0192072	-0.933384	1.71654	1.60219	#
A0A0H2ZU57	3-beta hydroxysteroid dehydrogenase/isomerase family protein	MAV_5157	1174.92	1096.65	567.789	621.946	1135.79	594.867	0.523748	0.770669	0.00765168	-0.933054	2.11624	1.97457	#
A0QI26	S-adenosylmethionine synthase (AdoMet synthase) (EC 2.5.1.6) (MAT) (Methionine adenosyltransferase)	metK MAV_3382	1159.01	1015.13	557.236	584.807	1087.07	571.021	0.525285	0.241069	0.0195567	-0.928827	1.7087	1.58709	#
A0A0H2ZSR9	Protease	MAV_1096	1502.52	1592.04	841.365	785.65	1547.28	813.507	0.525766	0.708818	0.00512273	-0.927507	2.2905	2.12445	#
A0A0H3A0E8	Ferredoxin	MAV_1316	1646.35	1337.31	711.854	859.955	1491.83	785.905	0.526806	0.569001	0.0541741	-0.924656	1.26621	1.17081	#
A0A0H2ZX06	Virulence factor Mce family protein	MAV_4125	1165.06	1021.69	569.942	583.212	1093.37	576.577	0.527338	0.11751	0.0188595	-0.923201	1.72447	1.59203	#
A0A0H3A066	Alpha-amylase family protein	MAV_1700	1199.46	1172.59	607.369	644.99	1186.02	626.179	0.527965	0.789647	0.00170039	-0.921487	2.76945	2.55201	#
A0A0H2ZWB8	Anion-transporting ATPase superfamily protein	MAV_2310	1306.6	1204.88	679.448	646.944	1255.74	663.196	0.528132	0.39382	0.00802116	-0.92103	2.09576	1.93026	#
[truncated: 3,344 more rows]
