# Supplementary material for: Metabolic pathways that permit Mycobacterium avium subsp. hominissuis to transition to different environments encountered within the host during infection
Source: Front Cell Infect Microbiol. 2023 Apr 14;13:1092317. doi: 10.3389/fcimb.2023.1092317 (PMC10140322; doi:10.3389/fcimb.2023.1092317)
Supplement: Supplemental 2 — Proteins Upregulated in different conditions. [file Table_2.xlsx]

## Sheet: Sig upreg in anerobic
Protein ID	Entry	Entry name	Protein names	Gene names	Length
A0A0H3A2M1	A0A0H3A2M1	A0A0H3A2M1_MYCA1	Oxidoreductase, short chain dehydrogenase/reductase family protein	MAV_3031	277
A0A0H3A0T7	A0A0H3A0T7	A0A0H3A0T7_MYCA1	Limonene 1,2-monooxygenase (EC 1.14.-.-)	MAV_0538	395
A0A0H2ZX10	A0A0H2ZX10	A0A0H2ZX10_MYCA1	GtrA domain-containing protein	MAV_4247	221
A0A0H2ZVT9	A0A0H2ZVT9	A0A0H2ZVT9_MYCA1	Transcriptional regulator, GntR family protein	MAV_3932	485
A0A0H2ZWY8	A0A0H2ZWY8	A0A0H2ZWY8_MYCA1	Probable monooxygenase (EC 1.14.13.-)	MAV_5241	531
A0A0H2ZY56	A0A0H2ZY56	A0A0H2ZY56_MYCA1	Uncharacterized protein	MAV_1032	62
A0A0H3A098	A0A0H3A098	A0A0H3A098_MYCA1	Restriction endonuclease family protein	MAV_0440	197
A0A0H2ZXA5	A0A0H2ZXA5	A0A0H2ZXA5_MYCA1	Histidine kinase (EC 2.7.13.3)	MAV_3405	467						Metabolic pathways (28)
A0A0H3A2M5	A0A0H3A2M5	A0A0H3A2M5_MYCA1	DUF2236 domain-containing protein	MAV_2203	271
A0A0H2ZYQ8	A0A0H2ZYQ8	A0A0H2ZYQ8_MYCA1	TrkA domain protein	MAV_4199	160						Biosynthesis of secondary metabolites (12)
A0A0H2ZVD7	A0A0H2ZVD7	A0A0H2ZVD7_MYCA1	Catalase-related peroxidase (EC 1.11.1.-)	MAV_3520	313
A0A0H2ZW61	A0A0H2ZW61	A0A0H2ZW61_MYCA1	Alpha/beta hydrolase fold domain protein	MAV_2146	430						Microbial metabolism in diverse environments (9)
A0A0H3A1A4	A0A0H3A1A4	A0A0H3A1A4_MYCA1	Glutamine amidotransferase, class-II	MAV_1188	295
A0A0H3A507	A0A0H3A507	A0A0H3A507_MYCA1	Small subunit of dioxygenase in aniline dioxygenase	MAV_1900	174						Fatty acid degradation (3)
A0A0H3A0N8	A0A0H3A0N8	A0A0H3A0N8_MYCA1	Arylsulfatase (EC 3.1.6.1)	MAV_2989	533
A0A0H2ZTJ3	A0A0H2ZTJ3	A0A0H2ZTJ3_MYCA1	Zinc-binding alcohol dehydrogenase family protein (EC 1.-.-.-)	MAV_2857	338						Carbon metabolism (3)
A0A0H2ZXE8	A0A0H2ZXE8	A0A0H2ZXE8_MYCA1	N-acetyltransferase Eis (EC 2.3.1.-)	eis MAV_3701	412
A0A0H2ZUG8	A0A0H2ZUG8	A0A0H2ZUG8_MYCA1	Alcohol dehydrogenase B (EC 1.1.1.1)	MAV_1943	377						Nitrogen metabolism (3)
A0A0H3A4G7	A0A0H3A4G7	A0A0H3A4G7_MYCA1	Transcriptional regulator, TetR family protein	MAV_5151	211
A0A0H2ZXU1	A0A0H2ZXU1	A0A0H2ZXU1_MYCA1	Acyltransferase family protein	MAV_0203	259						Degradation of aromatic compounds (3)
A0A0H2ZUT9	A0A0H2ZUT9	A0A0H2ZUT9_MYCA1	Hydrolase CocE/NonD family protein	MAV_1359	564
A0A0H2ZWM9	A0A0H2ZWM9	A0A0H2ZWM9_MYCA1	Isoprenylcysteine carboxyl methyltransferase (Icmt) family protein	MAV_1279	166						Biosynthesis of cofactors (3)
A0A0H3A0V8	A0A0H3A0V8	A0A0H3A0V8_MYCA1	Alpha-1,2-mannosidase family protein	MAV_4560	878
A0A0H2ZWF8	A0A0H2ZWF8	A0A0H2ZWF8_MYCA1	HNHc domain-containing protein	MAV_1426	472						Tryptophan metabolism (3)
A0A0H3A2Y6	A0A0H3A2Y6	A0A0H3A2Y6_MYCA1	N-acyl-D-glutamate amidohydrolase	MAV_3768	601
A0A0H2ZXR2	A0A0H2ZXR2	A0A0H2ZXR2_MYCA1	Catechol-O-methyltransferase	MAV_3069	250						Pantothenate and CoA biosynthesis (3)
A0A0H3A0K5	A0A0H3A0K5	A0A0H3A0K5_MYCA1	Riboflavin biosynthesis protein RibD	MAV_3050	236
A0A0H3A335	A0A0H3A335	A0A0H3A335_MYCA1	Uncharacterized protein	MAV_0809	345						Pyruvate metabolism (3)
A0A0H2ZZ41	A0A0H2ZZ41	A0A0H2ZZ41_MYCA1	Putative transcriptional regulator family protein	MAV_4183	158
A0A0H2ZSW5	A0A0H2ZSW5	A0A0H2ZSW5_MYCA1	FeS assembly protein SufB	sufB MAV_3318	482						Chloroalkane and chloroalkene degradation (3)
A0A0H2ZZQ1	A0A0H2ZZQ1	A0A0H2ZZQ1_MYCA1	Acyl-CoA dehydrogenase family protein member 8 (EC 1.3.99.-)	MAV_4418	386
A0A0H2ZTZ1	A0A0H2ZTZ1	A0A0H2ZTZ1_MYCA1	Transcriptional regulator, AraC family protein	MAV_0221	268						Glyoxylate and dicarboxylate metabolism (3)
A0A0H2ZYE7	A0A0H2ZYE7	A0A0H2ZYE7_MYCA1	L-carnitine dehydratase/bile acid-inducible protein F	MAV_2945	399
A0A0H3A3J2	A0A0H3A3J2	A0A0H3A3J2_MYCA1	Galactose-1-phosphate uridylyltransferase (EC 2.7.7.12)	galT MAV_4565	369						mav05152 Tuberculosis - Mycobacterium avium 104 (2)
A0A0H2ZYB5	A0A0H2ZYB5	A0A0H2ZYB5_MYCA1	DoxD family protein/pyridine nucleotide-disulfide oxidoreductase	MAV_4772	463
A0A0H2ZS44	A0A0H2ZS44	A0A0H2ZS44_MYCA1	Amidohydrolase 2	MAV_2993	422						mav00572 Arabinogalactan biosynthesis - Mycobacterium - Mycobacterium avium 104 (2)
A0A0H2ZV76	A0A0H2ZV76	A0A0H2ZV76_MYCA1	Alanine dehydrogenase (EC 1.4.1.1)	ald MAV_3674	373
A0A0H2ZZ96	A0A0H2ZZ96	A0A0H2ZZ96_MYCA1	Enoyl-CoA hydratase/isomerase	MAV_2601	251						mav00010 Glycolysis / Gluconeogenesis - Mycobacterium avium 104 (2)
A0A0H2ZX66	A0A0H2ZX66	A0A0H2ZX66_MYCA1	Phage tail tape measure protein, family protein, core region	MAV_0800	1659
A0A0H3A353	A0A0H3A353	A0A0H3A353_MYCA1	Alpha/beta hydrolase fold	MAV_0093	310						mav00360 Phenylalanine metabolism - Mycobacterium avium 104 (2)
A0A0H3A1L7	A0A0H3A1L7	A0A0H3A1L7_MYCA1	Uncharacterized protein	MAV_1605	373
A0A0H3A2S1	A0A0H3A2S1	A0A0H3A2S1_MYCA1	Transcriptional regulator, MarR family protein	MAV_2992	175						mav00410 beta-Alanine metabolism - Mycobacterium avium 104 (2)
A0A0H2ZUI6	A0A0H2ZUI6	A0A0H2ZUI6_MYCA1	Uncharacterized protein	MAV_1623	123
A0A0H2ZTN1	A0A0H2ZTN1	A0A0H2ZTN1_MYCA1	Amidohydrolase family protein	MAV_0930	363						mav00330 Arginine and proline metabolism - Mycobacterium avium 104 (2)
A0A0H2ZVR2	A0A0H2ZVR2	A0A0H2ZVR2_MYCA1	Dehydrogenase	MAV_3890	509
A0A0H3A4Q2	A0A0H3A4Q2	A0A0H3A4Q2_MYCA1	Uncharacterized protein	MAV_0978	151						mav00280 Valine, leucine and isoleucine degradation - Mycobacterium avium 104 (2)
A0A0H3A0R9	A0A0H3A0R9	A0A0H3A0R9_MYCA1	6-phosphogluconate dehydrogenase, decarboxylating (EC 1.1.1.44)	gnd MAV_1253	340
A0A0H2ZUR5	A0A0H2ZUR5	A0A0H2ZUR5_MYCA1	Topology modulation protein	MAV_1981	60						mav01212 Fatty acid metabolism - Mycobacterium avium 104 (2)
A0A0H2ZUV0	A0A0H2ZUV0	A0A0H2ZUV0_MYCA1	Haloalkane dehalogenase (EC 3.8.1.5)	MAV_0357	301
A0A0H2ZRP6	A0A0H2ZRP6	A0A0H2ZRP6_MYCA1	Uncharacterized protein	MAV_0927	288						mav02010 ABC transporters - Mycobacterium avium 104 (2)
A0A0H2ZQZ9	A0A0H2ZQZ9	A0A0H2ZQZ9_MYCA1	Uncharacterized protein	MAV_0558	258
A0A0H3A0R4	A0A0H3A0R4	A0A0H3A0R4_MYCA1	TrkA-N domain family protein	MAV_1443	581						mav00190 Oxidative phosphorylation - Mycobacterium avium 104 (2)
A0A0H3A3X3	A0A0H3A3X3	A0A0H3A3X3_MYCA1	Integral membrane protein	MAV_1370	180
A0A0H2ZTP3	A0A0H2ZTP3	A0A0H2ZTP3_MYCA1	Thioesterase family protein	MAV_3804	171						mav00350 Tyrosine metabolism - Mycobacterium avium 104 (2)
A0A0H2ZTY1	A0A0H2ZTY1	A0A0H2ZTY1_MYCA1	Cadmium inducible protein cadi	MAV_1494	174
A0A0H2ZVY9	A0A0H2ZVY9	A0A0H2ZVY9_MYCA1	Uncharacterized protein	MAV_1394	161						mav00561 Glycerolipid metabolism - Mycobacterium avium 104 (2)
A0A0H3A3I1	A0A0H3A3I1	A0A0H3A3I1_MYCA1	Phosphatidate cytidylyltransferase (EC 2.7.7.41)	cdsA MAV_3731	311
A0A0H3A599	A0A0H3A599	A0A0H3A599_MYCA1	Acyl carrier protein	MAV_2170	80						mav00903 Limonene and pinene degradation - Mycobacterium avium 104 (2)
A0A0H3A295	A0A0H3A295	A0A0H3A295_MYCA1	DUF1214 domain-containing protein	MAV_0063	404
A0A0H3A2D0	A0A0H3A2D0	A0A0H3A2D0_MYCA1	Uncharacterized protein	MAV_1300	257						mav01230 Biosynthesis of amino acids - Mycobacterium avium 104 (2)
A0A0H2ZV34	A0A0H2ZV34	A0A0H2ZV34_MYCA1	Transcriptional regulator, TetR family protein	MAV_3517	205
A0A0H3A0C2	A0A0H3A0C2	A0A0H3A0C2_MYCA1	Transcriptional regulator, TetR family protein	MAV_2899	227						mav00250 Alanine, aspartate and glutamate metabolism - Mycobacterium avium 104 (2)
A0A0H2ZYS8	A0A0H2ZYS8	A0A0H2ZYS8_MYCA1	Hydrolase	MAV_0437	210
A0A0H2ZUZ6	A0A0H2ZUZ6	A0A0H2ZUZ6_MYCA1	DUF2156 domain-containing protein	MAV_3168	465						mav02024 Quorum sensing - Mycobacterium avium 104 (2)
A0A0H2ZR91	A0A0H2ZR91	A0A0H2ZR91_MYCA1	ABC-2 type transporter family protein	MAV_1613	634
A0A0H3A116	A0A0H3A116	A0A0H3A116_MYCA1	Tetratricopeptide repeat family protein	MAV_2364	863						mav00361 Chlorocyclohexane and chlorobenzene degradation - Mycobacterium avium 104 (1)
A0A0H2ZRS4	A0A0H2ZRS4	A0A0H2ZRS4_MYCA1	Pyridoxamine 5'-phosphate oxidase family protein	MAV_3865	172
A0A0H3A4D6	A0A0H3A4D6	A0A0H3A4D6_MYCA1	Amidohydrolase family protein	MAV_2798	355						mav00480 Glutathione metabolism - Mycobacterium avium 104 (1)
A0A0H3A220	A0A0H3A220	A0A0H3A220_MYCA1	Y4bN protein	MAV_3792	844
A0A0H3A207	A0A0H3A207	A0A0H3A207_MYCA1	DnaK family protein	MAV_3939	505						mav00564 Glycerophospholipid metabolism - Mycobacterium avium 104 (1)
A0A0H2ZUB2	A0A0H2ZUB2	A0A0H2ZUB2_MYCA1	FAD dependent oxidoreductase domain protein	MAV_2749	506
A0A0H2ZS79	A0A0H2ZS79	A0A0H2ZS79_MYCA1	Chalcone/stilbene synthase family protein	MAV_0550	303						mav02020 Two-component system - Mycobacterium avium 104 (1)
A0A0H2ZQM3	A0A0H2ZQM3	A0A0H2ZQM3_MYCA1	Diacylglycerol O-acyltransferase (EC 2.3.1.20)	MAV_0126	451
A0A0H2ZVA8	A0A0H2ZVA8	A0A0H2ZVA8_MYCA1	Uncharacterized protein	MAV_3584	213						mav00430 Taurine and hypotaurine metabolism - Mycobacterium avium 104 (1)
A0A0H3A2L0	A0A0H3A2L0	A0A0H3A2L0_MYCA1	Aldehyde dehydrogenase (NAD(+)) (EC 1.2.1.3)	MAV_4265	509
A0A0H2ZWL7	A0A0H2ZWL7	A0A0H2ZWL7_MYCA1	Uncharacterized protein	MAV_0969	139						mav00310 Lysine degradation - Mycobacterium avium 104 (1)
A0A0H2ZVM3	A0A0H2ZVM3	A0A0H2ZVM3_MYCA1	Putative cytochrome P450 142 (EC 1.14.-.-)	MAV_2572	406
A0A0H3A4B8	A0A0H3A4B8	A0A0H3A4B8_MYCA1	Uncharacterized protein	MAV_4360	276						mav00542 O-Antigen repeat unit biosynthesis - Mycobacterium avium 104 (1)
A0A0H2ZW15	A0A0H2ZW15	A0A0H2ZW15_MYCA1	Nodulation efficiency protein D (NfeD)	MAV_3291	145
A0A0H2ZVF9	A0A0H2ZVF9	A0A0H2ZVF9_MYCA1	Lactate 2-monooxygenase (EC 1.13.12.4)	MAV_4345	392						mav01040 Biosynthesis of unsaturated fatty acids - Mycobacterium avium 104 (1)
A0A0H2ZYG7	A0A0H2ZYG7	A0A0H2ZYG7_MYCA1	Superoxide dismutase, Cu-Zn (EC 1.15.1.1)	sodC MAV_4362	254
A0A0H3A2B4	A0A0H3A2B4	A0A0H3A2B4_MYCA1	Metapyrocatechase 1 (EC 1.13.11.2)	MAV_1947	297						mav00053 Ascorbate and aldarate metabolism - Mycobacterium avium 104 (1)
A0A0H3A1H1	A0A0H3A1H1	A0A0H3A1H1_MYCA1	Uncharacterized protein	MAV_1942	168
A0A0H2ZYH5	A0A0H2ZYH5	A0A0H2ZYH5_MYCA1	HNHc domain-containing protein	MAV_2999	465						mav00627 Aminobenzoate degradation - Mycobacterium avium 104 (1)
A0A0H2ZZP7	A0A0H2ZZP7	A0A0H2ZZP7_MYCA1	Hydrolase	MAV_3609	343
A0A0H2ZV89	A0A0H2ZV89	A0A0H2ZV89_MYCA1	Uncharacterized protein	MAV_2250	140						mav00030 Pentose phosphate pathway - Mycobacterium avium 104 (1)
A0A0H2ZSQ0	A0A0H2ZSQ0	A0A0H2ZSQ0_MYCA1	Permease of the major facilitator superfamily protein	MAV_1197	255
A0A0H2ZVY8	A0A0H2ZVY8	A0A0H2ZVY8_MYCA1	SnoaL-like domain-containing protein	MAV_1936	193						mav01250 Biosynthesis of nucleotide sugars - Mycobacterium avium 104 (1)
A0A0H2ZZW8	A0A0H2ZZW8	A0A0H2ZZW8_MYCA1	Antigen 85-B (EC 2.3.1.-)	MAV_2816	330
A0A0H2ZWI9	A0A0H2ZWI9	A0A0H2ZWI9_MYCA1	Uncharacterized protein	MAV_5017	258						mav00220 Arginine biosynthesis - Mycobacterium avium 104 (1)
A0A0H3A4A4	A0A0H3A4A4	A0A0H3A4A4_MYCA1	Uncharacterized protein	MAV_2093	288
A0A0H3A2F8	A0A0H3A2F8	A0A0H3A2F8_MYCA1	Transcriptional regulator, MerR family protein	MAV_2887	250						mav00400 Phenylalanine, tyrosine and tryptophan biosynthesis - Mycobacterium avium 104 (1)
A0A0H2ZUR7	A0A0H2ZUR7	A0A0H2ZUR7_MYCA1	Rieske [2Fe-2S] domain protein	MAV_5278	448
A0A0H3A0B2	A0A0H3A0B2	A0A0H3A0B2_MYCA1	27 kDa lipoprotein antigen	MAV_3310	258						mav00520 Amino sugar and nucleotide sugar metabolism - Mycobacterium avium 104 (1)
A0A0H2ZX73	A0A0H2ZX73	A0A0H2ZX73_MYCA1	Zinc-binding dehydrogenase	MAV_2804	341
A0A0H3A1J2	A0A0H3A1J2	A0A0H3A1J2_MYCA1	Glutamine synthetase, catalytic domain (EC 6.3.1.2)	glnA MAV_3718	468						mav00550 Peptidoglycan biosynthesis - Mycobacterium avium 104 (1)
A0A0H2ZYY9	A0A0H2ZYY9	A0A0H2ZYY9_MYCA1	Uncharacterized protein	MAV_0372	378
A0A0H2ZT00	A0A0H2ZT00	A0A0H2ZT00_MYCA1	Uncharacterized protein	MAV_2179	355						mav01501 beta-Lactam resistance - Mycobacterium avium 104 (1)
A0A0H2ZRE8	A0A0H2ZRE8	A0A0H2ZRE8_MYCA1	ATPase family protein associated with various cellular activities (AAA)	MAV_4052	304
A0A0H2ZW91	A0A0H2ZW91	A0A0H2ZW91_MYCA1	ABC transporter, permease protein DppC	dppC MAV_0466	291						mav00906 Carotenoid biosynthesis - Mycobacterium avium 104 (1)
A0A0H3A4K9	A0A0H3A4K9	A0A0H3A4K9_MYCA1	M42 glutamyl aminopeptidase superfamily protein	MAV_1117	377
A0A0H2ZV53	A0A0H2ZV53	A0A0H2ZV53_MYCA1	Short chain dehydrogenase	MAV_3714	258						mav00260 Glycine, serine and threonine metabolism - Mycobacterium avium 104 (1)
A0A0H3A073	A0A0H3A073	A0A0H3A073_MYCA1	Uncharacterized protein	MAV_3787	387
A0A0H2ZXG9	A0A0H2ZXG9	A0A0H2ZXG9_MYCA1	Fatty acid desaturase	MAV_4192	427						mav00052 Galactose metabolism - Mycobacterium avium 104 (1)
A0A0H2ZZS5	A0A0H2ZZS5	A0A0H2ZZS5_MYCA1	Alcohol dehydrogenase B (EC 1.1.1.1)	MAV_2646	377
A0A0H2ZVQ3	A0A0H2ZVQ3	A0A0H2ZVQ3_MYCA1	GntR-family protein transcriptional regulator	MAV_5032	233						mav03018 RNA degradation - Mycobacterium avium 104 (1)
A0A0H2ZYM0	A0A0H2ZYM0	A0A0H2ZYM0_MYCA1	Uncharacterized protein	MAV_4563	251
A0A0H3A1G2	A0A0H3A1G2	A0A0H3A1G2_MYCA1	Short chain dehydrogenase	MAV_3095	340						mav00984 Steroid degradation - Mycobacterium avium 104 (1)
A0A0H2ZRL9	A0A0H2ZRL9	A0A0H2ZRL9_MYCA1	Cytochrome P450 superfamily protein	MAV_4569	409
A0A0H3A0F2	A0A0H3A0F2	A0A0H3A0F2_MYCA1	Uncharacterized protein	MAV_2633	359						mav01502 Vancomycin resistance - Mycobacterium avium 104 (1)
A0A0H3A2F0	A0A0H3A2F0	A0A0H3A2F0_MYCA1	Transcriptional regulator, AraC family protein	MAV_4063	358
A0A0H2ZY19	A0A0H2ZY19	A0A0H2ZY19_MYCA1	Sugar transport protein	MAV_3053	496						mav00340 Histidine metabolism - Mycobacterium avium 104 (1)
A0A0H3A177	A0A0H3A177	A0A0H3A177_MYCA1	Cation efflux family protein	MAV_3555	306
A0A0H3A481	A0A0H3A481	A0A0H3A481_MYCA1	Cyclopropane-fatty-acyl-phospholipid synthase 1 (EC 2.1.1.79)	MAV_4541	288						mav00626 Naphthalene degradation - Mycobacterium avium 104 (1)
A0A0H2ZTU1	A0A0H2ZTU1	A0A0H2ZTU1_MYCA1	Limonene-1,2-epoxide hydrolase catalytic domain superfamily protein	MAV_2823	147
A0A0H2ZZB0	A0A0H2ZZB0	A0A0H2ZZB0_MYCA1	Catalase (EC 1.11.1.6)	katE MAV_4069	721
A0A0H2ZR35	A0A0H2ZR35	A0A0H2ZR35_MYCA1	Uncharacterized protein	MAV_2644	167
A0A0H2ZXX5	A0A0H2ZXX5	A0A0H2ZXX5_MYCA1	Transcriptional regulator, TetR family protein	MAV_0367	191
A0A0H3A215	A0A0H3A215	A0A0H3A215_MYCA1	Orn/Lys/Arg decarboxylase, major domain, putative	MAV_2031	485
A0A0H2ZTJ9	A0A0H2ZTJ9	A0A0H2ZTJ9_MYCA1	Uncharacterized protein	MAV_0070	147
A0A0H2ZVK5	A0A0H2ZVK5	A0A0H2ZVK5_MYCA1	HTH_30 domain-containing protein	MAV_4933	404
A0A0H2ZXW6	A0A0H2ZXW6	A0A0H2ZXW6_MYCA1	Dioxygenase large subunit	MAV_2612	431
A0A0H2ZVG7	A0A0H2ZVG7	A0A0H2ZVG7_MYCA1	Uncharacterized protein	MAV_3526	132
A0A0H2ZT46	A0A0H2ZT46	A0A0H2ZT46_MYCA1	Transferase	MAV_4091	321
A0A0H2ZY12	A0A0H2ZY12	A0A0H2ZY12_MYCA1	Nitrate/nitrite transporter	narK MAV_4892	463
A0A0H3A087	A0A0H3A087	A0A0H3A087_MYCA1	Oxygenase KshA	MAV_1857	368
A0A0H2ZV26	A0A0H2ZV26	A0A0H2ZV26_MYCA1	Acyl-CoA dehydrogenase domain protein	MAV_1909	390
A0A0H3A375	A0A0H3A375	A0A0H3A375_MYCA1	Putative acyl-CoA dehydrogenase	MAV_0039	460
A0A0H3A217	A0A0H3A217	A0A0H3A217_MYCA1	Type I phosphodiesterase / nucleotide pyrophosphatase superfamily protein	MAV_3712	377
A0A0H2ZWF6	A0A0H2ZWF6	A0A0H2ZWF6_MYCA1	Monooxygenase, flavin-binding family protein	MAV_0175	473
A0A0H3A0R3	A0A0H3A0R3	A0A0H3A0R3_MYCA1	Uncharacterized protein	MAV_1082	192
A0A0H2ZVS1	A0A0H2ZVS1	A0A0H2ZVS1_MYCA1	Uncharacterized protein	MAV_2197	169
A0QJV4	A0QJV4	NUOH_MYCA1	NADH-quinone oxidoreductase subunit H (EC 7.1.1.-) (NADH dehydrogenase I subunit H) (NDH-1 subunit H)	nuoH MAV_4040	418
A0QF49	A0QF49	MRAY_MYCA1	Phospho-N-acetylmuramoyl-pentapeptide-transferase (EC 2.7.8.13) (UDP-MurNAc-pentapeptide phosphotransferase)	mraY MAV_2333	359
A0A0H2ZQG5	A0A0H2ZQG5	A0A0H2ZQG5_MYCA1	Metal dependent phosphohydrolase	MAV_3799	152
A0A0H2ZVJ5	A0A0H2ZVJ5	A0A0H2ZVJ5_MYCA1	Uncharacterized protein	MAV_3472	225
A0A0H2ZS81	A0A0H2ZS81	A0A0H2ZS81_MYCA1	Glycosyl transferase, group 4 family protein (EC 2.7.8.-)	MAV_1519	407
A0A0H2ZZQ2	A0A0H2ZZQ2	A0A0H2ZZQ2_MYCA1	DUF3817 domain-containing protein	MAV_1559	116
A0A0H3A1P7	A0A0H3A1P7	A0A0H3A1P7_MYCA1	CBS domain protein	MAV_1776	142
A0A0H2ZX97	A0A0H2ZX97	A0A0H2ZX97_MYCA1	15 kDa antigen	MAV_3729	157
A0A0H2ZVC1	A0A0H2ZVC1	A0A0H2ZVC1_MYCA1	Carbonic anhydrase (EC 4.2.1.1) (Carbonate dehydratase)	MAV_0565	205
A0A0H2ZXV0	A0A0H2ZXV0	A0A0H2ZXV0_MYCA1	Uncharacterized protein	MAV_0726	158
A0QA94	A0QA94	PAND_MYCA1	Aspartate 1-decarboxylase (EC 4.1.1.11) (Aspartate alpha-decarboxylase) [Cleaved into: Aspartate 1-decarboxylase beta chain; Aspartate 1-decarboxylase alpha chain]	panD MAV_0552	143
A0A0H3A1Y2	A0A0H3A1Y2	A0A0H3A1Y2_MYCA1	Rho_N domain-containing protein	MAV_4070	85
A0A0H2ZTX3	A0A0H2ZTX3	A0A0H2ZTX3_MYCA1	Putative acyl-CoA dehydrogenase	MAV_1001	642
A0A0H3A0R6	A0A0H3A0R6	A0A0H3A0R6_MYCA1	MmgE/PrpD family protein	MAV_1742	476
A0A0H2ZR43	A0A0H2ZR43	A0A0H2ZR43_MYCA1	Carbon starvation protein A	MAV_3938	758
A0A0H2ZZ87	A0A0H2ZZ87	A0A0H2ZZ87_MYCA1	Transcriptional regulator GlnR	MAV_3735	231
A0A0H3A0Z9	A0A0H3A0Z9	A0A0H3A0Z9_MYCA1	Integral membrane protein	MAV_3163	180
A0A0H3A1U6	A0A0H3A1U6	A0A0H3A1U6_MYCA1	TED domain-containing protein	MAV_2053	430
A0A0H2ZRX6	A0A0H2ZRX6	A0A0H2ZRX6_MYCA1	Phospho-2-dehydro-3-deoxyheptonate aldolase (EC 2.5.1.54)	MAV_2007	353
A0A0H3A032	A0A0H3A032	A0A0H3A032_MYCA1	Transcriptional regulator, GntR family protein	MAV_5020	229
A0A0H3A0P2	A0A0H3A0P2	A0A0H3A0P2_MYCA1	Transcriptional regulator, TetR family protein	MAV_1611	205
A0A0H3A2G8	A0A0H3A2G8	A0A0H3A2G8_MYCA1	OB_aCoA_assoc domain-containing protein	MAV_2613	146
A0QEV5	A0QEV5	PANB_MYCA1	3-methyl-2-oxobutanoate hydroxymethyltransferase (EC 2.1.2.11) (Ketopantoate hydroxymethyltransferase) (KPHMT)	panB MAV_2239	285
A0A0H2ZXI1	A0A0H2ZXI1	A0A0H2ZXI1_MYCA1	Hemerythrin HHE cation binding domain subfamily protein, putative	MAV_4095	186
A0A0H3A4S4	A0A0H3A4S4	A0A0H3A4S4_MYCA1	Hsp20/alpha crystallin family protein	MAV_4906	146
A0A0H3A2F4	A0A0H3A2F4	A0A0H3A2F4_MYCA1	Hemerythrin HHE cation binding domain subfamily protein, putative	MAV_3982	187

## Sheet: Sig Decrease in Anerobic <.5
yourlist:M202202074ABAA9BC7178C81CEBC9459510EDDEA33F8607F	Entry	Entry name	Status	Protein names	Gene names	Organism	Length
A0QF59	A0QF59	SEPF_MYCA1	reviewed	Cell division protein SepF	sepF MAV_2343	Mycobacterium avium (strain 104)	214				Metabolic pathways - (50)
A0A0H2ZW52	A0A0H2ZW52	A0A0H2ZW52_MYCA1	unreviewed	Uncharacterized protein	MAV_0827	Mycobacterium avium (strain 104)	136
A0A0H3A1X5	A0A0H3A1X5	A0A0H3A1X5_MYCA1	unreviewed	Fatty acid desaturase	MAV_5167	Mycobacterium avium (strain 104)	366				Microbial metabolism in diverse environments - (28)
A0A0H3A5D9	A0A0H3A5D9	A0A0H3A5D9_MYCA1	unreviewed	Uncharacterized protein	MAV_4008	Mycobacterium avium (strain 104)	154
A0A0H3A456	A0A0H3A456	A0A0H3A456_MYCA1	unreviewed	Fatty acid desaturase	MAV_1793	Mycobacterium avium (strain 104)	338				Biosynthesis of secondary metabolites - (16)
A0A0H2ZYJ4	A0A0H2ZYJ4	A0A0H2ZYJ4_MYCA1	unreviewed	Nitroreductase domain-containing protein	MAV_2505	Mycobacterium avium (strain 104)	333
A0A0H2ZT05	A0A0H2ZT05	A0A0H2ZT05_MYCA1	unreviewed	Oxidoreductase, FAD-binding domain protein	MAV_5168	Mycobacterium avium (strain 104)	364				Ribosome - (13)
A0A0H2ZVE9	A0A0H2ZVE9	A0A0H2ZVE9_MYCA1	unreviewed	Uncharacterized protein	MAV_0575	Mycobacterium avium (strain 104)	477
A0A0H3A3J0	A0A0H3A3J0	A0A0H3A3J0_MYCA1	unreviewed	Universal stress protein family protein	MAV_2507	Mycobacterium avium (strain 104)	294				ABC transporters - (12)												mav01100 Metabolic pathways - Mycobacterium avium 104 (50)
A0A0H2ZXG7	A0A0H2ZXG7	A0A0H2ZXG7_MYCA1	unreviewed	Virulence factor Mce family protein	MAV_0659	Mycobacterium avium (strain 104)	354
A0A0H2ZS63	A0A0H2ZS63	A0A0H2ZS63_MYCA1	unreviewed	Radical SAM domain protein	MAV_4478	Mycobacterium avium (strain 104)	404				Fatty acid metabolism - (11)												mav01120 Microbial metabolism in diverse environments - Mycobacterium avium 104 (28)
A0A0H2ZX43	A0A0H2ZX43	A0A0H2ZX43_MYCA1	unreviewed	Uncharacterized protein	MAV_4012	Mycobacterium avium (strain 104)	208
A0A0H2ZVC5	A0A0H2ZVC5	A0A0H2ZVC5_MYCA1	unreviewed	Virulence factor Mce family protein	MAV_0658	Mycobacterium avium (strain 104)	350				Steroid degradation - (10)												mav01110 Biosynthesis of secondary metabolites - Mycobacterium avium 104 (16)
A0A0H2ZWG8	A0A0H2ZWG8	A0A0H2ZWG8_MYCA1	unreviewed	Usp domain-containing protein	MAV_4010	Mycobacterium avium (strain 104)	252
A0A0H2ZVY4	A0A0H2ZVY4	A0A0H2ZVY4_MYCA1	unreviewed	Virulence factor Mce family protein	MAV_0661	Mycobacterium avium (strain 104)	381				Carbon metabolism - (9)												mav03010 Ribosome - Mycobacterium avium 104 (13)
A0A0H2ZT66	A0A0H2ZT66	A0A0H2ZT66_MYCA1	unreviewed	Uncharacterized protein	MAV_2539	Mycobacterium avium (strain 104)	199
A0A0H2ZV46	A0A0H2ZV46	A0A0H2ZV46_MYCA1	unreviewed	Nitroreductase domain-containing protein	MAV_2502	Mycobacterium avium (strain 104)	332				Valine, leucine and isoleucine degradation - (8)												mav02010 ABC transporters - Mycobacterium avium 104 (12)
A0A0H3A2T6	A0A0H3A2T6	A0A0H3A2T6_MYCA1	unreviewed	Putative acyl-CoA dehydrogenase	MAV_4019	Mycobacterium avium (strain 104)	401
A0A0H2ZV98	A0A0H2ZV98	A0A0H2ZV98_MYCA1	unreviewed	Uncharacterized protein	MAV_2305	Mycobacterium avium (strain 104)	276				Fatty acid degradation - (8)												mav01212 Fatty acid metabolism - Mycobacterium avium 104 (11)
A0A0H2ZV36	A0A0H2ZV36	A0A0H2ZV36_MYCA1	unreviewed	Uncharacterized protein	MAV_0566	Mycobacterium avium (strain 104)	277
A0A0H2ZUC4	A0A0H2ZUC4	A0A0H2ZUC4_MYCA1	unreviewed	Thiolase	MAV_5079	Mycobacterium avium (strain 104)	400				Biosynthesis of cofactors - (8)												mav00984 Steroid degradation - Mycobacterium avium 104 (10)
A0A0H2ZUL9	A0A0H2ZUL9	A0A0H2ZUL9_MYCA1	unreviewed	Nitroreductase domain-containing protein	MAV_4111	Mycobacterium avium (strain 104)	324
A0A0H2ZRR9	A0A0H2ZRR9	A0A0H2ZRR9_MYCA1	unreviewed	Uncharacterized protein	MAV_4993	Mycobacterium avium (strain 104)	51				Benzoate degradation - (7)												mav01200 Carbon metabolism - Mycobacterium avium 104 (9)
A0A0H3A362	A0A0H3A362	A0A0H3A362_MYCA1	unreviewed	Universal stress protein family protein	MAV_2506	Mycobacterium avium (strain 104)	293
A0A0H2ZVJ4	A0A0H2ZVJ4	A0A0H2ZVJ4_MYCA1	unreviewed	Adenosine 5'-phosphosulfate reductase (APS reductase) (EC 1.8.4.10) (5'-adenylylsulfate reductase) (Thioredoxin-dependent 5'-adenylylsulfate reductase)	cysH MAV_1786	Mycobacterium avium (strain 104)	247				Tryptophan metabolism - (7)												mav00071 Fatty acid degradation - Mycobacterium avium 104 (8)
A0A0H2ZZE4	A0A0H2ZZE4	A0A0H2ZZE4_MYCA1	unreviewed	Uncharacterized protein	MAV_4221	Mycobacterium avium (strain 104)	132
A0QJE5	A0QJE5	MNMA_MYCA1	reviewed	tRNA-specific 2-thiouridylase MnmA (EC 2.8.1.13)	mnmA MAV_3871	Mycobacterium avium (strain 104)	358				Two-component system - (7)												mav01240 Biosynthesis of cofactors - Mycobacterium avium 104 (8)
A0A0H2ZW09	A0A0H2ZW09	A0A0H2ZW09_MYCA1	unreviewed	ABC-transporter integral membrane protein	MAV_0656	Mycobacterium avium (strain 104)	280
A0A0H2ZZR3	A0A0H2ZZR3	A0A0H2ZZR3_MYCA1	unreviewed	Uncharacterized protein	MAV_0924	Mycobacterium avium (strain 104)	98				Glyoxylate and dicarboxylate metabolism - (7)												mav00280 Valine, leucine and isoleucine degradation - Mycobacterium avium 104 (8)
A0A0H3A2T7	A0A0H3A2T7	A0A0H3A2T7_MYCA1	unreviewed	Putative acyl-CoA dehydrogenase	MAV_4018	Mycobacterium avium (strain 104)	463
A0A0H3A2X6	A0A0H3A2X6	A0A0H3A2X6_MYCA1	unreviewed	Uncharacterized protein	MAV_2185	Mycobacterium avium (strain 104)	177				Pyruvate metabolism - (7)												mav02020 Two-component system - Mycobacterium avium 104 (7)
A0A0H3A3M7	A0A0H3A3M7	A0A0H3A3M7_MYCA1	unreviewed	2'-hydroxybiphenyl-2-sulfinate desulfinase (EC 3.13.1.3)	MAV_3808	Mycobacterium avium (strain 104)	317
A0A0H3A1D5	A0A0H3A1D5	A0A0H3A1D5_MYCA1	unreviewed	Polysaccharide deacetylase domain protein	MAV_5248	Mycobacterium avium (strain 104)	269				Sulfur metabolism - (6)												mav00380 Tryptophan metabolism - Mycobacterium avium 104 (7)
A0A0H2ZZW2	A0A0H2ZZW2	A0A0H2ZZW2_MYCA1	unreviewed	Peptidoglycan glycosyltransferase (EC 2.4.1.129)	ftsW MAV_2335	Mycobacterium avium (strain 104)	610
A0A0H3A3E9	A0A0H3A3E9	A0A0H3A3E9_MYCA1	unreviewed	Penicillin binding protein transpeptidase domain	MAV_2330	Mycobacterium avium (strain 104)	639																mav00630 Glyoxylate and dicarboxylate metabolism - Mycobacterium avium 104 (7)
A0A0H3A2I9	A0A0H3A2I9	A0A0H3A2I9_MYCA1	unreviewed	Alkyl hydroperoxide reductase C (Peroxiredoxin) (Thioredoxin peroxidase)	MAV_2839	Mycobacterium avium (strain 104)	195
A0A0H3A1V4	A0A0H3A1V4	A0A0H3A1V4_MYCA1	unreviewed	Uncharacterized protein	MAV_3723	Mycobacterium avium (strain 104)	599																mav00362 Benzoate degradation - Mycobacterium avium 104 (7)
A0A0H2ZYX2	A0A0H2ZYX2	A0A0H2ZYX2_MYCA1	unreviewed	Transcriptional regulator WhiB	whiB MAV_4223	Mycobacterium avium (strain 104)	112
A0A0H2ZUW2	A0A0H2ZUW2	A0A0H2ZUW2_MYCA1	unreviewed	FtsK/SpoIIIE family protein	MAV_3639	Mycobacterium avium (strain 104)	775																mav00620 Pyruvate metabolism - Mycobacterium avium 104 (7)
A0A0H2ZQM4	A0A0H2ZQM4	A0A0H2ZQM4_MYCA1	unreviewed	Extradiol ring-cleavage dioxygenase	MAV_0593	Mycobacterium avium (strain 104)	303
A0A0H2ZTK9	A0A0H2ZTK9	A0A0H2ZTK9_MYCA1	unreviewed	Condensation domain protein	MAV_1762	Mycobacterium avium (strain 104)	473																mav00920 Sulfur metabolism - Mycobacterium avium 104 (6)
A0A0H2ZUP0	A0A0H2ZUP0	A0A0H2ZUP0_MYCA1	unreviewed	Methyltransferase	MAV_2756	Mycobacterium avium (strain 104)	252
A0A0H2ZWT2	A0A0H2ZWT2	A0A0H2ZWT2_MYCA1	unreviewed	Oxidoreductase, 2-nitropropane dioxygenase family protein	MAV_2807	Mycobacterium avium (strain 104)	376																mav01040 Biosynthesis of unsaturated fatty acids - Mycobacterium avium 104 (5)
A0A0H3A1Y7	A0A0H3A1Y7	A0A0H3A1Y7_MYCA1	unreviewed	Inositol-phosphate phosphatase (EC 3.1.3.25)	MAV_4484	Mycobacterium avium (strain 104)	275
A0A0H3A0Y7	A0A0H3A0Y7	A0A0H3A0Y7_MYCA1	unreviewed	3-oxoacyl-[acyl-carrier-protein] synthase 1 (EC 2.3.1.41)	MAV_2192	Mycobacterium avium (strain 104)	402																mav00650 Butanoate metabolism - Mycobacterium avium 104 (5)
A0A0H2ZR71	A0A0H2ZR71	A0A0H2ZR71_MYCA1	unreviewed	Uncharacterized protein	MAV_2482	Mycobacterium avium (strain 104)	277
A0A0H3A1X6	A0A0H3A1X6	A0A0H3A1X6_MYCA1	unreviewed	Transcriptional regulator, MerR family protein	MAV_4105	Mycobacterium avium (strain 104)	120																mav00310 Lysine degradation - Mycobacterium avium 104 (5)
A0A0H2ZSJ9	A0A0H2ZSJ9	A0A0H2ZSJ9_MYCA1	unreviewed	Uncharacterized protein	MAV_0663	Mycobacterium avium (strain 104)	243
A0A0H3A1F6	A0A0H3A1F6	A0A0H3A1F6_MYCA1	unreviewed	Uncharacterized protein	MAV_0655	Mycobacterium avium (strain 104)	254																mav01220 Degradation of aromatic compounds - Mycobacterium avium 104 (5)
A0QHJ1	A0QHJ1	BIOB_MYCA1	reviewed	Biotin synthase (EC 2.8.1.6)	bioB MAV_3196	Mycobacterium avium (strain 104)	345
A0A0H2ZTT9	A0A0H2ZTT9	A0A0H2ZTT9_MYCA1	unreviewed	Ferredoxin	MAV_2150	Mycobacterium avium (strain 104)	108																mav00900 Terpenoid backbone biosynthesis - Mycobacterium avium 104 (4)
A0QHI6	A0QHI6	NADA_MYCA1	reviewed	Quinolinate synthase A (EC 2.5.1.72)	nadA MAV_3191	Mycobacterium avium (strain 104)	349
A0A0H3A1S9	A0A0H3A1S9	A0A0H3A1S9_MYCA1	unreviewed	Pyridoxamine 5'-phosphate oxidase family protein	MAV_4110	Mycobacterium avium (strain 104)	138																mav03440 Homologous recombination - Mycobacterium avium 104 (3)
A0A0H3A0Z1	A0A0H3A0Z1	A0A0H3A0Z1_MYCA1	unreviewed	Uncharacterized protein	MAV_5046	Mycobacterium avium (strain 104)	228
A0A0H3A3K8	A0A0H3A3K8	A0A0H3A3K8_MYCA1	unreviewed	Alkanesulfonate monoxygenase family protein	MAV_4628	Mycobacterium avium (strain 104)	381																mav00340 Histidine metabolism - Mycobacterium avium 104 (3)
A0A0H2ZXZ5	A0A0H2ZXZ5	A0A0H2ZXZ5_MYCA1	unreviewed	ABC transporter, CydDC cysteine exporter (CydDC-E) family protein, permease/ATP-binding protein CydD	cydD MAV_3166	Mycobacterium avium (strain 104)	540
A0A0H3A0R5	A0A0H3A0R5	A0A0H3A0R5_MYCA1	unreviewed	SnoaL-like domain-containing protein	MAV_0635	Mycobacterium avium (strain 104)	135																mav00061 Fatty acid biosynthesis - Mycobacterium avium 104 (3)
A0A0H3A3F0	A0A0H3A3F0	A0A0H3A3F0_MYCA1	unreviewed	Acetyl-CoA acetyltransferase	MAV_0615	Mycobacterium avium (strain 104)	386
A0A0H2ZWD4	A0A0H2ZWD4	A0A0H2ZWD4_MYCA1	unreviewed	Fatty acid desaturase	MAV_1216	Mycobacterium avium (strain 104)	275																mav01053 Biosynthesis of siderophore group nonribosomal peptides - Mycobacterium avium 104 (3)
A0A0H2ZZ61	A0A0H2ZZ61	A0A0H2ZZ61_MYCA1	unreviewed	Cyclopropane-fatty-acyl-phospholipid synthase 1 (EC 2.1.1.79)	MAV_0130	Mycobacterium avium (strain 104)	294
A0A0H2ZSY8	A0A0H2ZSY8	A0A0H2ZSY8_MYCA1	unreviewed	Rieske [2Fe-2S] domain protein	MAV_0633	Mycobacterium avium (strain 104)	385																mav00230 Purine metabolism - Mycobacterium avium 104 (3)
A0A0H2ZU81	A0A0H2ZU81	A0A0H2ZU81_MYCA1	unreviewed	Cellulase domain-containing protein	MAV_0332	Mycobacterium avium (strain 104)	377
A0A0H3A315	A0A0H3A315	A0A0H3A315_MYCA1	unreviewed	Uncharacterized protein	MAV_1013	Mycobacterium avium (strain 104)	336																mav00010 Glycolysis / Gluconeogenesis - Mycobacterium avium 104 (3)
A0A0H2ZTF5	A0A0H2ZTF5	A0A0H2ZTF5_MYCA1	unreviewed	Uncharacterized protein	MAV_3785	Mycobacterium avium (strain 104)	245
A0A0H2ZYY1	A0A0H2ZYY1	A0A0H2ZYY1_MYCA1	unreviewed	Cell envelope-related transcriptional attenuator domain family protein	MAV_5148	Mycobacterium avium (strain 104)	516																mav05152 Tuberculosis - Mycobacterium avium 104 (2)
A0A0H2ZTV4	A0A0H2ZTV4	A0A0H2ZTV4_MYCA1	unreviewed	Thioesterase TesA	MAV_2010	Mycobacterium avium (strain 104)	220
A0A0H3A3L2	A0A0H3A3L2	A0A0H3A3L2_MYCA1	unreviewed	Putative cytochrome P450 124 (EC 1.14.-.-)	MAV_1734	Mycobacterium avium (strain 104)	425																mav00330 Arginine and proline metabolism - Mycobacterium avium 104 (2)
A0A0H2ZYK5	A0A0H2ZYK5	A0A0H2ZYK5_MYCA1	unreviewed	Dibenzothiophene desulfurization enzyme C	MAV_3806	Mycobacterium avium (strain 104)	208
A0A0H2ZQT6	A0A0H2ZQT6	A0A0H2ZQT6_MYCA1	unreviewed	Histidine N-alpha-methyltransferase (EC 2.1.1.44) (Histidine trimethyltransferase)	egtD MAV_0402	Mycobacterium avium (strain 104)	322																mav00261 Monobactam biosynthesis - Mycobacterium avium 104 (2)
A0A0H3A172	A0A0H3A172	A0A0H3A172_MYCA1	unreviewed	Fatty acid desaturase	MAV_0772	Mycobacterium avium (strain 104)	340
A0A0H2ZSG9	A0A0H2ZSG9	A0A0H2ZSG9_MYCA1	unreviewed	Alpha-ketoglutarate-dependent taurine dioxygenase (EC 1.14.11.17)	MAV_4353	Mycobacterium avium (strain 104)	297																mav00360 Phenylalanine metabolism - Mycobacterium avium 104 (2)
A0A0H2ZUE4	A0A0H2ZUE4	A0A0H2ZUE4_MYCA1	unreviewed	5-amino-6-(D-ribitylamino)uracil--L-tyrosine 4-hydroxyphenyl transferase (EC 2.5.1.147) (EC 4.3.1.32) (7,8-didemethyl-8-hydroxy-5-deazariboflavin synthase) (FO synthase)	MAV_1312	Mycobacterium avium (strain 104)	867
A0A0H2ZTY2	A0A0H2ZTY2	A0A0H2ZTY2_MYCA1	unreviewed	DNA-3-methyladenine glycosylase I	MAV_1355	Mycobacterium avium (strain 104)	193																mav00680 Methane metabolism - Mycobacterium avium 104 (2)
A0A0H3A0J6	A0A0H3A0J6	A0A0H3A0J6_MYCA1	unreviewed	Hydrolase, alpha/beta hydrolase fold family protein	MAV_0564	Mycobacterium avium (strain 104)	247
A0QL16	A0QL16	RL23_MYCA1	reviewed	50S ribosomal protein L23	rplW MAV_4469	Mycobacterium avium (strain 104)	100																mav00450 Selenocompound metabolism - Mycobacterium avium 104 (2)
A0A0H3A1E4	A0A0H3A1E4	A0A0H3A1E4_MYCA1	unreviewed	TPPK_C domain-containing protein	MAV_3074	Mycobacterium avium (strain 104)	393
A0A0H2ZS60	A0A0H2ZS60	A0A0H2ZS60_MYCA1	unreviewed	Acyl-CoA dehydrogenase	MAV_5070	Mycobacterium avium (strain 104)	383																mav03030 DNA replication - Mycobacterium avium 104 (2)
A0A0H3A221	A0A0H3A221	A0A0H3A221_MYCA1	unreviewed	Uncharacterized protein	MAV_4724	Mycobacterium avium (strain 104)	102
A0A0H2ZY70	A0A0H2ZY70	A0A0H2ZY70_MYCA1	unreviewed	Alpha/beta hydrolase fold domain protein	MAV_1200	Mycobacterium avium (strain 104)	354																mav00020 Citrate cycle (TCA cycle) - Mycobacterium avium 104 (2)
A0QIR6	A0QIR6	RECA_MYCA1	reviewed	Protein RecA (Recombinase A)	recA MAV_3627	Mycobacterium avium (strain 104)	350
A0A0H2ZSV4	A0A0H2ZSV4	A0A0H2ZSV4_MYCA1	unreviewed	Bac_luciferase domain-containing protein	MAV_2247	Mycobacterium avium (strain 104)	286																mav03410 Base excision repair - Mycobacterium avium 104 (2)
A0A0H2ZX80	A0A0H2ZX80	A0A0H2ZX80_MYCA1	unreviewed	Uncharacterized protein	MAV_2401	Mycobacterium avium (strain 104)	214
A0A0H2ZXG2	A0A0H2ZXG2	A0A0H2ZXG2_MYCA1	unreviewed	Uncharacterized protein	MAV_4928	Mycobacterium avium (strain 104)	115																mav00790 Folate biosynthesis - Mycobacterium avium 104 (2)
A0A0H2ZSJ8	A0A0H2ZSJ8	A0A0H2ZSJ8_MYCA1	unreviewed	Uncharacterized protein	MAV_4657	Mycobacterium avium (strain 104)	267
A0A0H2ZVX3	A0A0H2ZVX3	A0A0H2ZVX3_MYCA1	unreviewed	Dihydropteroate synthase (DHPS) (EC 2.5.1.15) (Dihydropteroate pyrophosphorylase)	folP MAV_1352	Mycobacterium avium (strain 104)	291																mav03018 RNA degradation - Mycobacterium avium 104 (2)
A0A0H2ZT33	A0A0H2ZT33	A0A0H2ZT33_MYCA1	unreviewed	Acetyl-CoA acetyltransferase	MAV_1076	Mycobacterium avium (strain 104)	508
A0A0H3A158	A0A0H3A158	A0A0H3A158_MYCA1	unreviewed	Pigment production hydroxylase (EC 1.-.-.-)	MAV_0591	Mycobacterium avium (strain 104)	394																mav04122 Sulfur relay system - Mycobacterium avium 104 (2)
A0QND0	A0QND0	RSMG_MYCA1	reviewed	Ribosomal RNA small subunit methyltransferase G (EC 2.1.1.-) (16S rRNA 7-methylguanosine methyltransferase) (16S rRNA m7G methyltransferase)	rsmG MAV_5308	Mycobacterium avium (strain 104)	245
A0A0H2ZXQ9	A0A0H2ZXQ9	A0A0H2ZXQ9_MYCA1	unreviewed	Polyamine aminopropyltransferase (Putrescine aminopropyltransferase) (PAPT) (Spermidine synthase) (SPDS) (SPDSY) (EC 2.5.1.16)	speE MAV_3480	Mycobacterium avium (strain 104)	523																mav00281 Geraniol degradation - Mycobacterium avium 104 (1)
A0A0H3A2X9	A0A0H3A2X9	A0A0H3A2X9_MYCA1	unreviewed	AclJ protein	MAV_0613	Mycobacterium avium (strain 104)	142
A0A0H2ZUF2	A0A0H2ZUF2	A0A0H2ZUF2_MYCA1	unreviewed	DNA-directed DNA polymerase (EC 2.7.7.7)	MAV_3224	Mycobacterium avium (strain 104)	1177																mav00562 Inositol phosphate metabolism - Mycobacterium avium 104 (1)
A0A0H2ZXI5	A0A0H2ZXI5	A0A0H2ZXI5_MYCA1	unreviewed	3'(2'),5'-bisphosphate nucleotidase, putative	MAV_2129	Mycobacterium avium (strain 104)	242
A0A0H3A1R2	A0A0H3A1R2	A0A0H3A1R2_MYCA1	unreviewed	Methoxy mycolic acid synthase 1 (EC 2.1.1.-)	MAV_4680	Mycobacterium avium (strain 104)	289																mav00622 Xylene degradation - Mycobacterium avium 104 (1)
A0A0H2ZUZ9	A0A0H2ZUZ9	A0A0H2ZUZ9_MYCA1	unreviewed	Low molecular weight protein-tyrosine-phosphatase (EC 3.1.3.48)	MAV_2206	Mycobacterium avium (strain 104)	163
A0A0H3A0E8	A0A0H3A0E8	A0A0H3A0E8_MYCA1	unreviewed	Ferredoxin	MAV_1316	Mycobacterium avium (strain 104)	108																mav00780 Biotin metabolism - Mycobacterium avium 104 (1)
A0A0H3A1J8	A0A0H3A1J8	A0A0H3A1J8_MYCA1	unreviewed	Amidohydrolase family protein	MAV_2577	Mycobacterium avium (strain 104)	409
A0A0H2ZSV0	A0A0H2ZSV0	A0A0H2ZSV0_MYCA1	unreviewed	Uncharacterized protein	MAV_3029	Mycobacterium avium (strain 104)	642																mav00730 Thiamine metabolism - Mycobacterium avium 104 (1)
A0A0H2ZR37	A0A0H2ZR37	A0A0H2ZR37_MYCA1	unreviewed	Cytochrome P450	MAV_0358	Mycobacterium avium (strain 104)	411
A0A0H2ZZR6	A0A0H2ZZR6	A0A0H2ZZR6_MYCA1	unreviewed	SseC protein	MAV_0755	Mycobacterium avium (strain 104)	92																mav00640 Propanoate metabolism - Mycobacterium avium 104 (1)
A0A0H2ZY73	A0A0H2ZY73	A0A0H2ZY73_MYCA1	unreviewed	Rubredoxin	MAV_4214	Mycobacterium avium (strain 104)	57
A0A0H2ZVB8	A0A0H2ZVB8	A0A0H2ZVB8_MYCA1	unreviewed	Uncharacterized protein	MAV_3195	Mycobacterium avium (strain 104)	78																mav00053 Ascorbate and aldarate metabolism - Mycobacterium avium 104 (1)
A0A0H2ZR85	A0A0H2ZR85	A0A0H2ZR85_MYCA1	unreviewed	DNA or RNA helicase of superfamily protein II	MAV_3772	Mycobacterium avium (strain 104)	579
A0A0H2ZYC4	A0A0H2ZYC4	A0A0H2ZYC4_MYCA1	unreviewed	DNA repair exonuclease	MAV_1427	Mycobacterium avium (strain 104)	383																mav03430 Mismatch repair - Mycobacterium avium 104 (1)
A0A0H2ZY01	A0A0H2ZY01	A0A0H2ZY01_MYCA1	unreviewed	O-succinylbenzoic acid--CoA ligase	MAV_4602	Mycobacterium avium (strain 104)	363
A0A0H2ZV09	A0A0H2ZV09	A0A0H2ZV09_MYCA1	unreviewed	Uncharacterized protein	MAV_1010	Mycobacterium avium (strain 104)	259																mav00930 Caprolactam degradation - Mycobacterium avium 104 (1)
A0QGI9	A0QGI9	AHPD_MYCA1	reviewed	Alkyl hydroperoxide reductase AhpD (EC 1.11.1.28) (Alkylhydroperoxidase AhpD)	ahpD MAV_2840	Mycobacterium avium (strain 104)	178
A0QKR3	A0QKR3	CH10_MYCA1	reviewed	Co-chaperonin GroES (10 kDa chaperonin) (Chaperonin-10) (Cpn10)	groES groS MAV_4366	Mycobacterium avium (strain 104)	100																mav00260 Glycine, serine and threonine metabolism - Mycobacterium avium 104 (1)
A0A0H2ZUU0	A0A0H2ZUU0	A0A0H2ZUU0_MYCA1	unreviewed	Lipid-transfer protein	MAV_1964	Mycobacterium avium (strain 104)	355
A0A0H2ZZ53	A0A0H2ZZ53	A0A0H2ZZ53_MYCA1	unreviewed	N-acetylmuramoyl-L-alanine amidase (EC 3.5.1.28)	MAV_0385	Mycobacterium avium (strain 104)	245																mav00903 Limonene and pinene degradation - Mycobacterium avium 104 (1)
A0A0H3A3C8	A0A0H3A3C8	A0A0H3A3C8_MYCA1	unreviewed	Acyl-CoA synthase	MAV_1759	Mycobacterium avium (strain 104)	570
A0A0H2ZVA1	A0A0H2ZVA1	A0A0H2ZVA1_MYCA1	unreviewed	17 kDa surface antigen family protein	MAV_0828	Mycobacterium avium (strain 104)	554																mav00521 Streptomycin biosynthesis - Mycobacterium avium 104 (1)
A0A0H2ZT24	A0A0H2ZT24	A0A0H2ZT24_MYCA1	unreviewed	DUF2236 domain-containing protein	MAV_2862	Mycobacterium avium (strain 104)	369
A0A0H2ZTY0	A0A0H2ZTY0	A0A0H2ZTY0_MYCA1	unreviewed	Uncharacterized protein	MAV_3219	Mycobacterium avium (strain 104)	262																mav00760 Nicotinate and nicotinamide metabolism - Mycobacterium avium 104 (1)
A0A0H3A0W6	A0A0H3A0W6	A0A0H3A0W6_MYCA1	unreviewed	Ferredoxin	MAV_0941	Mycobacterium avium (strain 104)	66
A0A0H2ZVD1	A0A0H2ZVD1	A0A0H2ZVD1_MYCA1	unreviewed	NikQ protein	MAV_5097	Mycobacterium avium (strain 104)	421																mav00270 Cysteine and methionine metabolism - Mycobacterium avium 104 (1)
A0A0H2ZX91	A0A0H2ZX91	A0A0H2ZX91_MYCA1	unreviewed	NlpC/P60 family protein	MAV_3208	Mycobacterium avium (strain 104)	289
A0A0H3A1F8	A0A0H3A1F8	A0A0H3A1F8_MYCA1	unreviewed	Uncharacterized protein	MAV_1033	Mycobacterium avium (strain 104)	153																mav00400 Phenylalanine, tyrosine and tryptophan biosynthesis - Mycobacterium avium 104 (1)
A0A0H2ZSP3	A0A0H2ZSP3	A0A0H2ZSP3_MYCA1	unreviewed	UPF0109 protein MAV_3763	MAV_3763	Mycobacterium avium (strain 104)	80
A0A0H2ZXD6	A0A0H2ZXD6	A0A0H2ZXD6_MYCA1	unreviewed	Transcriptional regulator, TetR family protein	MAV_0146	Mycobacterium avium (strain 104)	215																mav00860 Porphyrin metabolism - Mycobacterium avium 104 (1)
A0A0H2ZUW7	A0A0H2ZUW7	A0A0H2ZUW7_MYCA1	unreviewed	Signal transduction histidine kinase, nitrogen specific	MAV_3381	Mycobacterium avium (strain 104)	188
A0A0H2ZSH3	A0A0H2ZSH3	A0A0H2ZSH3_MYCA1	unreviewed	Acetyl-CoA acetyltransferase	MAV_2702	Mycobacterium avium (strain 104)	403																mav00750 Vitamin B6 metabolism - Mycobacterium avium 104 (1)
A0A0H2ZTE2	A0A0H2ZTE2	A0A0H2ZTE2_MYCA1	unreviewed	BpmI methyltransferase	MAV_4226	Mycobacterium avium (strain 104)	526
A0A0H2ZSM3	A0A0H2ZSM3	A0A0H2ZSM3_MYCA1	unreviewed	Uncharacterized protein	MAV_2359	Mycobacterium avium (strain 104)	281																mav00401 Novobiocin biosynthesis - Mycobacterium avium 104 (1)
A0A0H3A382	A0A0H3A382	A0A0H3A382_MYCA1	unreviewed	Uncharacterized protein	MAV_2044	Mycobacterium avium (strain 104)	91
A0A0H2ZRK6	A0A0H2ZRK6	A0A0H2ZRK6_MYCA1	unreviewed	Cobyrinic Acid a,c-diamide synthase	MAV_4161	Mycobacterium avium (strain 104)	266																mav01230 Biosynthesis of amino acids - Mycobacterium avium 104 (1)
A0A0H2ZVX2	A0A0H2ZVX2	A0A0H2ZVX2_MYCA1	unreviewed	Uncharacterized protein	MAV_3445	Mycobacterium avium (strain 104)	307
A0A0H3A0J0	A0A0H3A0J0	A0A0H3A0J0_MYCA1	unreviewed	Oxidoreductase, electron transfer component	MAV_0590	Mycobacterium avium (strain 104)	364																mav00130 Ubiquinone and other terpenoid-quinone biosynthesis - Mycobacterium avium 104 (1)
A0A0H2ZYX3	A0A0H2ZYX3	A0A0H2ZYX3_MYCA1	unreviewed	Peptidase_C39_2 domain-containing protein	MAV_2745	Mycobacterium avium (strain 104)	242
A0A0H3A1R9	A0A0H3A1R9	A0A0H3A1R9_MYCA1	unreviewed	Uncharacterized protein	MAV_2901	Mycobacterium avium (strain 104)	224																mav01501 beta-Lactam resistance - Mycobacterium avium 104 (1)
A0A0H2ZYP7	A0A0H2ZYP7	A0A0H2ZYP7_MYCA1	unreviewed	Methyltransf_25 domain-containing protein	MAV_0081	Mycobacterium avium (strain 104)	269
A0A0H2ZYL8	A0A0H2ZYL8	A0A0H2ZYL8_MYCA1	unreviewed	Cell division protein FtsZ	ftsZ MAV_2340	Mycobacterium avium (strain 104)	386																mav00410 beta-Alanine metabolism - Mycobacterium avium 104 (1)
A0A0H2ZV24	A0A0H2ZV24	A0A0H2ZV24_MYCA1	unreviewed	Uncharacterized protein	MAV_3784	Mycobacterium avium (strain 104)	177
A0QIB7	A0QIB7	RUVB_MYCA1	reviewed	Holliday junction ATP-dependent DNA helicase RuvB (EC 3.6.4.12)	ruvB MAV_3473	Mycobacterium avium (strain 104)	351																mav00770 Pantothenate and CoA biosynthesis - Mycobacterium avium 104 (1)
A0A0H3A405	A0A0H3A405	A0A0H3A405_MYCA1	unreviewed	2-hydroxy-6-oxo-6-phenylhexa-2,4-dienoate hydrolase (EC 3.7.1.-)	MAV_0592	Mycobacterium avium (strain 104)	293
A0A0H2ZUM5	A0A0H2ZUM5	A0A0H2ZUM5_MYCA1	unreviewed	Anti-anti-sigma factor	MAV_5272	Mycobacterium avium (strain 104)	125																mav00550 Peptidoglycan biosynthesis - Mycobacterium avium 104 (1)
A0A0H3A4H6	A0A0H3A4H6	A0A0H3A4H6_MYCA1	unreviewed	Uncharacterized protein	MAV_2538	Mycobacterium avium (strain 104)	192
A0A0H2ZRY6	A0A0H2ZRY6	A0A0H2ZRY6_MYCA1	unreviewed	Mycobactin synthetase protein B (Phenyloxazoline synthase MbtB)	MAV_2014	Mycobacterium avium (strain 104)	1480																mav00190 Oxidative phosphorylation - Mycobacterium avium 104 (1)
A0A0H2ZV85	A0A0H2ZV85	A0A0H2ZV85_MYCA1	unreviewed	Glyoxalase family protein	MAV_2566	Mycobacterium avium (strain 104)	319
A0A0H2ZXI7	A0A0H2ZXI7	A0A0H2ZXI7_MYCA1	unreviewed	Uncharacterized protein	MAV_0632	Mycobacterium avium (strain 104)	145																mav00350 Tyrosine metabolism - Mycobacterium avium 104 (1)
A0QLP6	A0QLP6	CH602_MYCA1	reviewed	Chaperonin GroEL 2 (EC 5.6.1.7) (60 kDa chaperonin 2) (Chaperonin-60 2) (Cpn60 2)	groEL2 groL2 MAV_4707	Mycobacterium avium (strain 104)	541
A0A0H3A1A0	A0A0H3A1A0	A0A0H3A1A0_MYCA1	unreviewed	Bac_luciferase domain-containing protein	MAV_5061	Mycobacterium avium (strain 104)	353																mav00240 Pyrimidine metabolism - Mycobacterium avium 104 (1)
A0A0H2ZZH3	A0A0H2ZZH3	A0A0H2ZZH3_MYCA1	unreviewed	Ppe family protein	MAV_2926	Mycobacterium avium (strain 104)	407
A0A0H3A3Q9	A0A0H3A3Q9	A0A0H3A3Q9_MYCA1	unreviewed	Acyl-CoA synthase	MAV_0644	Mycobacterium avium (strain 104)	546																mav00592 alpha-Linolenic acid metabolism - Mycobacterium avium 104 (1)
A0A0H3A1J3	A0A0H3A1J3	A0A0H3A1J3_MYCA1	unreviewed	Taurine catabolism dioxygenase TauD/TfdA	MAV_0235	Mycobacterium avium (strain 104)	295
A0A0H2ZXB1	A0A0H2ZXB1	A0A0H2ZXB1_MYCA1	unreviewed	Virulence factor mce family protein	MAV_4548	Mycobacterium avium (strain 104)	499																mav00561 Glycerolipid metabolism - Mycobacterium avium 104 (1)
A0A0H2ZXZ1	A0A0H2ZXZ1	A0A0H2ZXZ1_MYCA1	unreviewed	Rubredoxin	MAV_4213	Mycobacterium avium (strain 104)	60
A0A0H3A304	A0A0H3A304	A0A0H3A304_MYCA1	unreviewed	MaoC like domain protein	MAV_4917	Mycobacterium avium (strain 104)	281																mav00480 Glutathione metabolism - Mycobacterium avium 104 (1)
A0A0H2ZUS2	A0A0H2ZUS2	A0A0H2ZUS2_MYCA1	unreviewed	Periplasmic solute binding protein family protein	MAV_0583	Mycobacterium avium (strain 104)	311
A0QLF3	A0QLF3	FABH_MYCA1	reviewed	3-oxoacyl-[acyl-carrier-protein] synthase 3 (EC 2.3.1.180) (3-oxoacyl-[acyl-carrier-protein] synthase III) (Beta-ketoacyl-ACP synthase III) (KAS III)	fabH MAV_4612	Mycobacterium avium (strain 104)	335																mav00361 Chlorocyclohexane and chlorobenzene degradation - Mycobacterium avium 104 (1)
A0A0H2ZV28	A0A0H2ZV28	A0A0H2ZV28_MYCA1	unreviewed	Multifunctional fusion protein [Includes: Sulfate adenylyltransferase subunit 1 (EC 2.7.7.4) (ATP-sulfurylase large subunit) (Sulfate adenylate transferase) (SAT); Adenylyl-sulfate kinase (EC 2.7.1.25) (APS kinase) (ATP adenosine-5'-phosphosulfate 3'-phosphotransferase) (Adenosine-5'-phosphosulfate kinase)]	cysNC cysC cysN MAV_1437	Mycobacterium avium (strain 104)	616
A0A0H2ZZN6	A0A0H2ZZN6	A0A0H2ZZN6_MYCA1	unreviewed	Uncharacterized protein	MAV_2592	Mycobacterium avium (strain 104)	64																mav00621 Dioxin degradation - Mycobacterium avium 104 (1)
A0A0H3A0E7	A0A0H3A0E7	A0A0H3A0E7_MYCA1	unreviewed	Acyl dehydratase	MAV_1919	Mycobacterium avium (strain 104)	149
A0A0H2ZU47	A0A0H2ZU47	A0A0H2ZU47_MYCA1	unreviewed	Mce-family protein mce2c	MAV_4549	Mycobacterium avium (strain 104)	480																mav01503 Cationic antimicrobial peptide (CAMP) resistance - Mycobacterium avium 104 (1)
A0A0H2ZXT5	A0A0H2ZXT5	A0A0H2ZXT5_MYCA1	unreviewed	Uncharacterized protein	MAV_1327	Mycobacterium avium (strain 104)	110
A0A0H2ZQH6	A0A0H2ZQH6	A0A0H2ZQH6_MYCA1	unreviewed	Putative acyltransferase	MAV_3274	Mycobacterium avium (strain 104)	387																mav00571 Lipoarabinomannan (LAM) biosynthesis - Mycobacterium avium 104 (1)
A0A0H3A3J5	A0A0H3A3J5	A0A0H3A3J5_MYCA1	unreviewed	Cell envelope-related transcriptional attenuator domain family protein	MAV_4232	Mycobacterium avium (strain 104)	482
A0A0H3A2N2	A0A0H3A2N2	A0A0H3A2N2_MYCA1	unreviewed	RNA polymerase sigma factor	MAV_4359	Mycobacterium avium (strain 104)	192																mav00625 Chloroalkane and chloroalkene degradation - Mycobacterium avium 104 (1)
A0A0H2ZSB9	A0A0H2ZSB9	A0A0H2ZSB9_MYCA1	unreviewed	Putative flavin reductase	MAV_0594	Mycobacterium avium (strain 104)	187
A0A0H2ZUV4	A0A0H2ZUV4	A0A0H2ZUV4_MYCA1	unreviewed	p450 heme-thiolate protein	MAV_0641	Mycobacterium avium (strain 104)	406
A0A0H2ZW97	A0A0H2ZW97	A0A0H2ZW97_MYCA1	unreviewed	Antar domain protein	MAV_4562	Mycobacterium avium (strain 104)	230
A0A0H2ZSC9	A0A0H2ZSC9	A0A0H2ZSC9_MYCA1	unreviewed	Putative oxidoreductase YdbC (EC 1.-.-.-)	MAV_0482	Mycobacterium avium (strain 104)	293
A0A0H2ZWS2	A0A0H2ZWS2	A0A0H2ZWS2_MYCA1	unreviewed	Aldehyde dehydrogenase (NAD) family protein (EC 1.2.1.-)	MAV_2564	Mycobacterium avium (strain 104)	497
A0A0H2ZW43	A0A0H2ZW43	A0A0H2ZW43_MYCA1	unreviewed	Carveol dehydrogenase (EC 1.1.1.275)	MAV_3550	Mycobacterium avium (strain 104)	276
A0A0H2ZX26	A0A0H2ZX26	A0A0H2ZX26_MYCA1	unreviewed	Carboxylesterase, putative	lipP MAV_1709	Mycobacterium avium (strain 104)	396
A0QI54	A0QI54	NUSB_MYCA1	reviewed	Transcription antitermination protein NusB (Antitermination factor NusB)	nusB MAV_3410	Mycobacterium avium (strain 104)	156
A0A0H3A0S9	A0A0H3A0S9	A0A0H3A0S9_MYCA1	unreviewed	Pyruvate synthase	MAV_1717	Mycobacterium avium (strain 104)	656
A0A0H2ZV18	A0A0H2ZV18	A0A0H2ZV18_MYCA1	unreviewed	Uncharacterized protein	MAV_1705	Mycobacterium avium (strain 104)	155
A0A0H2ZXD5	A0A0H2ZXD5	A0A0H2ZXD5_MYCA1	unreviewed	Molybdopterin oxidoreductase Fe4S4 domain family protein	MAV_4983	Mycobacterium avium (strain 104)	745
A0A0H3A0S3	A0A0H3A0S3	A0A0H3A0S3_MYCA1	unreviewed	Adenine DNA glycosylase (EC 3.2.2.31)	MAV_0563	Mycobacterium avium (strain 104)	303
A0A0H2ZWW7	A0A0H2ZWW7	A0A0H2ZWW7_MYCA1	unreviewed	3-ketosteroid-delta-1-dehydrogenase	MAV_0624	Mycobacterium avium (strain 104)	563
A0A0H2ZRY2	A0A0H2ZRY2	A0A0H2ZRY2_MYCA1	unreviewed	Uncharacterized protein	MAV_3156	Mycobacterium avium (strain 104)	146
A0A0H2ZQF4	A0A0H2ZQF4	A0A0H2ZQF4_MYCA1	unreviewed	Mycobactin synthetase protein B (Phenyloxazoline synthase MbtB)	MAV_2013	Mycobacterium avium (strain 104)	2190
A0A0H2ZWK1	A0A0H2ZWK1	A0A0H2ZWK1_MYCA1	unreviewed	Glycosyl transferase	MAV_2755	Mycobacterium avium (strain 104)	396
A0A0H2ZSR9	A0A0H2ZSR9	A0A0H2ZSR9_MYCA1	unreviewed	Protease	MAV_1096	Mycobacterium avium (strain 104)	488
A0A0H2ZVK9	A0A0H2ZVK9	A0A0H2ZVK9_MYCA1	unreviewed	Esterase	MAV_3025	Mycobacterium avium (strain 104)	307
A0A0H2ZWM6	A0A0H2ZWM6	A0A0H2ZWM6_MYCA1	unreviewed	Probable tRNA sulfurtransferase (EC 2.8.1.4) (Sulfur carrier protein ThiS sulfurtransferase) (Thiamine biosynthesis protein ThiI) (tRNA 4-thiouridine synthase)	thiI MAV_2717	Mycobacterium avium (strain 104)	409
A0A0H2ZZJ5	A0A0H2ZZJ5	A0A0H2ZZJ5_MYCA1	unreviewed	Sulfonate binding protein	MAV_0141	Mycobacterium avium (strain 104)	321
A0A0H2ZRE1	A0A0H2ZRE1	A0A0H2ZRE1_MYCA1	unreviewed	Uncharacterized protein	MAV_3397	Mycobacterium avium (strain 104)	906
A0A0H3A3Z5	A0A0H3A3Z5	A0A0H3A3Z5_MYCA1	unreviewed	Uncharacterized protein	MAV_5154	Mycobacterium avium (strain 104)	304
A0A0H2ZYH8	A0A0H2ZYH8	A0A0H2ZYH8_MYCA1	unreviewed	Lipid-transfer protein	MAV_0477	Mycobacterium avium (strain 104)	397
A0QL01	A0QL01	RL24_MYCA1	reviewed	50S ribosomal protein L24	rplX MAV_4454	Mycobacterium avium (strain 104)	105
A0A0H2ZVD5	A0A0H2ZVD5	A0A0H2ZVD5_MYCA1	unreviewed	Amidohydrolase 2	MAV_2591	Mycobacterium avium (strain 104)	378
A0A0H2ZZV0	A0A0H2ZZV0	A0A0H2ZZV0_MYCA1	unreviewed	Sulfate adenylyltransferase subunit 2 (EC 2.7.7.4) (ATP-sulfurylase small subunit) (Sulfate adenylate transferase) (SAT)	cysD MAV_1436	Mycobacterium avium (strain 104)	314
A0A0H2ZW68	A0A0H2ZW68	A0A0H2ZW68_MYCA1	unreviewed	Phosphoglycerate mutase family protein	MAV_0189	Mycobacterium avium (strain 104)	231
A0A0H3A390	A0A0H3A390	A0A0H3A390_MYCA1	unreviewed	ABC transporter ATP-binding protein	MAV_3306	Mycobacterium avium (strain 104)	545
A0A0H2ZV35	A0A0H2ZV35	A0A0H2ZV35_MYCA1	unreviewed	Uncharacterized protein	MAV_2503	Mycobacterium avium (strain 104)	125
A0A0H2ZSL3	A0A0H2ZSL3	A0A0H2ZSL3_MYCA1	unreviewed	Uncharacterized protein	MAV_4870	Mycobacterium avium (strain 104)	544
A0QIR4	A0QIR4	MIAB_MYCA1	reviewed	tRNA-2-methylthio-N(6)-dimethylallyladenosine synthase (EC 2.8.4.3) ((Dimethylallyl)adenosine tRNA methylthiotransferase MiaB) (tRNA-i(6)A37 methylthiotransferase)	miaB MAV_3625	Mycobacterium avium (strain 104)	715
A0A0H3A034	A0A0H3A034	A0A0H3A034_MYCA1	unreviewed	Uncharacterized protein	MAV_1966	Mycobacterium avium (strain 104)	139
A0A0H3A2B6	A0A0H3A2B6	A0A0H3A2B6_MYCA1	unreviewed	Hydrolase, alpha/beta fold family protein	MAV_4515	Mycobacterium avium (strain 104)	302
A0A0H3A0U4	A0A0H3A0U4	A0A0H3A0U4_MYCA1	unreviewed	3-hydroxyisobutyrate dehydrogenase	MAV_2635	Mycobacterium avium (strain 104)	279
A0A0H2ZTV1	A0A0H2ZTV1	A0A0H2ZTV1_MYCA1	unreviewed	Methylated-DNA--protein-cysteine methyltransferase (EC 2.1.1.63) (6-O-methylguanine-DNA methyltransferase) (MGMT) (O-6-methylguanine-DNA-alkyltransferase)	MAV_1536	Mycobacterium avium (strain 104)	165
A0A0H3A2D2	A0A0H3A2D2	A0A0H3A2D2_MYCA1	unreviewed	tRNA-dihydrouridine synthase (EC 1.3.1.-)	MAV_0771	Mycobacterium avium (strain 104)	377
A0A0H2ZUY0	A0A0H2ZUY0	A0A0H2ZUY0_MYCA1	unreviewed	2-keto-4-pentenoate hydratase	MAV_0625	Mycobacterium avium (strain 104)	261
A0A0H2ZX03	A0A0H2ZX03	A0A0H2ZX03_MYCA1	unreviewed	Uncharacterized protein	MAV_3270	Mycobacterium avium (strain 104)	341
A0A0H2ZRD0	A0A0H2ZRD0	A0A0H2ZRD0_MYCA1	unreviewed	Alpha/beta hydrolase fold domain protein	MAV_1685	Mycobacterium avium (strain 104)	415
A0A0H2ZX22	A0A0H2ZX22	A0A0H2ZX22_MYCA1	unreviewed	Rhamnosyltransferase RtfA	MAV_2747	Mycobacterium avium (strain 104)	390
A0A0H2ZW80	A0A0H2ZW80	A0A0H2ZW80_MYCA1	unreviewed	Uncharacterized protein	MAV_2285	Mycobacterium avium (strain 104)	230
A0A0H2ZTQ2	A0A0H2ZTQ2	A0A0H2ZTQ2_MYCA1	unreviewed	Putative cytochrome P450 124 (EC 1.14.-.-)	MAV_0616	Mycobacterium avium (strain 104)	416
A0A0H2ZZX5	A0A0H2ZZX5	A0A0H2ZZX5_MYCA1	unreviewed	CHK domain-containing protein	MAV_1965	Mycobacterium avium (strain 104)	342
A0A0H3A2K8	A0A0H3A2K8	A0A0H3A2K8_MYCA1	unreviewed	FAD dependent oxidoreductase, putative	MAV_2172	Mycobacterium avium (strain 104)	495
A0QMC0	A0QMC0	RIR2H_MYCA1	reviewed	R2-like ligand binding oxidase (EC 1.-.-.-) (Ribonucleotide reductase R2 subunit homolog) (Ribonucleotide reductase small subunit homolog)	MAV_4937	Mycobacterium avium (strain 104)	311
A0A0H2ZZ93	A0A0H2ZZ93	A0A0H2ZZ93_MYCA1	unreviewed	Acetyl-CoA C-acyltransferase	MAV_2127	Mycobacterium avium (strain 104)	391
A0A0H2ZXD7	A0A0H2ZXD7	A0A0H2ZXD7_MYCA1	unreviewed	Cytochrome D ubiquinol oxidase, subunit II (EC 1.10.3.-)	cydB MAV_3165	Mycobacterium avium (strain 104)	346
A0Q9F3	A0Q9F3	PATR_MYCA1	reviewed	Putative phenylalanine aminotransferase (EC 2.6.1.-)	pat MAV_0250	Mycobacterium avium (strain 104)	355
A0A0H2ZVK4	A0A0H2ZVK4	A0A0H2ZVK4_MYCA1	unreviewed	Phosphoenolpyruvate carboxykinase [GTP] (PEP carboxykinase) (PEPCK) (EC 4.1.1.32) (GTP-dependent phosphoenolpyruvate carboxykinase) (GTP-PEPCK)	pckG MAV_4963	Mycobacterium avium (strain 104)	609
A0A0H2ZYH2	A0A0H2ZYH2	A0A0H2ZYH2_MYCA1	unreviewed	NAD binding domain of 6-phosphogluconate dehydrogenase family protein	MAV_1928	Mycobacterium avium (strain 104)	276
A0A0H2ZZN3	A0A0H2ZZN3	A0A0H2ZZN3_MYCA1	unreviewed	PPE family protein	MAV_1324	Mycobacterium avium (strain 104)	395
A0A0H2ZST7	A0A0H2ZST7	A0A0H2ZST7_MYCA1	unreviewed	Transcription elongation factor GreA (Transcript cleavage factor GreA)	greA MAV_1204	Mycobacterium avium (strain 104)	159
A0A0H2ZSC0	A0A0H2ZSC0	A0A0H2ZSC0_MYCA1	unreviewed	Putative methyltransferase (EC 2.1.1.-)	MAV_4317	Mycobacterium avium (strain 104)	243
A0A0H2ZWB8	A0A0H2ZWB8	A0A0H2ZWB8_MYCA1	unreviewed	Anion-transporting ATPase superfamily protein	MAV_2310	Mycobacterium avium (strain 104)	392
A0A0H2ZTY5	A0A0H2ZTY5	A0A0H2ZTY5_MYCA1	unreviewed	Mycobactin synthetase protein B (Phenyloxazoline synthase MbtB)	MAV_3056	Mycobacterium avium (strain 104)	10421
A0A0H2ZVU8	A0A0H2ZVU8	A0A0H2ZVU8_MYCA1	unreviewed	50S ribosomal protein L28	rpmB MAV_3822	Mycobacterium avium (strain 104)	64
A0A0H3A4Y7	A0A0H3A4Y7	A0A0H3A4Y7_MYCA1	unreviewed	Phosphotransferase enzyme family protein	MAV_5276	Mycobacterium avium (strain 104)	378
A0A0H3A4S9	A0A0H3A4S9	A0A0H3A4S9_MYCA1	unreviewed	SCP2 domain-containing protein	MAV_5099	Mycobacterium avium (strain 104)	134
A0A0H2ZX86	A0A0H2ZX86	A0A0H2ZX86_MYCA1	unreviewed	Copper resistance protein CopC	MAV_0177	Mycobacterium avium (strain 104)	168
A0A0H2ZS91	A0A0H2ZS91	A0A0H2ZS91_MYCA1	unreviewed	Virulence factor Mce family protein	MAV_4547	Mycobacterium avium (strain 104)	392
A0A0H2ZY39	A0A0H2ZY39	A0A0H2ZY39_MYCA1	unreviewed	Hydrolase, alpha/beta fold family protein	MAV_0677	Mycobacterium avium (strain 104)	289
A0A0H3A4V6	A0A0H3A4V6	A0A0H3A4V6_MYCA1	unreviewed	Uncharacterized protein	MAV_0689	Mycobacterium avium (strain 104)	303
A0A0H2ZY54	A0A0H2ZY54	A0A0H2ZY54_MYCA1	unreviewed	Uncharacterized protein	MAV_3591	Mycobacterium avium (strain 104)	100
A0A0H2ZX29	A0A0H2ZX29	A0A0H2ZX29_MYCA1	unreviewed	Thioredoxin domain protein	MAV_1545	Mycobacterium avium (strain 104)	303
A0A0H3A208	A0A0H3A208	A0A0H3A208_MYCA1	unreviewed	Virulence factor Mce family protein	MAV_4550	Mycobacterium avium (strain 104)	343
A0A0H2ZY82	A0A0H2ZY82	A0A0H2ZY82_MYCA1	unreviewed	Uncharacterized protein	MAV_4863	Mycobacterium avium (strain 104)	480
A0QLK5	A0QLK5	MSHA_MYCA1	reviewed	D-inositol 3-phosphate glycosyltransferase (EC 2.4.1.250) (N-acetylglucosamine-inositol-phosphate N-acetylglucosaminyltransferase) (GlcNAc-Ins-P N-acetylglucosaminyltransferase)	mshA MAV_4664	Mycobacterium avium (strain 104)	424
A0A0H2ZTJ4	A0A0H2ZTJ4	A0A0H2ZTJ4_MYCA1	unreviewed	EmrB efflux protein	MAV_0730	Mycobacterium avium (strain 104)	560
A0A0H3A4G9	A0A0H3A4G9	A0A0H3A4G9_MYCA1	unreviewed	Amidohydrolase family protein	MAV_1851	Mycobacterium avium (strain 104)	410
A0A0H2ZZ28	A0A0H2ZZ28	A0A0H2ZZ28_MYCA1	unreviewed	Peptidase_M75 domain-containing protein	MAV_2484	Mycobacterium avium (strain 104)	391
A0A0H2ZUH4	A0A0H2ZUH4	A0A0H2ZUH4_MYCA1	unreviewed	L-lysine N6-monooxygenase MbtG (EC 1.14.13.59) (Lysine 6-N-hydroxylase) (Lysine N6-hydroxylase) (Lysine-N-oxygenase) (Mycobactin synthase protein G)	MAV_2015	Mycobacterium avium (strain 104)	428
A0A0H3A0M5	A0A0H3A0M5	A0A0H3A0M5_MYCA1	unreviewed	Iron-dependent repressor IdeR	MAV_3604	Mycobacterium avium (strain 104)	229
A0A0H3A448	A0A0H3A448	A0A0H3A448_MYCA1	unreviewed	AMP-binding enzyme	MAV_4122	Mycobacterium avium (strain 104)	1083
A0A0H2ZX89	A0A0H2ZX89	A0A0H2ZX89_MYCA1	unreviewed	DUF2236 domain-containing protein	MAV_5226	Mycobacterium avium (strain 104)	317
A0A0H3A2D4	A0A0H3A2D4	A0A0H3A2D4_MYCA1	unreviewed	R3H domain-containing protein	MAV_5309	Mycobacterium avium (strain 104)	183
A0A0H2ZT53	A0A0H2ZT53	A0A0H2ZT53_MYCA1	unreviewed	Stas domain, putative	MAV_4635	Mycobacterium avium (strain 104)	146
A0A0H2ZT35	A0A0H2ZT35	A0A0H2ZT35_MYCA1	unreviewed	Short chain dehydrogenase	MAV_2864	Mycobacterium avium (strain 104)	223
A0A0H2ZW51	A0A0H2ZW51	A0A0H2ZW51_MYCA1	unreviewed	Replicative DNA helicase (EC 3.6.4.12)	MAV_0079	Mycobacterium avium (strain 104)	795
A0A0H2ZY15	A0A0H2ZY15	A0A0H2ZY15_MYCA1	unreviewed	Uncharacterized protein	MAV_0249	Mycobacterium avium (strain 104)	153
A0A0H2ZUP7	A0A0H2ZUP7	A0A0H2ZUP7_MYCA1	unreviewed	ABC transporter, ATP-binding protein CydC	MAV_3167	Mycobacterium avium (strain 104)	560
A0A0H3A4H0	A0A0H3A4H0	A0A0H3A4H0_MYCA1	unreviewed	Uncharacterized protein	MAV_0614	Mycobacterium avium (strain 104)	133
A0A0H3A3H7	A0A0H3A3H7	A0A0H3A3H7_MYCA1	unreviewed	Methylmalonyl-CoA epimerase (EC 5.1.99.1)	mce MAV_1543	Mycobacterium avium (strain 104)	154
A0A0H3A3K6	A0A0H3A3K6	A0A0H3A3K6_MYCA1	unreviewed	Beta-lactamase	MAV_3275	Mycobacterium avium (strain 104)	426
A0A0H2ZTQ7	A0A0H2ZTQ7	A0A0H2ZTQ7_MYCA1	unreviewed	Acetyltransferase, gnat family protein	MAV_3562	Mycobacterium avium (strain 104)	176
A0A0H3A053	A0A0H3A053	A0A0H3A053_MYCA1	unreviewed	Short chain dehydrogenase	MAV_0630	Mycobacterium avium (strain 104)	257
A0A0H3A1Y8	A0A0H3A1Y8	A0A0H3A1Y8_MYCA1	unreviewed	Putative acyl-CoA dehydrogenase	MAV_0587	Mycobacterium avium (strain 104)	707
A0A0H3A4N6	A0A0H3A4N6	A0A0H3A4N6_MYCA1	unreviewed	Antar domain protein	MAV_4107	Mycobacterium avium (strain 104)	227
A0A0H3A351	A0A0H3A351	A0A0H3A351_MYCA1	unreviewed	Phosphoglycerate mutase family protein	MAV_4620	Mycobacterium avium (strain 104)	202
A0A0H2ZZA8	A0A0H2ZZA8	A0A0H2ZZA8_MYCA1	unreviewed	DNA repair protein RadA	radA MAV_0568	Mycobacterium avium (strain 104)	459
A0A0H3A1D6	A0A0H3A1D6	A0A0H3A1D6_MYCA1	unreviewed	Uncharacterized protein	MAV_2115	Mycobacterium avium (strain 104)	283
A0A0H2ZSU2	A0A0H2ZSU2	A0A0H2ZSU2_MYCA1	unreviewed	Conserved protein, DUF59	MAV_3313	Mycobacterium avium (strain 104)	115
A0A0H2ZZ52	A0A0H2ZZ52	A0A0H2ZZ52_MYCA1	unreviewed	Putative cytochrome P450 130 (EC 1.14.-.-)	MAV_1404	Mycobacterium avium (strain 104)	409
A0A0H2ZRA7	A0A0H2ZRA7	A0A0H2ZRA7_MYCA1	unreviewed	Glucose-methanol-choline	MAV_4925	Mycobacterium avium (strain 104)	598
A0A0H2ZUS8	A0A0H2ZUS8	A0A0H2ZUS8_MYCA1	unreviewed	Catalase (EC 1.11.1.6)	katA MAV_4926	Mycobacterium avium (strain 104)	484
A0A0H2ZZ10	A0A0H2ZZ10	A0A0H2ZZ10_MYCA1	unreviewed	Catalase (EC 1.11.1.6)	katA MAV_4927	Mycobacterium avium (strain 104)	485
A0QHC2	A0QHC2	RL35_MYCA1	reviewed	50S ribosomal protein L35	rpmI MAV_3126	Mycobacterium avium (strain 104)	64
A0A0H2ZSZ6	A0A0H2ZSZ6	A0A0H2ZSZ6_MYCA1	unreviewed	Respiratory-chain NADH dehydrogenase 51 kd subunit family protein	MAV_0925	Mycobacterium avium (strain 104)	436
A0A0H2ZW45	A0A0H2ZW45	A0A0H2ZW45_MYCA1	unreviewed	LprB protein	MAV_1423	Mycobacterium avium (strain 104)	171
A0QL13	A0QL13	RL22_MYCA1	reviewed	50S ribosomal protein L22	rplV MAV_4466	Mycobacterium avium (strain 104)	180
A0A0H2ZYB6	A0A0H2ZYB6	A0A0H2ZYB6_MYCA1	unreviewed	Conserved domain protein	MAV_0516	Mycobacterium avium (strain 104)	67
A0A0H3A2T9	A0A0H3A2T9	A0A0H3A2T9_MYCA1	unreviewed	Transport permease protein	MAV_3251	Mycobacterium avium (strain 104)	246
A0A0H3A296	A0A0H3A296	A0A0H3A296_MYCA1	unreviewed	EmrB efflux protein	MAV_0729	Mycobacterium avium (strain 104)	537
A0A0H2ZSR7	A0A0H2ZSR7	A0A0H2ZSR7_MYCA1	unreviewed	PE-PPE domain-containing protein	MAV_1760	Mycobacterium avium (strain 104)	376
A0A0H3A305	A0A0H3A305	A0A0H3A305_MYCA1	unreviewed	Putative glycosyl transferase (EC 2.-.-.-)	MAV_3262	Mycobacterium avium (strain 104)	396
A0A0H3A057	A0A0H3A057	A0A0H3A057_MYCA1	unreviewed	Uncharacterized protein	MAV_1286	Mycobacterium avium (strain 104)	40
A0A0H2ZVT5	A0A0H2ZVT5	A0A0H2ZVT5_MYCA1	unreviewed	Steroid monooxygenase	MAV_1604	Mycobacterium avium (strain 104)	540
A0QJ48	A0QJ48	RS16_MYCA1	reviewed	30S ribosomal protein S16	rpsP MAV_3764	Mycobacterium avium (strain 104)	170
A0A0H3A3W5	A0A0H3A3W5	A0A0H3A3W5_MYCA1	unreviewed	ErfK/YbiS/YcfS/YnhG family protein	MAV_1661	Mycobacterium avium (strain 104)	379
A0QDG9	A0QDG9	RL27_MYCA1	reviewed	50S ribosomal protein L27	rpmA MAV_1730	Mycobacterium avium (strain 104)	88
A0QKT2	A0QKT2	RS9_MYCA1	reviewed	30S ribosomal protein S9	rpsI MAV_4385	Mycobacterium avium (strain 104)	166
A0A0H3A243	A0A0H3A243	A0A0H3A243_MYCA1	unreviewed	Protein adenylyltransferase SelO (EC 2.7.7.n1)	selO MAV_3983	Mycobacterium avium (strain 104)	491
A0A0H2ZYI2	A0A0H2ZYI2	A0A0H2ZYI2_MYCA1	unreviewed	PhoH2 protein	MAV_1217	Mycobacterium avium (strain 104)	433
A0A0H2ZT91	A0A0H2ZT91	A0A0H2ZT91_MYCA1	unreviewed	Carveol dehydrogenase (EC 1.1.1.275)	MAV_0479	Mycobacterium avium (strain 104)	285
A0A0H3A0H3	A0A0H3A0H3	A0A0H3A0H3_MYCA1	unreviewed	Alkane-1-monooxygenase	MAV_4215	Mycobacterium avium (strain 104)	415
A0A0H3A4N4	A0A0H3A4N4	A0A0H3A4N4_MYCA1	unreviewed	PAP2 superfamily protein	MAV_0210	Mycobacterium avium (strain 104)	150
A0QKR2	A0QKR2	CH601_MYCA1	reviewed	Chaperonin GroEL 1 (EC 5.6.1.7) (60 kDa chaperonin 1) (Chaperonin-60 1) (Cpn60 1)	groEL1 groL1 MAV_4365	Mycobacterium avium (strain 104)	538
A0A0H2ZV91	A0A0H2ZV91	A0A0H2ZV91_MYCA1	unreviewed	Carveol dehydrogenase (EC 1.1.1.275)	MAV_2598	Mycobacterium avium (strain 104)	283
A0A0H2ZVN2	A0A0H2ZVN2	A0A0H2ZVN2_MYCA1	unreviewed	Conserved transmembrane protein	MAV_1298	Mycobacterium avium (strain 104)	394
A0A0H3A1I1	A0A0H3A1I1	A0A0H3A1I1_MYCA1	unreviewed	Thioredoxin domain-containing protein	MAV_4619	Mycobacterium avium (strain 104)	197
A0A0H3A3J1	A0A0H3A3J1	A0A0H3A3J1_MYCA1	unreviewed	Gp108 protein	MAV_2256	Mycobacterium avium (strain 104)	129
A0A0H2ZSS2	A0A0H2ZSS2	A0A0H2ZSS2_MYCA1	unreviewed	Serine esterase cutinase	MAV_2169	Mycobacterium avium (strain 104)	252
A0A0H2ZZB9	A0A0H2ZZB9	A0A0H2ZZB9_MYCA1	unreviewed	LppW protein	MAV_3761	Mycobacterium avium (strain 104)	322
A0A0H3A289	A0A0H3A289	A0A0H3A289_MYCA1	unreviewed	Uncharacterized protein	MAV_2875	Mycobacterium avium (strain 104)	146
A0A0H2ZUD8	A0A0H2ZUD8	A0A0H2ZUD8_MYCA1	unreviewed	Transcriptional regulator, TetR family protein	MAV_2391	Mycobacterium avium (strain 104)	210
A0A0H2ZUM8	A0A0H2ZUM8	A0A0H2ZUM8_MYCA1	unreviewed	Short chain dehydrogenase	MAV_4486	Mycobacterium avium (strain 104)	264
A0A0H2ZUU4	A0A0H2ZUU4	A0A0H2ZUU4_MYCA1	unreviewed	Pks11 protein	MAV_3105	Mycobacterium avium (strain 104)	353
A0Q8Y7	A0Q8Y7	RS18_MYCA1	reviewed	30S ribosomal protein S18	rpsR MAV_0076	Mycobacterium avium (strain 104)	84
A0A0H2ZX82	A0A0H2ZX82	A0A0H2ZX82_MYCA1	unreviewed	RNA polymerase sigma-F factor	MAV_4256	Mycobacterium avium (strain 104)	241
A0A0H2ZQW5	A0A0H2ZQW5	A0A0H2ZQW5_MYCA1	unreviewed	Dibenzothiophene desulfurization enzyme A	MAV_3809	Mycobacterium avium (strain 104)	452
A0A0H3A166	A0A0H3A166	A0A0H3A166_MYCA1	unreviewed	Septum formation initiator subfamily protein, putative	MAV_1165	Mycobacterium avium (strain 104)	225
A0QL17	A0QL17	RL4_MYCA1	reviewed	50S ribosomal protein L4	rplD MAV_4470	Mycobacterium avium (strain 104)	217
A0QL14	A0QL14	RS19_MYCA1	reviewed	30S ribosomal protein S19	rpsS MAV_4467	Mycobacterium avium (strain 104)	93
A0A0H2ZUS6	A0A0H2ZUS6	A0A0H2ZUS6_MYCA1	unreviewed	TetR-family protein transcriptional regulator	MAV_1801	Mycobacterium avium (strain 104)	222
A0A0H2ZW16	A0A0H2ZW16	A0A0H2ZW16_MYCA1	unreviewed	2-amino-4-hydroxy-6-hydroxymethyldihydropteridine pyrophosphokinase (EC 2.7.6.3) (6-hydroxymethyl-7,8-dihydropterin pyrophosphokinase)	folK MAV_0546	Mycobacterium avium (strain 104)	182
A0A0H2ZSE7	A0A0H2ZSE7	A0A0H2ZSE7_MYCA1	unreviewed	Peptidyl-prolyl cis-trans isomerase (EC 5.2.1.8)	MAV_2725	Mycobacterium avium (strain 104)	185
A0QHC1	A0QHC1	RL20_MYCA1	reviewed	50S ribosomal protein L20	rplT MAV_3125	Mycobacterium avium (strain 104)	131
A0A0H2ZZ34	A0A0H2ZZ34	A0A0H2ZZ34_MYCA1	unreviewed	Cob(I)alamin adenosyltransferase (EC 2.5.1.17)	cobO MAV_3705	Mycobacterium avium (strain 104)	204
A0A0H2ZXJ2	A0A0H2ZXJ2	A0A0H2ZXJ2_MYCA1	unreviewed	30S ribosomal protein S17	rpsQ MAV_4462	Mycobacterium avium (strain 104)	116
A0A0H2ZWJ4	A0A0H2ZWJ4	A0A0H2ZWJ4_MYCA1	unreviewed	Uncharacterized protein	MAV_4974	Mycobacterium avium (strain 104)	179
A0A0H2ZZR8	A0A0H2ZZR8	A0A0H2ZZR8_MYCA1	unreviewed	Ferredoxin	MAV_0653	Mycobacterium avium (strain 104)	63
A0A0H2ZXA0	A0A0H2ZXA0	A0A0H2ZXA0_MYCA1	unreviewed	DUF1942 domain-containing protein	MAV_3737	Mycobacterium avium (strain 104)	190
A0A0H2ZXA9	A0A0H2ZXA9	A0A0H2ZXA9_MYCA1	unreviewed	Uncharacterized protein	MAV_1971	Mycobacterium avium (strain 104)	357
A0A0H2ZXW9	A0A0H2ZXW9	A0A0H2ZXW9_MYCA1	unreviewed	3-oxoacyl-[acyl-carrier-protein] synthase 2 (EC 2.3.1.41)	MAV_2191	Mycobacterium avium (strain 104)	407
A0A0H2ZT71	A0A0H2ZT71	A0A0H2ZT71_MYCA1	unreviewed	Short-chain dehydrogenase/reductase SDR	MAV_1391	Mycobacterium avium (strain 104)	256
A0A0H3A041	A0A0H3A041	A0A0H3A041_MYCA1	unreviewed	2-hydroxycyclohexanecarboxyl-CoA dehydrogenase	MAV_1395	Mycobacterium avium (strain 104)	244
A0A0H2ZUF8	A0A0H2ZUF8	A0A0H2ZUF8_MYCA1	unreviewed	Amidohydrolase family protein	MAV_1591	Mycobacterium avium (strain 104)	400
A0A0H2ZS69	A0A0H2ZS69	A0A0H2ZS69_MYCA1	unreviewed	Antibiotic biosynthesis monooxygenase domain protein	MAV_0562	Mycobacterium avium (strain 104)	102

## Sheet: Sig upreg in biofilm
yourlist:M20220206F248CABF64506F29A91F8037F07B67D13F8D8BO	Entry	Entry name	Status	Protein names	Gene names	Organism	Length
A0A0H2ZYR9	A0A0H2ZYR9	A0A0H2ZYR9_MYCA1	unreviewed	Shikimate-5-dehydrogenase (EC 1.1.1.25)	aroE MAV_3428	Mycobacterium avium (strain 104)	260
A0A0H2ZXI8	A0A0H2ZXI8	A0A0H2ZXI8_MYCA1	unreviewed	3-dehydroquinate synthase (DHQS) (EC 4.2.3.4)	aroB MAV_3415	Mycobacterium avium (strain 104)	358
A0A0H2ZWA8	A0A0H2ZWA8	A0A0H2ZWA8_MYCA1	unreviewed	Uncharacterized protein	MAV_5025	Mycobacterium avium (strain 104)	198
A0A0H2ZSD0	A0A0H2ZSD0	A0A0H2ZSD0_MYCA1	unreviewed	Bac_luciferase domain-containing protein	MAV_1632	Mycobacterium avium (strain 104)	283
A0A0H2ZXT8	A0A0H2ZXT8	A0A0H2ZXT8_MYCA1	unreviewed	4-carboxymuconolactone decarboxylase domain protein (EC 4.1.1.44)	pcaC MAV_3958	Mycobacterium avium (strain 104)	185
A0A0H3A029	A0A0H3A029	A0A0H3A029_MYCA1	unreviewed	Thiopurine S-methyltransferase (Tpmt) superfamily protein	MAV_2957	Mycobacterium avium (strain 104)	191					mav01100 Metabolic pathways - Mycobacterium avium 104 (45)
A0A0H2ZUH3	A0A0H2ZUH3	A0A0H2ZUH3_MYCA1	unreviewed	4-alpha-glucanotransferase (EC 2.4.1.25) (Amylomaltase) (Disproportionating enzyme)	malQ MAV_2934	Mycobacterium avium (strain 104)	723
A0A0H3A361	A0A0H3A361	A0A0H3A361_MYCA1	unreviewed	Aldehyde dehydrogenase family protein	MAV_2608	Mycobacterium avium (strain 104)	496																Metabolic pathways (45)
A0A0H3A3W6	A0A0H3A3W6	A0A0H3A3W6_MYCA1	unreviewed	ATP/GTP-binding protein	MAV_3435	Mycobacterium avium (strain 104)	446					mav01110 Biosynthesis of secondary metabolites - Mycobacterium avium 104 (22)
A0A0H2ZXM5	A0A0H2ZXM5	A0A0H2ZXM5_MYCA1	unreviewed	Calcium/proton exchanger	chaA MAV_3179	Mycobacterium avium (strain 104)	368																Biosynthesis of secondary metabolites (22)
A0A0H3A325	A0A0H3A325	A0A0H3A325_MYCA1	unreviewed	RES domain-containing protein	MAV_4810	Mycobacterium avium (strain 104)	220
A0A0H3A332	A0A0H3A332	A0A0H3A332_MYCA1	unreviewed	Bifunctional NAD(P)H-hydrate repair enzyme (Nicotinamide nucleotide repair protein) [Includes: ADP-dependent (S)-NAD(P)H-hydrate dehydratase (EC 4.2.1.136) (ADP-dependent NAD(P)HX dehydratase); NAD(P)H-hydrate epimerase (EC 5.1.99.6)]	nnrD nnrE MAV_4374	Mycobacterium avium (strain 104)	473																Microbial metabolism in diverse environments (12)
A0A0H2ZUZ6	A0A0H2ZUZ6	A0A0H2ZUZ6_MYCA1	unreviewed	DUF2156 domain-containing protein	MAV_3168	Mycobacterium avium (strain 104)	465					mav01120 Microbial metabolism in diverse environments - Mycobacterium avium 104 (12)
A0A0H2ZWR6	A0A0H2ZWR6	A0A0H2ZWR6_MYCA1	unreviewed	Uncharacterized protein	MAV_2358	Mycobacterium avium (strain 104)	195																Biosynthesis of cofactors (7)
A0A0H2ZVR2	A0A0H2ZVR2	A0A0H2ZVR2_MYCA1	unreviewed	Dehydrogenase	MAV_3890	Mycobacterium avium (strain 104)	509
A0A0H2ZZC1	A0A0H2ZZC1	A0A0H2ZZC1_MYCA1	unreviewed	Uncharacterized protein	MAV_2845	Mycobacterium avium (strain 104)	125																Biosynthesis of amino acids (6)
A0A0H2ZYM7	A0A0H2ZYM7	A0A0H2ZYM7_MYCA1	unreviewed	Lactamase_B domain-containing protein	MAV_0579	Mycobacterium avium (strain 104)	305
A0A0H3A420	A0A0H3A420	A0A0H3A420_MYCA1	unreviewed	Repressor protein	MAV_2527	Mycobacterium avium (strain 104)	168					mav01240 Biosynthesis of cofactors - Mycobacterium avium 104 (7)											Glycerolipid metabolism (4)
A0A0H3A3T6	A0A0H3A3T6	A0A0H3A3T6_MYCA1	unreviewed	Thymidine phosphorylase (EC 2.4.2.4)	MAV_4295	Mycobacterium avium (strain 104)	427
A0A0H2ZW21	A0A0H2ZW21	A0A0H2ZW21_MYCA1	unreviewed	Enoyl-CoA hydratase/isomerase family protein	MAV_2954	Mycobacterium avium (strain 104)	301																Valine, leucine and isoleucine degradation (3)
A0A0H3A0T7	A0A0H3A0T7	A0A0H3A0T7_MYCA1	unreviewed	Limonene 1,2-monooxygenase (EC 1.14.-.-)	MAV_0538	Mycobacterium avium (strain 104)	395
A0A0H2ZTG8	A0A0H2ZTG8	A0A0H2ZTG8_MYCA1	unreviewed	PPE family protein	MAV_1329	Mycobacterium avium (strain 104)	555																Tryptophan metabolism (3)
A0A0H2ZSU9	A0A0H2ZSU9	A0A0H2ZSU9_MYCA1	unreviewed	Phosphate-binding protein PstS	pstS MAV_1047	Mycobacterium avium (strain 104)	369
A0A0H3A0T1	A0A0H3A0T1	A0A0H3A0T1_MYCA1	unreviewed	Cytochrome P450 superfamily protein	MAV_1274	Mycobacterium avium (strain 104)	404					mav01230 Biosynthesis of amino acids - Mycobacterium avium 104 (6)											Limonene and pinene degradation (3)
A0A0H2ZTQ0	A0A0H2ZTQ0	A0A0H2ZTQ0_MYCA1	unreviewed	Thiolase	MAV_2614	Mycobacterium avium (strain 104)	383
A0A0H3A1A4	A0A0H3A1A4	A0A0H3A1A4_MYCA1	unreviewed	Glutamine amidotransferase, class-II	MAV_1188	Mycobacterium avium (strain 104)	295																Phenylalanine, tyrosine and tryptophan biosynthesis (3)
A0A0H3A0Z6	A0A0H3A0Z6	A0A0H3A0Z6_MYCA1	unreviewed	Uncharacterized protein	MAV_0244	Mycobacterium avium (strain 104)	372
A0A0H2ZSS3	A0A0H2ZSS3	A0A0H2ZSS3_MYCA1	unreviewed	DUF4129 domain-containing protein	MAV_0414	Mycobacterium avium (strain 104)	217																Chlorocyclohexane and chlorobenzene degradation (3)
A0A0H2ZVZ5	A0A0H2ZVZ5	A0A0H2ZVZ5_MYCA1	unreviewed	5'-3' exonuclease	MAV_2413	Mycobacterium avium (strain 104)	313
A0A0H2ZVB0	A0A0H2ZVB0	A0A0H2ZVB0_MYCA1	unreviewed	HTH cro/C1-type domain-containing protein	MAV_0180	Mycobacterium avium (strain 104)	132																Histidine metabolism (3)
A0A0H2ZSC6	A0A0H2ZSC6	A0A0H2ZSC6_MYCA1	unreviewed	Antioxidant, AhpC/TSA family protein (EC 1.11.1.15)	MAV_3178	Mycobacterium avium (strain 104)	152					mav00561 Glycerolipid metabolism - Mycobacterium avium 104
A0A0H2ZUW8	A0A0H2ZUW8	A0A0H2ZUW8_MYCA1	unreviewed	Uncharacterized protein	MAV_2137	Mycobacterium avium (strain 104)	143																Degradation of aromatic compounds (3)
A0A0H3A4D6	A0A0H3A4D6	A0A0H3A4D6_MYCA1	unreviewed	Amidohydrolase family protein	MAV_2798	Mycobacterium avium (strain 104)	355
A0A0H3A231	A0A0H3A231	A0A0H3A231_MYCA1	unreviewed	Steroid monooxygenase	MAV_3001	Mycobacterium avium (strain 104)	531																Two-component system (3)
A0A0H2ZZW4	A0A0H2ZZW4	A0A0H2ZZW4_MYCA1	unreviewed	Uncharacterized protein	MAV_4699	Mycobacterium avium (strain 104)	282
A0A0H2ZXU0	A0A0H2ZXU0	A0A0H2ZXU0_MYCA1	unreviewed	Uncharacterized protein	MAV_2735	Mycobacterium avium (strain 104)	325																Phenylalanine metabolism (3)
A0A0H3A3L5	A0A0H3A3L5	A0A0H3A3L5_MYCA1	unreviewed	GTPase EngC	MAV_4184	Mycobacterium avium (strain 104)	331
A0A0H3A1K7	A0A0H3A1K7	A0A0H3A1K7_MYCA1	unreviewed	Putative tRNA (cytidine(34)-2'-O)-methyltransferase (EC 2.1.1.207) (tRNA (cytidine/uridine-2'-O-)-methyltransferase)	MAV_4333	Mycobacterium avium (strain 104)	154																Carbon metabolism (3)
A0A0H3A2M1	A0A0H3A2M1	A0A0H3A2M1_MYCA1	unreviewed	Oxidoreductase, short chain dehydrogenase/reductase family protein	MAV_3031	Mycobacterium avium (strain 104)	277					mav01200 Carbon metabolism - Mycobacterium avium 104 (3)
A0A0H2ZUB2	A0A0H2ZUB2	A0A0H2ZUB2_MYCA1	unreviewed	FAD dependent oxidoreductase domain protein	MAV_2749	Mycobacterium avium (strain 104)	506																Fatty acid metabolism (3)
A0A0H2ZXD4	A0A0H2ZXD4	A0A0H2ZXD4_MYCA1	unreviewed	Transcriptional regulator, TetR family protein	MAV_4894	Mycobacterium avium (strain 104)	194
A0A0H2ZRK6	A0A0H2ZRK6	A0A0H2ZRK6_MYCA1	unreviewed	Cobyrinic Acid a,c-diamide synthase	MAV_4161	Mycobacterium avium (strain 104)	266																Chloroalkane and chloroalkene degradation (3)
A0A0H2ZVZ9	A0A0H2ZVZ9	A0A0H2ZVZ9_MYCA1	unreviewed	Uncharacterized protein	MAV_2847	Mycobacterium avium (strain 104)	211
A0A0H3A3R7	A0A0H3A3R7	A0A0H3A3R7_MYCA1	unreviewed	Hemerythrin domain-containing protein	MAV_0129	Mycobacterium avium (strain 104)	191																Fatty acid degradation (3)
A0A0H2ZYD9	A0A0H2ZYD9	A0A0H2ZYD9_MYCA1	unreviewed	S-methyl-5'-thioadenosine phosphorylase (EC 2.4.2.28) (5'-methylthioadenosine phosphorylase) (MTA phosphorylase) (MTAP)	mtaP mtnP MAV_4610	Mycobacterium avium (strain 104)	264
A0A0H3A215	A0A0H3A215	A0A0H3A215_MYCA1	unreviewed	Orn/Lys/Arg decarboxylase, major domain, putative	MAV_2031	Mycobacterium avium (strain 104)	485																Pantothenate and CoA biosynthesis (3)
A0A0H2ZVG7	A0A0H2ZVG7	A0A0H2ZVG7_MYCA1	unreviewed	Uncharacterized protein	MAV_3526	Mycobacterium avium (strain 104)	132
A0A0H3A255	A0A0H3A255	A0A0H3A255_MYCA1	unreviewed	Carbonate dehydratase	MAV_4578	Mycobacterium avium (strain 104)	511																Arginine and proline metabolism (3)
A0A0H3A220	A0A0H3A220	A0A0H3A220_MYCA1	unreviewed	Y4bN protein	MAV_3792	Mycobacterium avium (strain 104)	844
A0A0H3A123	A0A0H3A123	A0A0H3A123_MYCA1	unreviewed	Transcriptional regulator, TetR family protein	MAV_2705	Mycobacterium avium (strain 104)	197																Pentose phosphate pathway (2)
A0A0H3A3P7	A0A0H3A3P7	A0A0H3A3P7_MYCA1	unreviewed	Carveol dehydrogenase ((+)-trans-carveol dehydrogenase) (EC 1.1.1.275)	MAV_3098	Mycobacterium avium (strain 104)	270
A0A0H2ZYK2	A0A0H2ZYK2	A0A0H2ZYK2_MYCA1	unreviewed	Uncharacterized protein	MAV_2965	Mycobacterium avium (strain 104)	163																Pyruvate metabolism (2)
A0A0H2ZS10	A0A0H2ZS10	A0A0H2ZS10_MYCA1	unreviewed	Pyridoxamine 5'-phosphate oxidase family protein	MAV_2836	Mycobacterium avium (strain 104)	147
A0A0H2ZZ78	A0A0H2ZZ78	A0A0H2ZZ78_MYCA1	unreviewed	Beta-lactamase	MAV_3991	Mycobacterium avium (strain 104)	481																Glyoxylate and dicarboxylate metabolism (2)
A0A0H2ZSS5	A0A0H2ZSS5	A0A0H2ZSS5_MYCA1	unreviewed	Uncharacterized protein	MAV_3323	Mycobacterium avium (strain 104)	219
A0A0H3A2K5	A0A0H3A2K5	A0A0H3A2K5_MYCA1	unreviewed	Enoyl-CoA isomerase	MAV_1884	Mycobacterium avium (strain 104)	252																Lysine degradation (2)
A0A0H2ZUL3	A0A0H2ZUL3	A0A0H2ZUL3_MYCA1	unreviewed	Putative ATP-dependent Clp protease ATP-binding subunit	MAV_3559	Mycobacterium avium (strain 104)	250
A0A0H2ZZ65	A0A0H2ZZ65	A0A0H2ZZ65_MYCA1	unreviewed	Uncharacterized protein	MAV_2272	Mycobacterium avium (strain 104)	307																Butanoate metabolism (2)
A0A0H2ZVH1	A0A0H2ZVH1	A0A0H2ZVH1_MYCA1	unreviewed	Nudix hydrolase	MAV_1446	Mycobacterium avium (strain 104)	201
A0A0H3A018	A0A0H3A018	A0A0H3A018_MYCA1	unreviewed	Carboxylic ester hydrolase (EC 3.1.1.-)	MAV_2466	Mycobacterium avium (strain 104)	505																Thiamine metabolism (2)
A0A0H2ZZY5	A0A0H2ZZY5	A0A0H2ZZY5_MYCA1	unreviewed	Uncharacterized protein	MAV_0937	Mycobacterium avium (strain 104)	187
A0A0H2ZRZ1	A0A0H2ZRZ1	A0A0H2ZRZ1_MYCA1	unreviewed	2-dehydropantoate 2-reductase (EC 1.1.1.169) (Ketopantoate reductase)	panE MAV_4625	Mycobacterium avium (strain 104)	305																Benzoate degradation (2)
A0A0H3A2L0	A0A0H3A2L0	A0A0H3A2L0_MYCA1	unreviewed	Aldehyde dehydrogenase (NAD(+)) (EC 1.2.1.3)	MAV_4265	Mycobacterium avium (strain 104)	509
A0QLL2	A0QLL2	DEOC_MYCA1	reviewed	Deoxyribose-phosphate aldolase (DERA) (EC 4.1.2.4) (2-deoxy-D-ribose 5-phosphate aldolase) (Phosphodeoxyriboaldolase) (Deoxyriboaldolase)	deoC MAV_4672	Mycobacterium avium (strain 104)	223																beta-Alanine metabolism (2)
A0A0H2ZYF2	A0A0H2ZYF2	A0A0H2ZYF2_MYCA1	unreviewed	Uncharacterized protein	MAV_3545	Mycobacterium avium (strain 104)	317
A0A0H2ZZ49	A0A0H2ZZ49	A0A0H2ZZ49_MYCA1	unreviewed	35kd antigen	MAV_3635	Mycobacterium avium (strain 104)	275																Pyrimidine metabolism (2)
A0A0H3A2J2	A0A0H3A2J2	A0A0H3A2J2_MYCA1	unreviewed	Transcriptional regulator, GntR family protein	MAV_0339	Mycobacterium avium (strain 104)	218
A0A0H3A3L6	A0A0H3A3L6	A0A0H3A3L6_MYCA1	unreviewed	Bac_luciferase domain-containing protein	MAV_1828	Mycobacterium avium (strain 104)	214																Nitrogen metabolism (2)
A0A0H2ZSD1	A0A0H2ZSD1	A0A0H2ZSD1_MYCA1	unreviewed	Uncharacterized protein	MAV_1251	Mycobacterium avium (strain 104)	62
A0A0H3A1E1	A0A0H3A1E1	A0A0H3A1E1_MYCA1	unreviewed	Uncharacterized protein	MAV_2421	Mycobacterium avium (strain 104)	117																Glycerophospholipid metabolism (2)
A0A0H3A655	A0A0H3A655	A0A0H3A655_MYCA1	unreviewed	Uncharacterized protein	MAV_0154	Mycobacterium avium (strain 104)	95
A0A0H2ZY49	A0A0H2ZY49	A0A0H2ZY49_MYCA1	unreviewed	Oxidoreductase, 2-nitropropane dioxygenase family protein	MAV_4991	Mycobacterium avium (strain 104)	327																Geraniol degradation (2)
A0A0H2ZS81	A0A0H2ZS81	A0A0H2ZS81_MYCA1	unreviewed	Glycosyl transferase, group 4 family protein (EC 2.7.8.-)	MAV_1519	Mycobacterium avium (strain 104)	407
A0QI58	A0QI58	AROQ_MYCA1	reviewed	3-dehydroquinate dehydratase (3-dehydroquinase) (EC 4.2.1.10) (Type II DHQase)	aroQ MAV_3413	Mycobacterium avium (strain 104)	143																Biotin metabolism (1)
A0A0H3A1P5	A0A0H3A1P5	A0A0H3A1P5_MYCA1	unreviewed	1-acylglycerol-3-phosphate O-acyltransferase	MAV_2313	Mycobacterium avium (strain 104)	241
A0A0H2ZYG2	A0A0H2ZYG2	A0A0H2ZYG2_MYCA1	unreviewed	Transcriptional regulator, TetR family protein	MAV_5165	Mycobacterium avium (strain 104)	189																00984 Steroid degradation (1)
A0A0H2ZT14	A0A0H2ZT14	A0A0H2ZT14_MYCA1	unreviewed	Uncharacterized protein	MAV_3289	Mycobacterium avium (strain 104)	118
A0A0H2ZUG5	A0A0H2ZUG5	A0A0H2ZUG5_MYCA1	unreviewed	HTH OST-type domain-containing protein	MAV_4568	Mycobacterium avium (strain 104)	284																04122 Sulfur relay system (1)
A0A0H3A0G9	A0A0H3A0G9	A0A0H3A0G9_MYCA1	unreviewed	AMP-binding enzyme, putative	MAV_1577	Mycobacterium avium (strain 104)	518
A0A0H2ZZP6	A0A0H2ZZP6	A0A0H2ZZP6_MYCA1	unreviewed	Glycerol kinase (EC 2.7.1.30) (ATP:glycerol 3-phosphotransferase) (Glycerokinase) (GK)	glpK MAV_0406	Mycobacterium avium (strain 104)	508																00627 Aminobenzoate degradation (1)
A0A0H2ZYP3	A0A0H2ZYP3	A0A0H2ZYP3_MYCA1	unreviewed	tRNA-specific adenosine deaminase (EC 3.5.4.33)	tadA MAV_0324	Mycobacterium avium (strain 104)	152
A0A0H2ZV40	A0A0H2ZV40	A0A0H2ZV40_MYCA1	unreviewed	Beta-lactamase	MAV_2718	Mycobacterium avium (strain 104)	391																00430 Taurine and hypotaurine metabolism (1)
A0A0H2ZSZ6	A0A0H2ZSZ6	A0A0H2ZSZ6_MYCA1	unreviewed	Respiratory-chain NADH dehydrogenase 51 kd subunit family protein	MAV_0925	Mycobacterium avium (strain 104)	436
A0A0H3A1M6	A0A0H3A1M6	A0A0H3A1M6_MYCA1	unreviewed	Bac_luciferase domain-containing protein	MAV_4445	Mycobacterium avium (strain 104)	308																00562 Inositol phosphate metabolism (1)
A0A0H2ZSF0	A0A0H2ZSF0	A0A0H2ZSF0_MYCA1	unreviewed	Thiolase	MAV_1911	Mycobacterium avium (strain 104)	386
A0A0H2ZTS7	A0A0H2ZTS7	A0A0H2ZTS7_MYCA1	unreviewed	Glycosyltransferase GtfB	MAV_3994	Mycobacterium avium (strain 104)	356																00970 Aminoacyl-tRNA biosynthesis (1)
A0A0H2ZQT4	A0A0H2ZQT4	A0A0H2ZQT4_MYCA1	unreviewed	Nitroreductase family protein	MAV_4540	Mycobacterium avium (strain 104)	171
A0A0H3A3B4	A0A0H3A3B4	A0A0H3A3B4_MYCA1	unreviewed	TetR family protein transcriptional regulator	MAV_4593	Mycobacterium avium (strain 104)	179																00270 Cysteine and methionine metabolism (1)
A0A0H2ZRS7	A0A0H2ZRS7	A0A0H2ZRS7_MYCA1	unreviewed	Acetyltransferase, gnat family protein	MAV_4763	Mycobacterium avium (strain 104)	172
A0A0H3A116	A0A0H3A116	A0A0H3A116_MYCA1	unreviewed	Tetratricopeptide repeat family protein	MAV_2364	Mycobacterium avium (strain 104)	863																00680 Methane metabolism (1)
A0QI32	A0QI32	PYRF_MYCA1	reviewed	Orotidine 5'-phosphate decarboxylase (EC 4.1.1.23) (OMP decarboxylase) (OMPDCase) (OMPdecase)	pyrF MAV_3388	Mycobacterium avium (strain 104)	274
A0A0H2ZWL2	A0A0H2ZWL2	A0A0H2ZWL2_MYCA1	unreviewed	Uncharacterized protein	MAV_0323	Mycobacterium avium (strain 104)	173																00930 Caprolactam degradation (1)
A0A0H3A3X7	A0A0H3A3X7	A0A0H3A3X7_MYCA1	unreviewed	Two component transcriptional regulatory protein devr	MAV_4109	Mycobacterium avium (strain 104)	222
A0A0H3A2D0	A0A0H3A2D0	A0A0H3A2D0_MYCA1	unreviewed	Uncharacterized protein	MAV_1300	Mycobacterium avium (strain 104)	257																00542 O-Antigen repeat unit biosynthesis (1)
A0A0H2ZSJ1	A0A0H2ZSJ1	A0A0H2ZSJ1_MYCA1	unreviewed	tRNA(Ile)-lysidine synthase (EC 6.3.4.19) (tRNA(Ile)-2-lysyl-cytidine synthase) (tRNA(Ile)-lysidine synthetase)	tilS MAV_0531	Mycobacterium avium (strain 104)	320
A0A0H2ZXE8	A0A0H2ZXE8	A0A0H2ZXE8_MYCA1	unreviewed	N-acetyltransferase Eis (EC 2.3.1.-)	eis MAV_3701	Mycobacterium avium (strain 104)	412																00364 Fluorobenzoate degradation (1)
A0A0H3A5D5	A0A0H3A5D5	A0A0H3A5D5_MYCA1	unreviewed	Uncharacterized protein	MAV_3441	Mycobacterium avium (strain 104)	352
A0A0H2ZUU9	A0A0H2ZUU9	A0A0H2ZUU9_MYCA1	unreviewed	Uncharacterized protein	MAV_3984	Mycobacterium avium (strain 104)	135																01053 Biosynthesis of siderophore group nonribosomal peptides (1)
A0A0H2ZVY9	A0A0H2ZVY9	A0A0H2ZVY9_MYCA1	unreviewed	Uncharacterized protein	MAV_1394	Mycobacterium avium (strain 104)	161
A0A0H2ZU58	A0A0H2ZU58	A0A0H2ZU58_MYCA1	unreviewed	Putative acetoacetate decarboxylase (EC 4.1.1.4)	MAV_3542	Mycobacterium avium (strain 104)	267																00450 Selenocompound metabolism (1)
A0A0H3A4B8	A0A0H3A4B8	A0A0H3A4B8_MYCA1	unreviewed	Uncharacterized protein	MAV_4360	Mycobacterium avium (strain 104)	276
A0A0H2ZWN2	A0A0H2ZWN2	A0A0H2ZWN2_MYCA1	unreviewed	Molybdopterin converting factor, subunit 2	moaE MAV_0995	Mycobacterium avium (strain 104)	141																00500 Starch and sucrose metabolism (1)
A0A0H2ZZ07	A0A0H2ZZ07	A0A0H2ZZ07_MYCA1	unreviewed	Putative transcriptional regulator	MAV_5101	Mycobacterium avium (strain 104)	196
A0A0H3A3N0	A0A0H3A3N0	A0A0H3A3N0_MYCA1	unreviewed	Uncharacterized protein	MAV_0724	Mycobacterium avium (strain 104)	206																00623 Toluene degradation (1)
A0A0H3A269	A0A0H3A269	A0A0H3A269_MYCA1	unreviewed	Acyl-CoA synthase	MAV_2622	Mycobacterium avium (strain 104)	499
A0A0H3A0Q5	A0A0H3A0Q5	A0A0H3A0Q5_MYCA1	unreviewed	Oxidoreductase, short chain dehydrogenase/reductase family protein	MAV_2438	Mycobacterium avium (strain 104)	267																02010 ABC transporters (1)
A0A0H2ZWE2	A0A0H2ZWE2	A0A0H2ZWE2_MYCA1	unreviewed	Transcriptional regulator, TetR family protein	MAV_2512	Mycobacterium avium (strain 104)	202
A0A0H2ZQW5	A0A0H2ZQW5	A0A0H2ZQW5_MYCA1	unreviewed	Dibenzothiophene desulfurization enzyme A	MAV_3809	Mycobacterium avium (strain 104)	452																00906 Carotenoid biosynthesis (1)
A0A0H2ZZ32	A0A0H2ZZ32	A0A0H2ZZ32_MYCA1	unreviewed	AMP-dependent synthetase and ligase	MAV_1957	Mycobacterium avium (strain 104)	536
A0A0H2ZUD7	A0A0H2ZUD7	A0A0H2ZUD7_MYCA1	unreviewed	4-carboxymuconolactone decarboxylase domain protein (EC 4.1.1.44)	pcaC MAV_2164	Mycobacterium avium (strain 104)	173																03060 Protein export (1)
A0A0H3A1G3	A0A0H3A1G3	A0A0H3A1G3_MYCA1	unreviewed	Uncharacterized protein	MAV_1184	Mycobacterium avium (strain 104)	256
A0A0H2ZZ56	A0A0H2ZZ56	A0A0H2ZZ56_MYCA1	unreviewed	Ammonium transporter	amt MAV_3775	Mycobacterium avium (strain 104)	477																00053 Ascorbate and aldarate metabolism (1)
A0A0H3A3Z0	A0A0H3A3Z0	A0A0H3A3Z0_MYCA1	unreviewed	Uncharacterized protein	MAV_1699	Mycobacterium avium (strain 104)	336
A0A0H2ZU26	A0A0H2ZU26	A0A0H2ZU26_MYCA1	unreviewed	Transglycosylase SLT domain protein	MAV_0681	Mycobacterium avium (strain 104)	313																00250 Alanine, aspartate and glutamate metabolism (1)
A0A0H2ZSI7	A0A0H2ZSI7	A0A0H2ZSI7_MYCA1	unreviewed	FAD dependent oxidoreductase	MAV_2796	Mycobacterium avium (strain 104)	321
A0A0H2ZWD8	A0A0H2ZWD8	A0A0H2ZWD8_MYCA1	unreviewed	Ribokinase (RK) (EC 2.7.1.15)	rbsK MAV_1743	Mycobacterium avium (strain 104)	283																00350 Tyrosine metabolism (1)
A0A0H2ZXX8	A0A0H2ZXX8	A0A0H2ZXX8_MYCA1	unreviewed	Short-chain dehydrogenase/reductase SDR	MAV_4982	Mycobacterium avium (strain 104)	288
A0A0H2ZX33	A0A0H2ZX33	A0A0H2ZX33_MYCA1	unreviewed	L-seryl-tRNA(Sec) selenium transferase (EC 2.9.1.1) (Selenocysteine synthase) (Sec synthase) (Selenocysteinyl-tRNA(Sec) synthase)	selA MAV_0418	Mycobacterium avium (strain 104)	426																00983 Drug metabolism - other enzymes (1)
A0A0H3A298	A0A0H3A298	A0A0H3A298_MYCA1	unreviewed	2-hydroxy-6-ketonona-2,4-dienedoic acid hydrolase	MAV_1905	Mycobacterium avium (strain 104)	309
A0QHH5	A0QHH5	HIS3_MYCA1	reviewed	Phosphoribosyl-AMP cyclohydrolase (PRA-CH) (EC 3.5.4.19)	hisI MAV_3180	Mycobacterium avium (strain 104)	115																00061 Fatty acid biosynthesis (1)
A0A0H2ZR73	A0A0H2ZR73	A0A0H2ZR73_MYCA1	unreviewed	Transcriptional regulator, AraC family protein	MAV_4981	Mycobacterium avium (strain 104)	324
A0A0H3A1Z0	A0A0H3A1Z0	A0A0H3A1Z0_MYCA1	unreviewed	Transcriptional regulator, TetR family protein	MAV_4494	Mycobacterium avium (strain 104)	210																01210 2-Oxocarboxylic acid metabolism (1)
A0A0H2ZTS8	A0A0H2ZTS8	A0A0H2ZTS8_MYCA1	unreviewed	Transcriptional regulator, TetR family protein	MAV_2967	Mycobacterium avium (strain 104)	244
A0A0H3A4G4	A0A0H3A4G4	A0A0H3A4G4_MYCA1	unreviewed	Transcriptional regulator, LysR family protein	MAV_5191	Mycobacterium avium (strain 104)	310																00470 D-Amino acid metabolism (1)
A0A0H2ZWP7	A0A0H2ZWP7	A0A0H2ZWP7_MYCA1	unreviewed	Putative Mg2+ transporter-C (MgtC) family protein	MAV_2903	Mycobacterium avium (strain 104)	239
A0A0H3A1V9	A0A0H3A1V9	A0A0H3A1V9_MYCA1	unreviewed	Uncharacterized protein	MAV_0379	Mycobacterium avium (strain 104)	125																00790 Folate biosynthesis (1)
A0A0H3A4I7	A0A0H3A4I7	A0A0H3A4I7_MYCA1	unreviewed	Uncharacterized protein	MAV_0911	Mycobacterium avium (strain 104)	175
A0A0H3A4Y0	A0A0H3A4Y0	A0A0H3A4Y0_MYCA1	unreviewed	Uncharacterized protein	MAV_0359	Mycobacterium avium (strain 104)	120																00640 Propanoate metabolism (1)
A0A0H2ZVT7	A0A0H2ZVT7	A0A0H2ZVT7_MYCA1	unreviewed	Uncharacterized protein	MAV_4376	Mycobacterium avium (strain 104)	295
A0A0H3A4M4	A0A0H3A4M4	A0A0H3A4M4_MYCA1	unreviewed	ErfK/YbiS/YcfS/YnhG family protein	MAV_5194	Mycobacterium avium (strain 104)	242																03070 Bacterial secretion system (1)
A0A0H2ZS50	A0A0H2ZS50	A0A0H2ZS50_MYCA1	unreviewed	Hemerythrin HHE cation binding domain protein	MAV_3507	Mycobacterium avium (strain 104)	161
A0A0H3A2Z4	A0A0H3A2Z4	A0A0H3A2Z4_MYCA1	unreviewed	Uncharacterized protein	MAV_4117	Mycobacterium avium (strain 104)	351																00260 Glycine, serine and threonine metabolism (1)
A0A0H2ZWE7	A0A0H2ZWE7	A0A0H2ZWE7_MYCA1	unreviewed	Hypothetical alanine rich protein	MAV_0499	Mycobacterium avium (strain 104)	122
A0A0H2ZVW7	A0A0H2ZVW7	A0A0H2ZVW7_MYCA1	unreviewed	Transcriptional regulator, TetR family protein	MAV_0711	Mycobacterium avium (strain 104)	215																00521 Streptomycin biosynthesis (1)
A0A0H2ZS21	A0A0H2ZS21	A0A0H2ZS21_MYCA1	unreviewed	Ribonuclease 3 (EC 3.1.26.3) (Ribonuclease III) (RNase III)	rnc MAV_3783	Mycobacterium avium (strain 104)	237
A0A0H3A3N7	A0A0H3A3N7	A0A0H3A3N7_MYCA1	unreviewed	Uncharacterized protein	MAV_3040	Mycobacterium avium (strain 104)	100																00572 Arabinogalactan biosynthesis - Mycobacterium (1)
A0A0H2ZWR1	A0A0H2ZWR1	A0A0H2ZWR1_MYCA1	unreviewed	Uncharacterized protein	MAV_0513	Mycobacterium avium (strain 104)	328
A0A0H3A0B9	A0A0H3A0B9	A0A0H3A0B9_MYCA1	unreviewed	Uncharacterized protein	MAV_0692	Mycobacterium avium (strain 104)	256																00010 Glycolysis / Gluconeogenesis (1)
A0A0H2ZSM7	A0A0H2ZSM7	A0A0H2ZSM7_MYCA1	unreviewed	TetR_C_31 domain-containing protein	MAV_5252	Mycobacterium avium (strain 104)	186
A0A0H3A153	A0A0H3A153	A0A0H3A153_MYCA1	unreviewed	Uncharacterized protein	MAV_3780	Mycobacterium avium (strain 104)	118																00020 Citrate cycle (TCA cycle) (1)
A0A0H2ZY30	A0A0H2ZY30	A0A0H2ZY30_MYCA1	unreviewed	Haloacid dehalogenase, type II (EC 3.8.1.2)	dehII MAV_2690	Mycobacterium avium (strain 104)	240
A0A0H3A099	A0A0H3A099	A0A0H3A099_MYCA1	unreviewed	Bac_luciferase domain-containing protein	MAV_1930	Mycobacterium avium (strain 104)	353																05152 Tuberculosis (1)
A0A0H2ZRX5	A0A0H2ZRX5	A0A0H2ZRX5_MYCA1	unreviewed	Glycosyltransferase	MAV_4605	Mycobacterium avium (strain 104)	220
A0A0H2ZV53	A0A0H2ZV53	A0A0H2ZV53_MYCA1	unreviewed	Short chain dehydrogenase	MAV_3714	Mycobacterium avium (strain 104)	258																00999 Biosynthesis of various plant secondary metabolites (1)
A0A0H2ZU33	A0A0H2ZU33	A0A0H2ZU33_MYCA1	unreviewed	Ribosomal RNA small subunit methyltransferase I (EC 2.1.1.198) (16S rRNA 2'-O-ribose C1402 methyltransferase) (rRNA (cytidine-2'-O-)-methyltransferase RsmI)	rsmI MAV_1128	Mycobacterium avium (strain 104)	278
A0A0H2ZS64	A0A0H2ZS64	A0A0H2ZS64_MYCA1	unreviewed	Oxidoreductase, zinc-binding dehydrogenase family protein	MAV_5196	Mycobacterium avium (strain 104)	314																00130 Ubiquinone and other terpenoid-quinone biosynthesis (1)
A0A0H2ZV12	A0A0H2ZV12	A0A0H2ZV12_MYCA1	unreviewed	Transcriptional regulator, MerR family protein	MAV_3222	Mycobacterium avium (strain 104)	138
A0A0H3A3A4	A0A0H3A3A4	A0A0H3A3A4_MYCA1	unreviewed	FhuF_C domain-containing protein	MAV_3628	Mycobacterium avium (strain 104)	262
A0A0H2ZVD6	A0A0H2ZVD6	A0A0H2ZVD6_MYCA1	unreviewed	ATP/GTP-binding integral membrane protein	MAV_3561	Mycobacterium avium (strain 104)	361
A0A0H2ZW82	A0A0H2ZW82	A0A0H2ZW82_MYCA1	unreviewed	Cis-toluene dihydrodiol dehydrogenase (EC 1.3.1.-)	MAV_3512	Mycobacterium avium (strain 104)	264
A0A0H2ZYW9	A0A0H2ZYW9	A0A0H2ZYW9_MYCA1	unreviewed	Uncharacterized protein	MAV_3285	Mycobacterium avium (strain 104)	175
A0A0H2ZTM6	A0A0H2ZTM6	A0A0H2ZTM6_MYCA1	unreviewed	DUF58 domain-containing protein	MAV_4050	Mycobacterium avium (strain 104)	371
A0A0H3A219	A0A0H3A219	A0A0H3A219_MYCA1	unreviewed	Isochorismate synthase (EC 5.4.4.2)	MAV_4163	Mycobacterium avium (strain 104)	364
A0A0H3A2N3	A0A0H3A2N3	A0A0H3A2N3_MYCA1	unreviewed	Hydrolase, alpha/beta hydrolase fold family protein	MAV_1342	Mycobacterium avium (strain 104)	302
A0A0H3A1Z8	A0A0H3A1Z8	A0A0H3A1Z8_MYCA1	unreviewed	Protozoan/cyanobacterial globin family protein	MAV_1701	Mycobacterium avium (strain 104)	129
A0A0H3A2Y2	A0A0H3A2Y2	A0A0H3A2Y2_MYCA1	unreviewed	DUF302 domain-containing protein	MAV_5177	Mycobacterium avium (strain 104)	133
A0A0H3A0R3	A0A0H3A0R3	A0A0H3A0R3_MYCA1	unreviewed	Uncharacterized protein	MAV_1082	Mycobacterium avium (strain 104)	192
A0A0H2ZZ15	A0A0H2ZZ15	A0A0H2ZZ15_MYCA1	unreviewed	Secreted protein	MAV_3290	Mycobacterium avium (strain 104)	377
A0A0H2ZYS0	A0A0H2ZYS0	A0A0H2ZYS0_MYCA1	unreviewed	Aminopeptidase	MAV_4708	Mycobacterium avium (strain 104)	230
A0A0H3A3K4	A0A0H3A3K4	A0A0H3A3K4_MYCA1	unreviewed	Short chain dehydrogenase	MAV_2969	Mycobacterium avium (strain 104)	314
A0A0H3A4I0	A0A0H3A4I0	A0A0H3A4I0_MYCA1	unreviewed	Uncharacterized protein	MAV_1356	Mycobacterium avium (strain 104)	57
A0A0H2ZRW4	A0A0H2ZRW4	A0A0H2ZRW4_MYCA1	unreviewed	4-carboxymuconolactone decarboxylase domain protein (EC 4.1.1.44)	pcaC MAV_0906	Mycobacterium avium (strain 104)	177
A0A0H3A2X7	A0A0H3A2X7	A0A0H3A2X7_MYCA1	unreviewed	Short-chain dehydrogenase/reductase SDR	MAV_0311	Mycobacterium avium (strain 104)	254
A0A0H3A0K5	A0A0H3A0K5	A0A0H3A0K5_MYCA1	unreviewed	Riboflavin biosynthesis protein RibD	MAV_3050	Mycobacterium avium (strain 104)	236
A0A0H2ZS29	A0A0H2ZS29	A0A0H2ZS29_MYCA1	unreviewed	Conserved domain protein	MAV_4651	Mycobacterium avium (strain 104)	45
A0A0H2ZUV0	A0A0H2ZUV0	A0A0H2ZUV0_MYCA1	unreviewed	Haloalkane dehalogenase (EC 3.8.1.5)	MAV_0357	Mycobacterium avium (strain 104)	301
A0A0H3A144	A0A0H3A144	A0A0H3A144_MYCA1	unreviewed	AAA_31 domain-containing protein	MAV_3857	Mycobacterium avium (strain 104)	375
A0A0H2ZX73	A0A0H2ZX73	A0A0H2ZX73_MYCA1	unreviewed	Zinc-binding dehydrogenase	MAV_2804	Mycobacterium avium (strain 104)	341
A0A0H2ZY78	A0A0H2ZY78	A0A0H2ZY78_MYCA1	unreviewed	Uncharacterized protein	MAV_5215	Mycobacterium avium (strain 104)	164
A0A0H2ZQN5	A0A0H2ZQN5	A0A0H2ZQN5_MYCA1	unreviewed	Peptide methionine sulfoxide reductase MsrA (Protein-methionine-S-oxide reductase) (EC 1.8.4.11) (Peptide-methionine (S)-S-oxide reductase) (Peptide Met(O) reductase)	msrA MAV_5159	Mycobacterium avium (strain 104)	155
A0A0H3A1W8	A0A0H3A1W8	A0A0H3A1W8_MYCA1	unreviewed	HIT domain protein	MAV_0702	Mycobacterium avium (strain 104)	134
A0A0H2ZTM2	A0A0H2ZTM2	A0A0H2ZTM2_MYCA1	unreviewed	Uncharacterized protein	MAV_4139	Mycobacterium avium (strain 104)	454
A0A0H2ZYJ3	A0A0H2ZYJ3	A0A0H2ZYJ3_MYCA1	unreviewed	Two component response transcriptional regulatory protein prra	MAV_1022	Mycobacterium avium (strain 104)	233
A0A0H3A056	A0A0H3A056	A0A0H3A056_MYCA1	unreviewed	Low molecular weight antigen MTB12	MAV_2017	Mycobacterium avium (strain 104)	178
A0A0H3A087	A0A0H3A087	A0A0H3A087_MYCA1	unreviewed	Oxygenase KshA	MAV_1857	Mycobacterium avium (strain 104)	368
A0A0H2ZTJ8	A0A0H2ZTJ8	A0A0H2ZTJ8_MYCA1	unreviewed	Uncharacterized protein	MAV_4701	Mycobacterium avium (strain 104)	171
A0A0H3A2A6	A0A0H3A2A6	A0A0H3A2A6_MYCA1	unreviewed	2-dehydropantoate 2-reductase (EC 1.1.1.169) (Ketopantoate reductase)	MAV_3448	Mycobacterium avium (strain 104)	267
A0A0H2ZZA0	A0A0H2ZZA0	A0A0H2ZZA0_MYCA1	unreviewed	L-carnitine dehydratase/bile acid-inducible protein F	MAV_1895	Mycobacterium avium (strain 104)	409
A0A0H2ZV84	A0A0H2ZV84	A0A0H2ZV84_MYCA1	unreviewed	Transcriptional regulator, TetR family protein	MAV_4919	Mycobacterium avium (strain 104)	215
A0A0H2ZXV0	A0A0H2ZXV0	A0A0H2ZXV0_MYCA1	unreviewed	Uncharacterized protein	MAV_0726	Mycobacterium avium (strain 104)	158
A0A0H3A1L7	A0A0H3A1L7	A0A0H3A1L7_MYCA1	unreviewed	Uncharacterized protein	MAV_1605	Mycobacterium avium (strain 104)	373
A0A0H2ZZ23	A0A0H2ZZ23	A0A0H2ZZ23_MYCA1	unreviewed	Dienelactone hydrolase family protein	MAV_0487	Mycobacterium avium (strain 104)	240
A0A0H2ZSQ0	A0A0H2ZSQ0	A0A0H2ZSQ0_MYCA1	unreviewed	Permease of the major facilitator superfamily protein	MAV_1197	Mycobacterium avium (strain 104)	255
A0A0H2ZTL1	A0A0H2ZTL1	A0A0H2ZTL1_MYCA1	unreviewed	Bac_luciferase domain-containing protein	MAV_5129	Mycobacterium avium (strain 104)	306
A0A0H2ZSU8	A0A0H2ZSU8	A0A0H2ZSU8_MYCA1	unreviewed	Endonuclease/exonuclease/phosphatase	MAV_4076	Mycobacterium avium (strain 104)	252
A0A0H2ZUT8	A0A0H2ZUT8	A0A0H2ZUT8_MYCA1	unreviewed	Uncharacterized protein	MAV_4822	Mycobacterium avium (strain 104)	264
A0A0H3A3Y5	A0A0H3A3Y5	A0A0H3A3Y5_MYCA1	unreviewed	DltE protein	MAV_5225	Mycobacterium avium (strain 104)	254
A0A0H2ZTS3	A0A0H2ZTS3	A0A0H2ZTS3_MYCA1	unreviewed	Integral membrane protein	MAV_0528	Mycobacterium avium (strain 104)	362
A0A0H2ZYY3	A0A0H2ZYY3	A0A0H2ZYY3_MYCA1	unreviewed	Uncharacterized protein	MAV_4606	Mycobacterium avium (strain 104)	556
A0A0H2ZU99	A0A0H2ZU99	A0A0H2ZU99_MYCA1	unreviewed	Transcriptional regulator, TetR family protein	MAV_0197	Mycobacterium avium (strain 104)	212
A0A0H2ZTU5	A0A0H2ZTU5	A0A0H2ZTU5_MYCA1	unreviewed	Transferase	MAV_4087	Mycobacterium avium (strain 104)	339
A0A0H2ZTD2	A0A0H2ZTD2	A0A0H2ZTD2_MYCA1	unreviewed	Thiolase	MAV_1903	Mycobacterium avium (strain 104)	384
A0A0H3A1R0	A0A0H3A1R0	A0A0H3A1R0_MYCA1	unreviewed	HTH marR-type domain-containing protein	MAV_5001	Mycobacterium avium (strain 104)	296
A0A0H2ZXJ9	A0A0H2ZXJ9	A0A0H2ZXJ9_MYCA1	unreviewed	S-adenosyl-L-methionine-dependent methyltransferase (EC 2.1.1.-)	MAV_0219	Mycobacterium avium (strain 104)	279
A0A0H2ZZ88	A0A0H2ZZ88	A0A0H2ZZ88_MYCA1	unreviewed	Uncharacterized protein	MAV_3142	Mycobacterium avium (strain 104)	168
A0A0H2ZS06	A0A0H2ZS06	A0A0H2ZS06_MYCA1	unreviewed	TPM_phosphatase domain-containing protein	MAV_2102	Mycobacterium avium (strain 104)	305
A0A0H2ZUS7	A0A0H2ZUS7	A0A0H2ZUS7_MYCA1	unreviewed	Uncharacterized protein	MAV_3668	Mycobacterium avium (strain 104)	191
A0A0H2ZZ39	A0A0H2ZZ39	A0A0H2ZZ39_MYCA1	unreviewed	AsnC-family protein transcriptional regulator	MAV_2084	Mycobacterium avium (strain 104)	148
A0A0H2ZU05	A0A0H2ZU05	A0A0H2ZU05_MYCA1	unreviewed	Trehalose 2-sulfotransferase	MAV_2058	Mycobacterium avium (strain 104)	258
A0A0H2ZV76	A0A0H2ZV76	A0A0H2ZV76_MYCA1	unreviewed	Alanine dehydrogenase (EC 1.4.1.1)	ald MAV_3674	Mycobacterium avium (strain 104)	373
A0A0H2ZRT7	A0A0H2ZRT7	A0A0H2ZRT7_MYCA1	unreviewed	TetR-family protein transcriptional regulator	MAV_0728	Mycobacterium avium (strain 104)	187
A0A0H2ZUQ4	A0A0H2ZUQ4	A0A0H2ZUQ4_MYCA1	unreviewed	Nitroreductase family protein	MAV_1266	Mycobacterium avium (strain 104)	215
A0A0H3A1L8	A0A0H3A1L8	A0A0H3A1L8_MYCA1	unreviewed	Transcriptional regulator, TetR family protein	MAV_5275	Mycobacterium avium (strain 104)	206
A0A0H3A0S5	A0A0H3A0S5	A0A0H3A0S5_MYCA1	unreviewed	Uncharacterized protein	MAV_5243	Mycobacterium avium (strain 104)	156
A0QJJ4	A0QJJ4	NRDI_MYCA1	reviewed	Protein NrdI	nrdI MAV_3920	Mycobacterium avium (strain 104)	150
A0A0H2ZZ84	A0A0H2ZZ84	A0A0H2ZZ84_MYCA1	unreviewed	Glyoxalase family protein	MAV_4932	Mycobacterium avium (strain 104)	122
A0A0H2ZY80	A0A0H2ZY80	A0A0H2ZY80_MYCA1	unreviewed	Translation elongation factor EF-G	MAV_5189	Mycobacterium avium (strain 104)	720
A0A0H3A050	A0A0H3A050	A0A0H3A050_MYCA1	unreviewed	Putative acyl-CoA dehydrogenase	MAV_3944	Mycobacterium avium (strain 104)	431
A0A0H2ZUI6	A0A0H2ZUI6	A0A0H2ZUI6_MYCA1	unreviewed	Uncharacterized protein	MAV_1623	Mycobacterium avium (strain 104)	123
A0A0H3A114	A0A0H3A114	A0A0H3A114_MYCA1	unreviewed	Uncharacterized protein	MAV_0302	Mycobacterium avium (strain 104)	75
A0A0H2ZXY7	A0A0H2ZXY7	A0A0H2ZXY7_MYCA1	unreviewed	Uncharacterized protein	MAV_4149	Mycobacterium avium (strain 104)	66
A0A0H3A168	A0A0H3A168	A0A0H3A168_MYCA1	unreviewed	Uncharacterized protein	MAV_1020	Mycobacterium avium (strain 104)	87
A0A0H2ZRP6	A0A0H2ZRP6	A0A0H2ZRP6_MYCA1	unreviewed	Uncharacterized protein	MAV_0927	Mycobacterium avium (strain 104)	288
A0A0H2ZUR1	A0A0H2ZUR1	A0A0H2ZUR1_MYCA1	unreviewed	Citrate synthase	MAV_0344	Mycobacterium avium (strain 104)	375
A0A0H2ZTL6	A0A0H2ZTL6	A0A0H2ZTL6_MYCA1	unreviewed	RNA polymerase sigma factor	MAV_3603	Mycobacterium avium (strain 104)	319
A0QLT6	A0QLT6	THIE_MYCA1	reviewed	Thiamine-phosphate synthase (TP synthase) (TPS) (EC 2.5.1.3) (Thiamine-phosphate pyrophosphorylase) (TMP pyrophosphorylase) (TMP-PPase)	thiE MAV_4748	Mycobacterium avium (strain 104)	223
A0A0H2ZXF8	A0A0H2ZXF8	A0A0H2ZXF8_MYCA1	unreviewed	Uncharacterized protein	MAV_1291	Mycobacterium avium (strain 104)	186
A0A0H2ZYK5	A0A0H2ZYK5	A0A0H2ZYK5_MYCA1	unreviewed	Dibenzothiophene desulfurization enzyme C	MAV_3806	Mycobacterium avium (strain 104)	208
A0A0H3A1X2	A0A0H3A1X2	A0A0H3A1X2_MYCA1	unreviewed	Putative cytochrome P450 126 (EC 1.14.-.-)	MAV_1950	Mycobacterium avium (strain 104)	397
A0A0H2ZVS8	A0A0H2ZVS8	A0A0H2ZVS8_MYCA1	unreviewed	Stas domain protein	MAV_3883	Mycobacterium avium (strain 104)	143
A0A0H3A0W9	A0A0H3A0W9	A0A0H3A0W9_MYCA1	unreviewed	Transcriptional regulator, MerR family protein	MAV_4805	Mycobacterium avium (strain 104)	131
A0A0H3A631	A0A0H3A631	A0A0H3A631_MYCA1	unreviewed	Transcriptional regulator, TetR family protein	MAV_1309	Mycobacterium avium (strain 104)	230
A0A0H2ZYS8	A0A0H2ZYS8	A0A0H2ZYS8_MYCA1	unreviewed	Hydrolase	MAV_0437	Mycobacterium avium (strain 104)	210
A0A0H2ZXV6	A0A0H2ZXV6	A0A0H2ZXV6_MYCA1	unreviewed	Uncharacterized protein	MAV_4690	Mycobacterium avium (strain 104)	160
A0A0H2ZY35	A0A0H2ZY35	A0A0H2ZY35_MYCA1	unreviewed	Transcriptional regulator	MAV_1952	Mycobacterium avium (strain 104)	176
A0A0H2ZT00	A0A0H2ZT00	A0A0H2ZT00_MYCA1	unreviewed	Uncharacterized protein	MAV_2179	Mycobacterium avium (strain 104)	355
A0A0H2ZTV7	A0A0H2ZTV7	A0A0H2ZTV7_MYCA1	unreviewed	DAGKc domain-containing protein	MAV_2184	Mycobacterium avium (strain 104)	310
A0A0H3A1G1	A0A0H3A1G1	A0A0H3A1G1_MYCA1	unreviewed	Uncharacterized protein	MAV_4809	Mycobacterium avium (strain 104)	199
A0A0H3A0T3	A0A0H3A0T3	A0A0H3A0T3_MYCA1	unreviewed	Inositol-1-monophosphatase (EC 3.1.3.25)	MAV_3593	Mycobacterium avium (strain 104)	284
A0A0H2ZUL1	A0A0H2ZUL1	A0A0H2ZUL1_MYCA1	unreviewed	MDMPI_N domain-containing protein	MAV_0227	Mycobacterium avium (strain 104)	207
A0A0H2ZVS1	A0A0H2ZVS1	A0A0H2ZVS1_MYCA1	unreviewed	Uncharacterized protein	MAV_2197	Mycobacterium avium (strain 104)	169
A0A0H3A0X0	A0A0H3A0X0	A0A0H3A0X0_MYCA1	unreviewed	4-carboxymuconolactone decarboxylase domain protein (EC 4.1.1.44)	pcaC MAV_2165	Mycobacterium avium (strain 104)	181
A0A0H3A2Z0	A0A0H3A2Z0	A0A0H3A2Z0_MYCA1	unreviewed	Uncharacterized protein	MAV_0295	Mycobacterium avium (strain 104)	303
A0A0H2ZT19	A0A0H2ZT19	A0A0H2ZT19_MYCA1	unreviewed	Transcriptional regulator, TetR family protein	MAV_2788	Mycobacterium avium (strain 104)	199
A0A0H2ZYY5	A0A0H2ZYY5	A0A0H2ZYY5_MYCA1	unreviewed	4-carboxymuconolactone decarboxylase domain protein (EC 4.1.1.44)	pcaC MAV_2020	Mycobacterium avium (strain 104)	198
A0A0H2ZY63	A0A0H2ZY63	A0A0H2ZY63_MYCA1	unreviewed	Antar domain protein	MAV_3103	Mycobacterium avium (strain 104)	229
A0A0H2ZXE5	A0A0H2ZXE5	A0A0H2ZXE5_MYCA1	unreviewed	FadD27 protein	MAV_4882	Mycobacterium avium (strain 104)	220
A0A0H3A680	A0A0H3A680	A0A0H3A680_MYCA1	unreviewed	Uncharacterized protein	MAV_0665	Mycobacterium avium (strain 104)	192
A0A0H3A184	A0A0H3A184	A0A0H3A184_MYCA1	unreviewed	Oxidoreductase family protein, NAD-binding Rossmann fold protein	MAV_2643	Mycobacterium avium (strain 104)	360
A0A0H3A0V5	A0A0H3A0V5	A0A0H3A0V5_MYCA1	unreviewed	Methylesterase	MAV_3891	Mycobacterium avium (strain 104)	336
A0A0H2ZSB6	A0A0H2ZSB6	A0A0H2ZSB6_MYCA1	unreviewed	DUF1214 domain-containing protein	MAV_2441	Mycobacterium avium (strain 104)	409
A0A0H3A217	A0A0H3A217	A0A0H3A217_MYCA1	unreviewed	Type I phosphodiesterase / nucleotide pyrophosphatase superfamily protein	MAV_3712	Mycobacterium avium (strain 104)	377
A0A0H3A355	A0A0H3A355	A0A0H3A355_MYCA1	unreviewed	Mutator family transposase	MAV_2074 MAV_4319	Mycobacterium avium (strain 104)	425
A0A0H2ZT89	A0A0H2ZT89	A0A0H2ZT89_MYCA1	unreviewed	Uncharacterized protein	MAV_2776	Mycobacterium avium (strain 104)	222
A0A0H2ZXX5	A0A0H2ZXX5	A0A0H2ZXX5_MYCA1	unreviewed	Transcriptional regulator, TetR family protein	MAV_0367	Mycobacterium avium (strain 104)	191
A0A0H2ZUL0	A0A0H2ZUL0	A0A0H2ZUL0_MYCA1	unreviewed	Pra protein	MAV_1202	Mycobacterium avium (strain 104)	239
A0QL81	A0QL81	CYNS_MYCA1	reviewed	Cyanate hydratase (Cyanase) (EC 4.2.1.104) (Cyanate hydrolase) (Cyanate lyase)	cynS MAV_4538	Mycobacterium avium (strain 104)	155
A0A0H3A3N5	A0A0H3A3N5	A0A0H3A3N5_MYCA1	unreviewed	Uncharacterized protein	MAV_4816	Mycobacterium avium (strain 104)	565
A0A0H3A0B2	A0A0H3A0B2	A0A0H3A0B2_MYCA1	unreviewed	27 kDa lipoprotein antigen	MAV_3310	Mycobacterium avium (strain 104)	258
A0A0H2ZWQ0	A0A0H2ZWQ0	A0A0H2ZWQ0_MYCA1	unreviewed	Uncharacterized protein	MAV_3525	Mycobacterium avium (strain 104)	97
A0A0H3A1Q6	A0A0H3A1Q6	A0A0H3A1Q6_MYCA1	unreviewed	Uncharacterized protein	MAV_2128	Mycobacterium avium (strain 104)	184
A0A0H2ZUB4	A0A0H2ZUB4	A0A0H2ZUB4_MYCA1	unreviewed	Transcriptional regulator, TetR family protein	MAV_0847	Mycobacterium avium (strain 104)	184
A0A0H2ZZB0	A0A0H2ZZB0	A0A0H2ZZB0_MYCA1	unreviewed	Catalase (EC 1.11.1.6)	katE MAV_4069	Mycobacterium avium (strain 104)	721
A0A0H2ZYM6	A0A0H2ZYM6	A0A0H2ZYM6_MYCA1	unreviewed	CBS domain protein	MAV_3578	Mycobacterium avium (strain 104)	147
A0A0H2ZVA8	A0A0H2ZVA8	A0A0H2ZVA8_MYCA1	unreviewed	Uncharacterized protein	MAV_3584	Mycobacterium avium (strain 104)	213
A0A0H3A137	A0A0H3A137	A0A0H3A137_MYCA1	unreviewed	Conserved mebrane associated protein	MAV_2114	Mycobacterium avium (strain 104)	237
A0A0H2ZYM0	A0A0H2ZYM0	A0A0H2ZYM0_MYCA1	unreviewed	Uncharacterized protein	MAV_4563	Mycobacterium avium (strain 104)	251
A0A0H2ZSN0	A0A0H2ZSN0	A0A0H2ZSN0_MYCA1	unreviewed	MarR-family protein regulatory protein	MAV_4734	Mycobacterium avium (strain 104)	144
A0A0H2ZW99	A0A0H2ZW99	A0A0H2ZW99_MYCA1	unreviewed	Uncharacterized protein	MAV_2848	Mycobacterium avium (strain 104)	241
A0A0H2ZST1	A0A0H2ZST1	A0A0H2ZST1_MYCA1	unreviewed	Uncharacterized protein	MAV_3734	Mycobacterium avium (strain 104)	79
A0A0H2ZSY0	A0A0H2ZSY0	A0A0H2ZSY0_MYCA1	unreviewed	Short chain dehydrogenase	MAV_1976	Mycobacterium avium (strain 104)	283
A0A0H3A0F0	A0A0H3A0F0	A0A0H3A0F0_MYCA1	unreviewed	Transcriptional regulator, TetR family protein	MAV_1363	Mycobacterium avium (strain 104)	215
A0A0H2ZVI6	A0A0H2ZVI6	A0A0H2ZVI6_MYCA1	unreviewed	Phospholipase, patatin family protein	MAV_4537	Mycobacterium avium (strain 104)	340
A0A0H3A4G7	A0A0H3A4G7	A0A0H3A4G7_MYCA1	unreviewed	Transcriptional regulator, TetR family protein	MAV_5151	Mycobacterium avium (strain 104)	211
A0A0H2ZWH4	A0A0H2ZWH4	A0A0H2ZWH4_MYCA1	unreviewed	Uncharacterized protein	MAV_2841	Mycobacterium avium (strain 104)	145
A0A0H2ZXM9	A0A0H2ZXM9	A0A0H2ZXM9_MYCA1	unreviewed	NAD dependent epimerase/dehydratase family protein	MAV_3947	Mycobacterium avium (strain 104)	268
A0A0H2ZY56	A0A0H2ZY56	A0A0H2ZY56_MYCA1	unreviewed	Uncharacterized protein	MAV_1032	Mycobacterium avium (strain 104)	62
A0A0H2ZWG9	A0A0H2ZWG9	A0A0H2ZWG9_MYCA1	unreviewed	RNA polymerase sigma-70 factor	MAV_4301	Mycobacterium avium (strain 104)	318
A0A0H2ZTI0	A0A0H2ZTI0	A0A0H2ZTI0_MYCA1	unreviewed	Uncharacterized protein	MAV_1295	Mycobacterium avium (strain 104)	48
A0A0H2ZYG7	A0A0H2ZYG7	A0A0H2ZYG7_MYCA1	unreviewed	Superoxide dismutase, Cu-Zn (EC 1.15.1.1)	sodC MAV_4362	Mycobacterium avium (strain 104)	254
A0A0H3A0Z9	A0A0H3A0Z9	A0A0H3A0Z9_MYCA1	unreviewed	Integral membrane protein	MAV_3163	Mycobacterium avium (strain 104)	180
A0A0H3A017	A0A0H3A017	A0A0H3A017_MYCA1	unreviewed	'Cold-shock' DNA-binding domain	MAV_1000	Mycobacterium avium (strain 104)	135
A0A0H3A0P2	A0A0H3A0P2	A0A0H3A0P2_MYCA1	unreviewed	Transcriptional regulator, TetR family protein	MAV_1611	Mycobacterium avium (strain 104)	205
A0A0H2ZVR8	A0A0H2ZVR8	A0A0H2ZVR8_MYCA1	unreviewed	Uncharacterized protein	MAV_3287	Mycobacterium avium (strain 104)	232
A0QFC0	A0QFC0	TATA_MYCA1	reviewed	Sec-independent protein translocase protein TatA	tatA MAV_2409	Mycobacterium avium (strain 104)	93
A0A0H3A2B0	A0A0H3A2B0	A0A0H3A2B0_MYCA1	unreviewed	2-oxo-hepta-3-ene-1,7-dioic acid hydratase (EC 4.2.-.-)	hpaH MAV_2617	Mycobacterium avium (strain 104)	273
A0A0H3A2W6	A0A0H3A2W6	A0A0H3A2W6_MYCA1	unreviewed	Uncharacterized protein	MAV_2236	Mycobacterium avium (strain 104)	83
A0A0H3A2S1	A0A0H3A2S1	A0A0H3A2S1_MYCA1	unreviewed	Transcriptional regulator, MarR family protein	MAV_2992	Mycobacterium avium (strain 104)	175
A0A0H2ZTF4	A0A0H2ZTF4	A0A0H2ZTF4_MYCA1	unreviewed	HTH tetR-type domain-containing protein	MAV_4266	Mycobacterium avium (strain 104)	219
A0QHI0	A0QHI0	HIS7_MYCA1	reviewed	Imidazoleglycerol-phosphate dehydratase (IGPD) (EC 4.2.1.19)	hisB MAV_3185	Mycobacterium avium (strain 104)	207
A0A0H3A0J2	A0A0H3A0J2	A0A0H3A0J2_MYCA1	unreviewed	Uncharacterized protein	MAV_2276	Mycobacterium avium (strain 104)	113

## Sheet: Sig Decrease in biofilm <.5
yourlist:M20220206F248CABF64506F29A91F8037F07B67D13F9A85L	Entry	Entry name	Status	Protein names	Gene names	Organism	Length
A0A0H2ZS63	A0A0H2ZS63	A0A0H2ZS63_MYCA1	unreviewed	Radical SAM domain protein	MAV_4478	Mycobacterium avium (strain 104)	404
A0A0H3A456	A0A0H3A456	A0A0H3A456_MYCA1	unreviewed	Fatty acid desaturase	MAV_1793	Mycobacterium avium (strain 104)	338
A0A0H3A1X5	A0A0H3A1X5	A0A0H3A1X5_MYCA1	unreviewed	Fatty acid desaturase	MAV_5167	Mycobacterium avium (strain 104)	366
A0A0H3A5D9	A0A0H3A5D9	A0A0H3A5D9_MYCA1	unreviewed	Uncharacterized protein	MAV_4008	Mycobacterium avium (strain 104)	154
A0QF59	A0QF59	SEPF_MYCA1	reviewed	Cell division protein SepF	sepF MAV_2343	Mycobacterium avium (strain 104)	214
A0A0H2ZT05	A0A0H2ZT05	A0A0H2ZT05_MYCA1	unreviewed	Oxidoreductase, FAD-binding domain protein	MAV_5168	Mycobacterium avium (strain 104)	364
A0A0H2ZV98	A0A0H2ZV98	A0A0H2ZV98_MYCA1	unreviewed	Uncharacterized protein	MAV_2305	Mycobacterium avium (strain 104)	276
A0A0H2ZYJ4	A0A0H2ZYJ4	A0A0H2ZYJ4_MYCA1	unreviewed	Nitroreductase domain-containing protein	MAV_2505	Mycobacterium avium (strain 104)	333
A0A0H2ZW52	A0A0H2ZW52	A0A0H2ZW52_MYCA1	unreviewed	Uncharacterized protein	MAV_0827	Mycobacterium avium (strain 104)	136						mav01100 Metabolic pathways - Mycobacterium avium 104 (84)
A0A0H2ZWG8	A0A0H2ZWG8	A0A0H2ZWG8_MYCA1	unreviewed	Usp domain-containing protein	MAV_4010	Mycobacterium avium (strain 104)	252
A0A0H3A3J0	A0A0H3A3J0	A0A0H3A3J0_MYCA1	unreviewed	Universal stress protein family protein	MAV_2507	Mycobacterium avium (strain 104)	294
A0A0H2ZVE9	A0A0H2ZVE9	A0A0H2ZVE9_MYCA1	unreviewed	Uncharacterized protein	MAV_0575	Mycobacterium avium (strain 104)	477						mav01120 Microbial metabolism in diverse environments - Mycobacterium avium 104 (44)
A0A0H2ZXG7	A0A0H2ZXG7	A0A0H2ZXG7_MYCA1	unreviewed	Virulence factor Mce family protein	MAV_0659	Mycobacterium avium (strain 104)	354
A0A0H2ZRA7	A0A0H2ZRA7	A0A0H2ZRA7_MYCA1	unreviewed	Glucose-methanol-choline	MAV_4925	Mycobacterium avium (strain 104)	598
A0A0H2ZS60	A0A0H2ZS60	A0A0H2ZS60_MYCA1	unreviewed	Acyl-CoA dehydrogenase	MAV_5070	Mycobacterium avium (strain 104)	383
A0A0H2ZW09	A0A0H2ZW09	A0A0H2ZW09_MYCA1	unreviewed	ABC-transporter integral membrane protein	MAV_0656	Mycobacterium avium (strain 104)	280						mav01110 Biosynthesis of secondary metabolites - Mycobacterium avium 104 (37)
A0A0H3A4H6	A0A0H3A4H6	A0A0H3A4H6_MYCA1	unreviewed	Uncharacterized protein	MAV_2538	Mycobacterium avium (strain 104)	192
A0A0H2ZVC5	A0A0H2ZVC5	A0A0H2ZVC5_MYCA1	unreviewed	Virulence factor Mce family protein	MAV_0658	Mycobacterium avium (strain 104)	350																										mav01100 Metabolic pathways - Mycobacterium avium 104 (84)
A0A0H3A2I9	A0A0H3A2I9	A0A0H3A2I9_MYCA1	unreviewed	Alkyl hydroperoxide reductase C (Peroxiredoxin) (Thioredoxin peroxidase)	MAV_2839	Mycobacterium avium (strain 104)	195
A0A0H3A1J8	A0A0H3A1J8	A0A0H3A1J8_MYCA1	unreviewed	Amidohydrolase family protein	MAV_2577	Mycobacterium avium (strain 104)	409																										mav01120 Microbial metabolism in diverse environments - Mycobacterium avium 104 (44)
A0A0H2ZX43	A0A0H2ZX43	A0A0H2ZX43_MYCA1	unreviewed	Uncharacterized protein	MAV_4012	Mycobacterium avium (strain 104)	208
A0A0H3A0H3	A0A0H3A0H3	A0A0H3A0H3_MYCA1	unreviewed	Alkane-1-monooxygenase	MAV_4215	Mycobacterium avium (strain 104)	415												Down regulation		Up regulation												mav01110 Biosynthesis of secondary metabolites - Mycobacterium avium 104 (37)
A0A0H3A2T6	A0A0H3A2T6	A0A0H3A2T6_MYCA1	unreviewed	Putative acyl-CoA dehydrogenase	MAV_4019	Mycobacterium avium (strain 104)	401											Metabolic Pathway	Biofilm
A0A0H2ZWK1	A0A0H2ZWK1	A0A0H2ZWK1_MYCA1	unreviewed	Glycosyl transferase	MAV_2755	Mycobacterium avium (strain 104)	396											Fatty acid metabolism	19		3												mav01212 Fatty acid metabolism - Mycobacterium avium 104 (19)
A0A0H2ZR71	A0A0H2ZR71	A0A0H2ZR71_MYCA1	unreviewed	Uncharacterized protein	MAV_2482	Mycobacterium avium (strain 104)	277											Carbon metabolism	18
A0A0H2ZVY4	A0A0H2ZVY4	A0A0H2ZVY4_MYCA1	unreviewed	Virulence factor Mce family protein	MAV_0661	Mycobacterium avium (strain 104)	381											ABC transporters	17														mav01200 Carbon metabolism - Mycobacterium avium 104 (18)
A0A0H2ZT66	A0A0H2ZT66	A0A0H2ZT66_MYCA1	unreviewed	Uncharacterized protein	MAV_2539	Mycobacterium avium (strain 104)	199											Valine, leucine and isoleucine degradation	14
A0A0H2ZQI0	A0A0H2ZQI0	A0A0H2ZQI0_MYCA1	unreviewed	Isocitrase (EC 4.1.3.1) (Isocitratase)	aceA MAV_4682	Mycobacterium avium (strain 104)	428											Pyruvate metabolism	14														mav02010 ABC transporters - Mycobacterium avium 104 (17)
A0A0H3A1R2	A0A0H3A1R2	A0A0H3A1R2_MYCA1	unreviewed	Methoxy mycolic acid synthase 1 (EC 2.1.1.-)	MAV_4680	Mycobacterium avium (strain 104)	289											Two-component system	14
A0A0H3A315	A0A0H3A315	A0A0H3A315_MYCA1	unreviewed	Uncharacterized protein	MAV_1013	Mycobacterium avium (strain 104)	336											Biosynthesis of cofactors	13														mav00620 Pyruvate metabolism - Mycobacterium avium 104 (14)
A0A0H3A0Z1	A0A0H3A0Z1	A0A0H3A0Z1_MYCA1	unreviewed	Uncharacterized protein	MAV_5046	Mycobacterium avium (strain 104)	228											Fatty acid degradation	13
A0A0H2ZV28	A0A0H2ZV28	A0A0H2ZV28_MYCA1	unreviewed	Multifunctional fusion protein [Includes: Sulfate adenylyltransferase subunit 1 (EC 2.7.7.4) (ATP-sulfurylase large subunit) (Sulfate adenylate transferase) (SAT); Adenylyl-sulfate kinase (EC 2.7.1.25) (APS kinase) (ATP adenosine-5'-phosphosulfate 3'-phosphotransferase) (Adenosine-5'-phosphosulfate kinase)]	cysNC cysC cysN MAV_1437	Mycobacterium avium (strain 104)	616											Benzoate degradation	12														mav02020 Two-component system - Mycobacterium avium 104 (14)
A0A0H2ZZ10	A0A0H2ZZ10	A0A0H2ZZ10_MYCA1	unreviewed	Catalase (EC 1.11.1.6)	katA MAV_4927	Mycobacterium avium (strain 104)	485											Butanoate metabolism	11
A0A0H2ZUW2	A0A0H2ZUW2	A0A0H2ZUW2_MYCA1	unreviewed	FtsK/SpoIIIE family protein	MAV_3639	Mycobacterium avium (strain 104)	775											Glyoxylate and dicarboxylate metabolism	11														mav00280 Valine, leucine and isoleucine degradation - Mycobacterium avium 104 (14)
A0A0H2ZQM4	A0A0H2ZQM4	A0A0H2ZQM4_MYCA1	unreviewed	Extradiol ring-cleavage dioxygenase	MAV_0593	Mycobacterium avium (strain 104)	303											Steroid degradation	11
A0A0H3A199	A0A0H3A199	A0A0H3A199_MYCA1	unreviewed	D-mannonate oxidoreductase	MAV_1054	Mycobacterium avium (strain 104)	466											Tryptophan metabolism	11														mav01240 Biosynthesis of cofactors - Mycobacterium avium 104 (13)
A0A0H2ZUP0	A0A0H2ZUP0	A0A0H2ZUP0_MYCA1	unreviewed	Methyltransferase	MAV_2756	Mycobacterium avium (strain 104)	252											Lysine degradation	10
A0A0H2ZXZ1	A0A0H2ZXZ1	A0A0H2ZXZ1_MYCA1	unreviewed	Rubredoxin	MAV_4213	Mycobacterium avium (strain 104)	60											Terpenoid backbone biosynthesis	7														mav00071 Fatty acid degradation - Mycobacterium avium 104 (13)
A0A0H2ZZE4	A0A0H2ZZE4	A0A0H2ZZE4_MYCA1	unreviewed	Uncharacterized protein	MAV_4221	Mycobacterium avium (strain 104)	132											Sulfur metabolism	7
A0A0H3A1F6	A0A0H3A1F6	A0A0H3A1F6_MYCA1	unreviewed	Uncharacterized protein	MAV_0655	Mycobacterium avium (strain 104)	254											Biosynthesis of amino acids	6														mav00362 Benzoate degradation - Mycobacterium avium 104 (12)
A0A0H3A1H9	A0A0H3A1H9	A0A0H3A1H9_MYCA1	unreviewed	Uncharacterized protein	MAV_0363	Mycobacterium avium (strain 104)	52											Fatty acid biosynthesis	6
A0A0H3A2T7	A0A0H3A2T7	A0A0H3A2T7_MYCA1	unreviewed	Putative acyl-CoA dehydrogenase	MAV_4018	Mycobacterium avium (strain 104)	463											Propanoate metabolism	6														mav00380 Tryptophan metabolism - Mycobacterium avium 104 (11)
A0A0H2ZV46	A0A0H2ZV46	A0A0H2ZV46_MYCA1	unreviewed	Nitroreductase domain-containing protein	MAV_2502	Mycobacterium avium (strain 104)	332											Purine metabolism	6
A0A0H2ZWD4	A0A0H2ZWD4	A0A0H2ZWD4_MYCA1	unreviewed	Fatty acid desaturase	MAV_1216	Mycobacterium avium (strain 104)	275																										mav00630 Glyoxylate and dicarboxylate metabolism - Mycobacterium avium 104 (11)
A0A0H2ZRL8	A0A0H2ZRL8	A0A0H2ZRL8_MYCA1	unreviewed	Myo-inositol-1-phosphate synthase	MAV_0067	Mycobacterium avium (strain 104)	368
A0A0H3A4G9	A0A0H3A4G9	A0A0H3A4G9_MYCA1	unreviewed	Amidohydrolase family protein	MAV_1851	Mycobacterium avium (strain 104)	410																										mav00984 Steroid degradation - Mycobacterium avium 104 (11)
A0A0H3A1V4	A0A0H3A1V4	A0A0H3A1V4_MYCA1	unreviewed	Uncharacterized protein	MAV_3723	Mycobacterium avium (strain 104)	599
A0A0H2ZYP7	A0A0H2ZYP7	A0A0H2ZYP7_MYCA1	unreviewed	Methyltransf_25 domain-containing protein	MAV_0081	Mycobacterium avium (strain 104)	269																										mav00650 Butanoate metabolism - Mycobacterium avium 104 (11)
A0A0H3A057	A0A0H3A057	A0A0H3A057_MYCA1	unreviewed	Uncharacterized protein	MAV_1286	Mycobacterium avium (strain 104)	40
A0A0H3A1Y7	A0A0H3A1Y7	A0A0H3A1Y7_MYCA1	unreviewed	Inositol-phosphate phosphatase (EC 3.1.3.25)	MAV_4484	Mycobacterium avium (strain 104)	275																										mav00310 Lysine degradation - Mycobacterium avium 104 (10)
A0A0H2ZWT2	A0A0H2ZWT2	A0A0H2ZWT2_MYCA1	unreviewed	Oxidoreductase, 2-nitropropane dioxygenase family protein	MAV_2807	Mycobacterium avium (strain 104)	376
A0A0H3A362	A0A0H3A362	A0A0H3A362_MYCA1	unreviewed	Universal stress protein family protein	MAV_2506	Mycobacterium avium (strain 104)	293																										mav00900 Terpenoid backbone biosynthesis - Mycobacterium avium 104 (7)
A0A0H2ZSV4	A0A0H2ZSV4	A0A0H2ZSV4_MYCA1	unreviewed	Bac_luciferase domain-containing protein	MAV_2247	Mycobacterium avium (strain 104)	286
A0A0H3A3E9	A0A0H3A3E9	A0A0H3A3E9_MYCA1	unreviewed	Penicillin binding protein transpeptidase domain	MAV_2330	Mycobacterium avium (strain 104)	639																										mav00920 Sulfur metabolism - Mycobacterium avium 104 (7)
A0A0H3A2D2	A0A0H3A2D2	A0A0H3A2D2_MYCA1	unreviewed	tRNA-dihydrouridine synthase (EC 1.3.1.-)	MAV_0771	Mycobacterium avium (strain 104)	377
A0A0H2ZUC4	A0A0H2ZUC4	A0A0H2ZUC4_MYCA1	unreviewed	Thiolase	MAV_5079	Mycobacterium avium (strain 104)	400																										mav00230 Purine metabolism - Mycobacterium avium 104 (6)
A0A0H2ZZV0	A0A0H2ZZV0	A0A0H2ZZV0_MYCA1	unreviewed	Sulfate adenylyltransferase subunit 2 (EC 2.7.7.4) (ATP-sulfurylase small subunit) (Sulfate adenylate transferase) (SAT)	cysD MAV_1436	Mycobacterium avium (strain 104)	314
A0A0H3A1E4	A0A0H3A1E4	A0A0H3A1E4_MYCA1	unreviewed	TPPK_C domain-containing protein	MAV_3074	Mycobacterium avium (strain 104)	393																										mav01230 Biosynthesis of amino acids - Mycobacterium avium 104 (6)
A0A0H2ZUI5	A0A0H2ZUI5	A0A0H2ZUI5_MYCA1	unreviewed	Putative acyl-CoA dehydrogenase	MAV_3471	Mycobacterium avium (strain 104)	1173
A0A0H2ZTT9	A0A0H2ZTT9	A0A0H2ZTT9_MYCA1	unreviewed	Ferredoxin	MAV_2150	Mycobacterium avium (strain 104)	108																										mav00640 Propanoate metabolism - Mycobacterium avium 104 (6)
A0A0H3A172	A0A0H3A172	A0A0H3A172_MYCA1	unreviewed	Fatty acid desaturase	MAV_0772	Mycobacterium avium (strain 104)	340
A0A0H2ZRE0	A0A0H2ZRE0	A0A0H2ZRE0_MYCA1	unreviewed	Putative acyl-CoA dehydrogenase	MAV_4914	Mycobacterium avium (strain 104)	611																										mav00061 Fatty acid biosynthesis - Mycobacterium avium 104 (6)
A0A0H3A3F0	A0A0H3A3F0	A0A0H3A3F0_MYCA1	unreviewed	Acetyl-CoA acetyltransferase	MAV_0615	Mycobacterium avium (strain 104)	386
A0A0H3A177	A0A0H3A177	A0A0H3A177_MYCA1	unreviewed	Cation efflux family protein	MAV_3555	Mycobacterium avium (strain 104)	306																										mav01040 Biosynthesis of unsaturated fatty acids - Mycobacterium avium 104 (5)
A0A0H2ZSY8	A0A0H2ZSY8	A0A0H2ZSY8_MYCA1	unreviewed	Rieske [2Fe-2S] domain protein	MAV_0633	Mycobacterium avium (strain 104)	385
A0A0H2ZZI6	A0A0H2ZZI6	A0A0H2ZZI6_MYCA1	unreviewed	Acyltransferase domain protein	MAV_0080	Mycobacterium avium (strain 104)	295																										mav00020 Citrate cycle (TCA cycle) - Mycobacterium avium 104 (5)
A0A0H3A3W5	A0A0H3A3W5	A0A0H3A3W5_MYCA1	unreviewed	ErfK/YbiS/YcfS/YnhG family protein	MAV_1661	Mycobacterium avium (strain 104)	379
A0A0H2ZZ36	A0A0H2ZZ36	A0A0H2ZZ36_MYCA1	unreviewed	Dihydrodipicolinate reductase, N-terminus domain protein (EC 1.17.1.8)	dapB MAV_3665	Mycobacterium avium (strain 104)	360																										mav00010 Glycolysis / Gluconeogenesis - Mycobacterium avium 104 (5)
A0A0H2ZVA1	A0A0H2ZVA1	A0A0H2ZVA1_MYCA1	unreviewed	17 kDa surface antigen family protein	MAV_0828	Mycobacterium avium (strain 104)	554
A0A0H2ZYC4	A0A0H2ZYC4	A0A0H2ZYC4_MYCA1	unreviewed	DNA repair exonuclease	MAV_1427	Mycobacterium avium (strain 104)	383																										mav00860 Porphyrin metabolism - Mycobacterium avium 104 (5)
A0A0H2ZXZ5	A0A0H2ZXZ5	A0A0H2ZXZ5_MYCA1	unreviewed	ABC transporter, CydDC cysteine exporter (CydDC-E) family protein, permease/ATP-binding protein CydD	cydD MAV_3166	Mycobacterium avium (strain 104)	540
A0A0H2ZZW2	A0A0H2ZZW2	A0A0H2ZZW2_MYCA1	unreviewed	Peptidoglycan glycosyltransferase (EC 2.4.1.129)	ftsW MAV_2335	Mycobacterium avium (strain 104)	610																										mav00360 Phenylalanine metabolism - Mycobacterium avium 104 (5)
A0A0H2ZV36	A0A0H2ZV36	A0A0H2ZV36_MYCA1	unreviewed	Uncharacterized protein	MAV_0566	Mycobacterium avium (strain 104)	277
A0QMX8	A0QMX8	Y5149_MYCA1	reviewed	Putative S-adenosyl-L-methionine-dependent methyltransferase MAV_5149 (EC 2.1.1.-)	MAV_5149	Mycobacterium avium (strain 104)	313																										mav01220 Degradation of aromatic compounds - Mycobacterium avium 104 (4)
A0A0H2ZT24	A0A0H2ZT24	A0A0H2ZT24_MYCA1	unreviewed	DUF2236 domain-containing protein	MAV_2862	Mycobacterium avium (strain 104)	369
A0A0H2ZV09	A0A0H2ZV09	A0A0H2ZV09_MYCA1	unreviewed	Uncharacterized protein	MAV_1010	Mycobacterium avium (strain 104)	259																										mav00450 Selenocompound metabolism - Mycobacterium avium 104 (4)
A0QHI6	A0QHI6	NADA_MYCA1	reviewed	Quinolinate synthase A (EC 2.5.1.72)	nadA MAV_3191	Mycobacterium avium (strain 104)	349
A0A0H3A2K8	A0A0H3A2K8	A0A0H3A2K8_MYCA1	unreviewed	FAD dependent oxidoreductase, putative	MAV_2172	Mycobacterium avium (strain 104)	495																										mav00190 Oxidative phosphorylation - Mycobacterium avium 104 (4)
A0QHX0	A0QHX0	COXX_MYCA1	reviewed	Protoheme IX farnesyltransferase (EC 2.5.1.141) (Heme B farnesyltransferase) (Heme O synthase)	ctaB MAV_3326	Mycobacterium avium (strain 104)	308
A0A0H2ZY70	A0A0H2ZY70	A0A0H2ZY70_MYCA1	unreviewed	Alpha/beta hydrolase fold domain protein	MAV_1200	Mycobacterium avium (strain 104)	354																										mav00340 Histidine metabolism - Mycobacterium avium 104 (4)
A0A0H2ZYY1	A0A0H2ZYY1	A0A0H2ZYY1_MYCA1	unreviewed	Cell envelope-related transcriptional attenuator domain family protein	MAV_5148	Mycobacterium avium (strain 104)	516
A0A0H2ZSM9	A0A0H2ZSM9	A0A0H2ZSM9_MYCA1	unreviewed	Aldehyde dehydrogenase	MAV_5095	Mycobacterium avium (strain 104)	461																										mav01053 Biosynthesis of siderophore group nonribosomal peptides - Mycobacterium avium 104 (3)
A0A0H2ZWA1	A0A0H2ZWA1	A0A0H2ZWA1_MYCA1	unreviewed	Alpha/beta hydrolase fold domain protein	MAV_3814	Mycobacterium avium (strain 104)	373
A0A0H2ZXZ6	A0A0H2ZXZ6	A0A0H2ZXZ6_MYCA1	unreviewed	Glycosyl transferase, group 1 family protein (EC 2.4.1.-)	MAV_1024	Mycobacterium avium (strain 104)	396																										mav03440 Homologous recombination - Mycobacterium avium 104 (3)
A0A0H2ZR85	A0A0H2ZR85	A0A0H2ZR85_MYCA1	unreviewed	DNA or RNA helicase of superfamily protein II	MAV_3772	Mycobacterium avium (strain 104)	579
A0A0H2ZUF2	A0A0H2ZUF2	A0A0H2ZUF2_MYCA1	unreviewed	DNA-directed DNA polymerase (EC 2.7.7.7)	MAV_3224	Mycobacterium avium (strain 104)	1177																										mav03010 Ribosome - Mycobacterium avium 104 (3)
A0A0H3A135	A0A0H3A135	A0A0H3A135_MYCA1	unreviewed	Uncharacterized protein	MAV_4846	Mycobacterium avium (strain 104)	220
A0A0H2ZVD5	A0A0H2ZVD5	A0A0H2ZVD5_MYCA1	unreviewed	Amidohydrolase 2	MAV_2591	Mycobacterium avium (strain 104)	378																										mav00270 Cysteine and methionine metabolism - Mycobacterium avium 104 (3)
A0A0H2ZUE4	A0A0H2ZUE4	A0A0H2ZUE4_MYCA1	unreviewed	5-amino-6-(D-ribitylamino)uracil--L-tyrosine 4-hydroxyphenyl transferase (EC 2.5.1.147) (EC 4.3.1.32) (7,8-didemethyl-8-hydroxy-5-deazariboflavin synthase) (FO synthase)	MAV_1312	Mycobacterium avium (strain 104)	867
A0A0H2ZSH3	A0A0H2ZSH3	A0A0H2ZSH3_MYCA1	unreviewed	Acetyl-CoA acetyltransferase	MAV_2702	Mycobacterium avium (strain 104)	403																										mav00930 Caprolactam degradation - Mycobacterium avium 104 (3)
A0A0H2ZSG9	A0A0H2ZSG9	A0A0H2ZSG9_MYCA1	unreviewed	Alpha-ketoglutarate-dependent taurine dioxygenase (EC 1.14.11.17)	MAV_4353	Mycobacterium avium (strain 104)	297
A0Q9F3	A0Q9F3	PATR_MYCA1	reviewed	Putative phenylalanine aminotransferase (EC 2.6.1.-)	pat MAV_0250	Mycobacterium avium (strain 104)	355																										mav00281 Geraniol degradation - Mycobacterium avium 104 (3)
A0A0H2ZT35	A0A0H2ZT35	A0A0H2ZT35_MYCA1	unreviewed	Short chain dehydrogenase	MAV_2864	Mycobacterium avium (strain 104)	223
A0A0H2ZRW6	A0A0H2ZRW6	A0A0H2ZRW6_MYCA1	unreviewed	Uncharacterized protein	MAV_1053	Mycobacterium avium (strain 104)	286																										mav00410 beta-Alanine metabolism - Mycobacterium avium 104 (3)
A0A0H2ZRR9	A0A0H2ZRR9	A0A0H2ZRR9_MYCA1	unreviewed	Uncharacterized protein	MAV_4993	Mycobacterium avium (strain 104)	51
A0QHJ1	A0QHJ1	BIOB_MYCA1	reviewed	Biotin synthase (EC 2.8.1.6)	bioB MAV_3196	Mycobacterium avium (strain 104)	345																										mav00903 Limonene and pinene degradation - Mycobacterium avium 104 (3)
A0QDG9	A0QDG9	RL27_MYCA1	reviewed	50S ribosomal protein L27	rpmA MAV_1730	Mycobacterium avium (strain 104)	88
A0A0H2ZZS3	A0A0H2ZZS3	A0A0H2ZZS3_MYCA1	unreviewed	Hydrolase, alpha/beta hydrolase fold family protein	MAV_5254	Mycobacterium avium (strain 104)	276																										mav00400 Phenylalanine, tyrosine and tryptophan biosynthesis - Mycobacterium avium 104 (3)
A0A0H2ZWI6	A0A0H2ZWI6	A0A0H2ZWI6_MYCA1	unreviewed	Methyltransf_11 domain-containing protein	MAV_3877	Mycobacterium avium (strain 104)	274
A0QIR6	A0QIR6	RECA_MYCA1	reviewed	Protein RecA (Recombinase A)	recA MAV_3627	Mycobacterium avium (strain 104)	350																										mav00261 Monobactam biosynthesis - Mycobacterium avium 104 (3)
A0A0H2ZUL9	A0A0H2ZUL9	A0A0H2ZUL9_MYCA1	unreviewed	Nitroreductase domain-containing protein	MAV_4111	Mycobacterium avium (strain 104)	324
A0A0H2ZUV4	A0A0H2ZUV4	A0A0H2ZUV4_MYCA1	unreviewed	p450 heme-thiolate protein	MAV_0641	Mycobacterium avium (strain 104)	406																										mav00240 Pyrimidine metabolism - Mycobacterium avium 104 (3)
A0A0H3A5U6	A0A0H3A5U6	A0A0H3A5U6_MYCA1	unreviewed	Uncharacterized protein	MAV_4718	Mycobacterium avium (strain 104)	260
A0A0H2ZSJ9	A0A0H2ZSJ9	A0A0H2ZSJ9_MYCA1	unreviewed	Uncharacterized protein	MAV_0663	Mycobacterium avium (strain 104)	243																										mav03430 Mismatch repair - Mycobacterium avium 104 (3)
A0A0H2ZTK9	A0A0H2ZTK9	A0A0H2ZTK9_MYCA1	unreviewed	Condensation domain protein	MAV_1762	Mycobacterium avium (strain 104)	473
A0A0H2ZUM8	A0A0H2ZUM8	A0A0H2ZUM8_MYCA1	unreviewed	Short chain dehydrogenase	MAV_4486	Mycobacterium avium (strain 104)	264																										mav03030 DNA replication - Mycobacterium avium 104 (2)
A0A0H2ZVD1	A0A0H2ZVD1	A0A0H2ZVD1_MYCA1	unreviewed	NikQ protein	MAV_5097	Mycobacterium avium (strain 104)	421
A0A0H2ZXQ9	A0A0H2ZXQ9	A0A0H2ZXQ9_MYCA1	unreviewed	Polyamine aminopropyltransferase (Putrescine aminopropyltransferase) (PAPT) (Spermidine synthase) (SPDS) (SPDSY) (EC 2.5.1.16)	speE MAV_3480	Mycobacterium avium (strain 104)	523																										mav00521 Streptomycin biosynthesis - Mycobacterium avium 104 (2)
A0A0H2ZX91	A0A0H2ZX91	A0A0H2ZX91_MYCA1	unreviewed	NlpC/P60 family protein	MAV_3208	Mycobacterium avium (strain 104)	289
A0A0H2ZZ93	A0A0H2ZZ93	A0A0H2ZZ93_MYCA1	unreviewed	Acetyl-CoA C-acyltransferase	MAV_2127	Mycobacterium avium (strain 104)	391																										mav00660 C5-Branched dibasic acid metabolism - Mycobacterium avium 104 (2)
A0A0H2ZZA8	A0A0H2ZZA8	A0A0H2ZZA8_MYCA1	unreviewed	DNA repair protein RadA	radA MAV_0568	Mycobacterium avium (strain 104)	459
A0A0H3A2N2	A0A0H3A2N2	A0A0H3A2N2_MYCA1	unreviewed	RNA polymerase sigma factor	MAV_4359	Mycobacterium avium (strain 104)	192																										mav00500 Starch and sucrose metabolism - Mycobacterium avium 104 (2)
A0A0H2ZU04	A0A0H2ZU04	A0A0H2ZU04_MYCA1	unreviewed	Uncharacterized protein	MAV_2316	Mycobacterium avium (strain 104)	481
A0A0H2ZYL8	A0A0H2ZYL8	A0A0H2ZYL8_MYCA1	unreviewed	Cell division protein FtsZ	ftsZ MAV_2340	Mycobacterium avium (strain 104)	386																										mav03420 Nucleotide excision repair - Mycobacterium avium 104 (2)
A0A0H3A305	A0A0H3A305	A0A0H3A305_MYCA1	unreviewed	Putative glycosyl transferase (EC 2.-.-.-)	MAV_3262	Mycobacterium avium (strain 104)	396
A0QLP6	A0QLP6	CH602_MYCA1	reviewed	Chaperonin GroEL 2 (EC 5.6.1.7) (60 kDa chaperonin 2) (Chaperonin-60 2) (Cpn60 2)	groEL2 groL2 MAV_4707	Mycobacterium avium (strain 104)	541																										mav00622 Xylene degradation - Mycobacterium avium 104 (2)
A0A0H3A0R5	A0A0H3A0R5	A0A0H3A0R5_MYCA1	unreviewed	SnoaL-like domain-containing protein	MAV_0635	Mycobacterium avium (strain 104)	135
A0A0H3A0J0	A0A0H3A0J0	A0A0H3A0J0_MYCA1	unreviewed	Oxidoreductase, electron transfer component	MAV_0590	Mycobacterium avium (strain 104)	364																										mav04122 Sulfur relay system - Mycobacterium avium 104 (2)
A0A0H2ZTW0	A0A0H2ZTW0	A0A0H2ZTW0_MYCA1	unreviewed	Enoyl-CoA hydratase/isomerase	MAV_0148	Mycobacterium avium (strain 104)	260
A0A0H2ZTF5	A0A0H2ZTF5	A0A0H2ZTF5_MYCA1	unreviewed	Uncharacterized protein	MAV_3785	Mycobacterium avium (strain 104)	245																										mav00562 Inositol phosphate metabolism - Mycobacterium avium 104 (2)
A0A0H3A3C8	A0A0H3A3C8	A0A0H3A3C8_MYCA1	unreviewed	Acyl-CoA synthase	MAV_1759	Mycobacterium avium (strain 104)	570
A0A0H2ZXB1	A0A0H2ZXB1	A0A0H2ZXB1_MYCA1	unreviewed	Virulence factor mce family protein	MAV_4548	Mycobacterium avium (strain 104)	499																										mav00550 Peptidoglycan biosynthesis - Mycobacterium avium 104 (2)
A0A0H2ZXD5	A0A0H2ZXD5	A0A0H2ZXD5_MYCA1	unreviewed	Molybdopterin oxidoreductase Fe4S4 domain family protein	MAV_4983	Mycobacterium avium (strain 104)	745
A0A0H3A2B6	A0A0H3A2B6	A0A0H3A2B6_MYCA1	unreviewed	Hydrolase, alpha/beta fold family protein	MAV_4515	Mycobacterium avium (strain 104)	302																										mav00621 Dioxin degradation - Mycobacterium avium 104 (2)
A0A0H2ZSJ8	A0A0H2ZSJ8	A0A0H2ZSJ8_MYCA1	unreviewed	Uncharacterized protein	MAV_4657	Mycobacterium avium (strain 104)	267
A0QJE5	A0QJE5	MNMA_MYCA1	reviewed	tRNA-specific 2-thiouridylase MnmA (EC 2.8.1.13)	mnmA MAV_3871	Mycobacterium avium (strain 104)	358																										mav00627 Aminobenzoate degradation - Mycobacterium avium 104 (2)
A0A0H3A3Q9	A0A0H3A3Q9	A0A0H3A3Q9_MYCA1	unreviewed	Acyl-CoA synthase	MAV_0644	Mycobacterium avium (strain 104)	546
A0A0H2ZVS4	A0A0H2ZVS4	A0A0H2ZVS4_MYCA1	unreviewed	3-hydroxyacyl-CoA dehydrogenase (EC 1.1.1.35)	MAV_0981	Mycobacterium avium (strain 104)	715																										mav00790 Folate biosynthesis - Mycobacterium avium 104 (2)
A0A0H2ZX03	A0A0H2ZX03	A0A0H2ZX03_MYCA1	unreviewed	Uncharacterized protein	MAV_3270	Mycobacterium avium (strain 104)	341
A0A0H2ZVX3	A0A0H2ZVX3	A0A0H2ZVX3_MYCA1	unreviewed	Dihydropteroate synthase (DHPS) (EC 2.5.1.15) (Dihydropteroate pyrophosphorylase)	folP MAV_1352	Mycobacterium avium (strain 104)	291																										mav00401 Novobiocin biosynthesis - Mycobacterium avium 104 (2)
A0A0H3A0Y7	A0A0H3A0Y7	A0A0H3A0Y7_MYCA1	unreviewed	3-oxoacyl-[acyl-carrier-protein] synthase 1 (EC 2.3.1.41)	MAV_2192	Mycobacterium avium (strain 104)	402
A0A0H2ZYP8	A0A0H2ZYP8	A0A0H2ZYP8_MYCA1	unreviewed	Rieske [2Fe-2S] domain protein	MAV_1638	Mycobacterium avium (strain 104)	375																										mav00350 Tyrosine metabolism - Mycobacterium avium 104 (2)
A0A0H3A4I5	A0A0H3A4I5	A0A0H3A4I5_MYCA1	unreviewed	Uncharacterized protein	MAV_1288	Mycobacterium avium (strain 104)	211
A0A0H2ZWW7	A0A0H2ZWW7	A0A0H2ZWW7_MYCA1	unreviewed	3-ketosteroid-delta-1-dehydrogenase	MAV_0624	Mycobacterium avium (strain 104)	563																										mav00561 Glycerolipid metabolism - Mycobacterium avium 104 (2)
A0A0H2ZZ33	A0A0H2ZZ33	A0A0H2ZZ33_MYCA1	unreviewed	Daunorubicin resistance ABC transporter ATPase subunit	MAV_5181	Mycobacterium avium (strain 104)	280
A0A0H2ZU81	A0A0H2ZU81	A0A0H2ZU81_MYCA1	unreviewed	Cellulase domain-containing protein	MAV_0332	Mycobacterium avium (strain 104)	377																										mav00770 Pantothenate and CoA biosynthesis - Mycobacterium avium 104 (2)
A0A0H2ZVK4	A0A0H2ZVK4	A0A0H2ZVK4_MYCA1	unreviewed	Phosphoenolpyruvate carboxykinase [GTP] (PEP carboxykinase) (PEPCK) (EC 4.1.1.32) (GTP-dependent phosphoenolpyruvate carboxykinase) (GTP-PEPCK)	pckG MAV_4963	Mycobacterium avium (strain 104)	609
A0A0H2ZW51	A0A0H2ZW51	A0A0H2ZW51_MYCA1	unreviewed	Replicative DNA helicase (EC 3.6.4.12)	MAV_0079	Mycobacterium avium (strain 104)	795																										mav00330 Arginine and proline metabolism - Mycobacterium avium 104 (2)
A0A0H3A405	A0A0H3A405	A0A0H3A405_MYCA1	unreviewed	2-hydroxy-6-oxo-6-phenylhexa-2,4-dienoate hydrolase (EC 3.7.1.-)	MAV_0592	Mycobacterium avium (strain 104)	293
A0A0H2ZTY5	A0A0H2ZTY5	A0A0H2ZTY5_MYCA1	unreviewed	Mycobactin synthetase protein B (Phenyloxazoline synthase MbtB)	MAV_3056	Mycobacterium avium (strain 104)	10421																										mav00572 Arabinogalactan biosynthesis - Mycobacterium - Mycobacterium avium 104 (1)
A0A0H2ZXZ2	A0A0H2ZXZ2	A0A0H2ZXZ2_MYCA1	unreviewed	Ribonucleoside-diphosphate reductase subunit beta (EC 1.17.4.1)	MAV_3913	Mycobacterium avium (strain 104)	324
A0QLF3	A0QLF3	FABH_MYCA1	reviewed	3-oxoacyl-[acyl-carrier-protein] synthase 3 (EC 2.3.1.180) (3-oxoacyl-[acyl-carrier-protein] synthase III) (Beta-ketoacyl-ACP synthase III) (KAS III)	fabH MAV_4612	Mycobacterium avium (strain 104)	335																										mav00785 Lipoic acid metabolism - Mycobacterium avium 104 (1)
A0A0H3A524	A0A0H3A524	A0A0H3A524_MYCA1	unreviewed	Amidohydrolase 2	MAV_5262	Mycobacterium avium (strain 104)	457
A0A0H2ZUF8	A0A0H2ZUF8	A0A0H2ZUF8_MYCA1	unreviewed	Amidohydrolase family protein	MAV_1591	Mycobacterium avium (strain 104)	400																										mav03018 RNA degradation - Mycobacterium avium 104 (1)
A0A0H2ZZ22	A0A0H2ZZ22	A0A0H2ZZ22_MYCA1	unreviewed	Virulence factor Mce family protein	MAV_4551	Mycobacterium avium (strain 104)	404
A0A0H3A5Q9	A0A0H3A5Q9	A0A0H3A5Q9_MYCA1	unreviewed	Malyl-CoA lyase	MAV_0343	Mycobacterium avium (strain 104)	308																										mav00625 Chloroalkane and chloroalkene degradation - Mycobacterium avium 104 (1)
A0A0H2ZTE2	A0A0H2ZTE2	A0A0H2ZTE2_MYCA1	unreviewed	BpmI methyltransferase	MAV_4226	Mycobacterium avium (strain 104)	526
A0A0H2ZRY6	A0A0H2ZRY6	A0A0H2ZRY6_MYCA1	unreviewed	Mycobactin synthetase protein B (Phenyloxazoline synthase MbtB)	MAV_2014	Mycobacterium avium (strain 104)	1480																										mav00670 One carbon pool by folate - Mycobacterium avium 104 (1)
A0A0H3A1S9	A0A0H3A1S9	A0A0H3A1S9_MYCA1	unreviewed	Pyridoxamine 5'-phosphate oxidase family protein	MAV_4110	Mycobacterium avium (strain 104)	138
A0A0H2ZV42	A0A0H2ZV42	A0A0H2ZV42_MYCA1	unreviewed	Malonyl CoA-acyl carrier protein transacylase (EC 2.3.1.39)	MAV_2194	Mycobacterium avium (strain 104)	302																										mav00730 Thiamine metabolism - Mycobacterium avium 104 (1)
A0QKT1	A0QKT1	GLMM_MYCA1	reviewed	Phosphoglucosamine mutase (EC 5.4.2.10)	glmM MAV_4384	Mycobacterium avium (strain 104)	444
A0A0H2ZT26	A0A0H2ZT26	A0A0H2ZT26_MYCA1	unreviewed	Mycobactin synthetase protein B (Phenyloxazoline synthase MbtB)	MAV_3243	Mycobacterium avium (strain 104)	2552																										mav00053 Ascorbate and aldarate metabolism - Mycobacterium avium 104 (1)
A0A0H3A2R9	A0A0H3A2R9	A0A0H3A2R9_MYCA1	unreviewed	N-acyl-D-glutamate amidohydrolase	MAV_2959	Mycobacterium avium (strain 104)	588
A0QMX9	A0QMX9	Y5150_MYCA1	reviewed	Putative S-adenosyl-L-methionine-dependent methyltransferase MAV_5150 (EC 2.1.1.-)	MAV_5150	Mycobacterium avium (strain 104)	313																										mav00260 Glycine, serine and threonine metabolism - Mycobacterium avium 104 (1)
A0A0H2ZTN6	A0A0H2ZTN6	A0A0H2ZTN6_MYCA1	unreviewed	Acetyl-CoA acetyltransferase	MAV_0980	Mycobacterium avium (strain 104)	403
A0A0H2ZUE0	A0A0H2ZUE0	A0A0H2ZUE0_MYCA1	unreviewed	Copper-translocating P-type ATPase (EC 3.6.3.4)	MAV_5246	Mycobacterium avium (strain 104)	762																										mav03410 Base excision repair - Mycobacterium avium 104 (1)
A0A0H2ZUF3	A0A0H2ZUF3	A0A0H2ZUF3_MYCA1	unreviewed	DoxD family protein/pyridine nucleotide-disulfide oxidoreductase	MAV_2867	Mycobacterium avium (strain 104)	461
A0A0H3A158	A0A0H3A158	A0A0H3A158_MYCA1	unreviewed	Pigment production hydroxylase (EC 1.-.-.-)	MAV_0591	Mycobacterium avium (strain 104)	394																										mav00680 Methane metabolism - Mycobacterium avium 104 (1)
A0A0H2ZSV0	A0A0H2ZSV0	A0A0H2ZSV0_MYCA1	unreviewed	Uncharacterized protein	MAV_3029	Mycobacterium avium (strain 104)	642
A0A0H3A0S9	A0A0H3A0S9	A0A0H3A0S9_MYCA1	unreviewed	Pyruvate synthase	MAV_1717	Mycobacterium avium (strain 104)	656																										mav00780 Biotin metabolism - Mycobacterium avium 104 (1)
A0A0H2ZS23	A0A0H2ZS23	A0A0H2ZS23_MYCA1	unreviewed	Acyl carrier protein (ACP)	acpP MAV_2193	Mycobacterium avium (strain 104)	115
A0QFB4	A0QFB4	PUP_MYCA1	reviewed	Prokaryotic ubiquitin-like protein Pup (Bacterial ubiquitin-like modifier)	pup MAV_2403	Mycobacterium avium (strain 104)	64																										mav05152 Tuberculosis - Mycobacterium avium 104 (1)
A0A0H3A1D7	A0A0H3A1D7	A0A0H3A1D7_MYCA1	unreviewed	NAD-dependent malic enzyme (EC 1.1.1.38)	MAV_1381	Mycobacterium avium (strain 104)	400
A0A0H2ZZ51	A0A0H2ZZ51	A0A0H2ZZ51_MYCA1	unreviewed	Methyltransferase, UbiE/COQ5 family protein	MAV_3903	Mycobacterium avium (strain 104)	323																										mav00760 Nicotinate and nicotinamide metabolism - Mycobacterium avium 104 (1)
A0A0H2ZSE8	A0A0H2ZSE8	A0A0H2ZSE8_MYCA1	unreviewed	ErfK/YbiS/YcfS/YnhG family protein	MAV_4986	Mycobacterium avium (strain 104)	339
A0A0H2ZQI6	A0A0H2ZQI6	A0A0H2ZQI6_MYCA1	unreviewed	FMN-dependent dehydrogenase	MAV_4477	Mycobacterium avium (strain 104)	394																										mav00520 Amino sugar and nucleotide sugar metabolism - Mycobacterium avium 104 (1)
A0A0H2ZU47	A0A0H2ZU47	A0A0H2ZU47_MYCA1	unreviewed	Mce-family protein mce2c	MAV_4549	Mycobacterium avium (strain 104)	480
A0A0H2ZY54	A0A0H2ZY54	A0A0H2ZY54_MYCA1	unreviewed	Uncharacterized protein	MAV_3591	Mycobacterium avium (strain 104)	100																										mav00592 alpha-Linolenic acid metabolism - Mycobacterium avium 104 (1)
A0A0H3A3K6	A0A0H3A3K6	A0A0H3A3K6_MYCA1	unreviewed	Beta-lactamase	MAV_3275	Mycobacterium avium (strain 104)	426
A0A0H2ZQT6	A0A0H2ZQT6	A0A0H2ZQT6_MYCA1	unreviewed	Histidine N-alpha-methyltransferase (EC 2.1.1.44) (Histidine trimethyltransferase)	egtD MAV_0402	Mycobacterium avium (strain 104)	322																										mav00030 Pentose phosphate pathway - Mycobacterium avium 104 (1)
A0A0H2ZXA9	A0A0H2ZXA9	A0A0H2ZXA9_MYCA1	unreviewed	Uncharacterized protein	MAV_1971	Mycobacterium avium (strain 104)	357
A0A0H2ZUW7	A0A0H2ZUW7	A0A0H2ZUW7_MYCA1	unreviewed	Signal transduction histidine kinase, nitrogen specific	MAV_3381	Mycobacterium avium (strain 104)	188																										mav01501 beta-Lactam resistance - Mycobacterium avium 104 (1)
A0A0H2ZUX2	A0A0H2ZUX2	A0A0H2ZUX2_MYCA1	unreviewed	Uncharacterized protein	MAV_2314	Mycobacterium avium (strain 104)	289
A0A0H3A1B0	A0A0H3A1B0	A0A0H3A1B0_MYCA1	unreviewed	MmpL10 protein	MAV_1761	Mycobacterium avium (strain 104)	1014																										mav00300 Lysine biosynthesis - Mycobacterium avium 104 (1)
A0A0H3A3J5	A0A0H3A3J5	A0A0H3A3J5_MYCA1	unreviewed	Cell envelope-related transcriptional attenuator domain family protein	MAV_4232	Mycobacterium avium (strain 104)	482
A0A0H2ZYQ6	A0A0H2ZYQ6	A0A0H2ZYQ6_MYCA1	unreviewed	MmpL4 protein	MAV_2510	Mycobacterium avium (strain 104)	966																										mav00051 Fructose and mannose metabolism - Mycobacterium avium 104 (1)
A0A0H3A0A2	A0A0H3A0A2	A0A0H3A0A2_MYCA1	unreviewed	D-alanyl-D-alanine carboxypeptidase	MAV_4305	Mycobacterium avium (strain 104)	419
A0A0H3A1R9	A0A0H3A1R9	A0A0H3A1R9_MYCA1	unreviewed	Uncharacterized protein	MAV_2901	Mycobacterium avium (strain 104)	224																										mav00480 Glutathione metabolism - Mycobacterium avium 104 (1)
A0A0H2ZWM6	A0A0H2ZWM6	A0A0H2ZWM6_MYCA1	unreviewed	Probable tRNA sulfurtransferase (EC 2.8.1.4) (Sulfur carrier protein ThiS sulfurtransferase) (Thiamine biosynthesis protein ThiI) (tRNA 4-thiouridine synthase)	thiI MAV_2717	Mycobacterium avium (strain 104)	409
A0A0H2ZT33	A0A0H2ZT33	A0A0H2ZT33_MYCA1	unreviewed	Acetyl-CoA acetyltransferase	MAV_1076	Mycobacterium avium (strain 104)	508																										mav01250 Biosynthesis of nucleotide sugars - Mycobacterium avium 104 (1)
A0A0H2ZW43	A0A0H2ZW43	A0A0H2ZW43_MYCA1	unreviewed	Carveol dehydrogenase (EC 1.1.1.275)	MAV_3550	Mycobacterium avium (strain 104)	276
A0A0H2ZS91	A0A0H2ZS91	A0A0H2ZS91_MYCA1	unreviewed	Virulence factor Mce family protein	MAV_4547	Mycobacterium avium (strain 104)	392
A0A0H3A3K8	A0A0H3A3K8	A0A0H3A3K8_MYCA1	unreviewed	Alkanesulfonate monoxygenase family protein	MAV_4628	Mycobacterium avium (strain 104)	381
A0A0H2ZUZ7	A0A0H2ZUZ7	A0A0H2ZUZ7_MYCA1	unreviewed	Acyl-CoA synthase	MAV_0217	Mycobacterium avium (strain 104)	632
A0A0H3A1V3	A0A0H3A1V3	A0A0H3A1V3_MYCA1	unreviewed	Putative acyl-CoA dehydrogenase	MAV_4500	Mycobacterium avium (strain 104)	542
A0A0H2ZYF9	A0A0H2ZYF9	A0A0H2ZYF9_MYCA1	unreviewed	AAA_15 domain-containing protein	MAV_1428	Mycobacterium avium (strain 104)	876
A0A0H2ZVB8	A0A0H2ZVB8	A0A0H2ZVB8_MYCA1	unreviewed	Uncharacterized protein	MAV_3195	Mycobacterium avium (strain 104)	78
A0A0H2ZXI7	A0A0H2ZXI7	A0A0H2ZXI7_MYCA1	unreviewed	Uncharacterized protein	MAV_0632	Mycobacterium avium (strain 104)	145
A0A0H2ZZJ5	A0A0H2ZZJ5	A0A0H2ZZJ5_MYCA1	unreviewed	Sulfonate binding protein	MAV_0141	Mycobacterium avium (strain 104)	321
A0A0H3A2X6	A0A0H3A2X6	A0A0H3A2X6_MYCA1	unreviewed	Uncharacterized protein	MAV_2185	Mycobacterium avium (strain 104)	177
A0A0H3A2H1	A0A0H3A2H1	A0A0H3A2H1_MYCA1	unreviewed	DNA helicase (EC 3.6.4.12)	MAV_4147	Mycobacterium avium (strain 104)	1096
A0A0H2ZVX4	A0A0H2ZVX4	A0A0H2ZVX4_MYCA1	unreviewed	Transporter, major facilitator family protein	MAV_3702	Mycobacterium avium (strain 104)	538
A0A0H3A3L2	A0A0H3A3L2	A0A0H3A3L2_MYCA1	unreviewed	Putative cytochrome P450 124 (EC 1.14.-.-)	MAV_1734	Mycobacterium avium (strain 104)	425
A0A0H3A2A3	A0A0H3A2A3	A0A0H3A2A3_MYCA1	unreviewed	NADP-dependent alcohol dehydrogenase c (EC 1.1.1.2)	MAV_3911	Mycobacterium avium (strain 104)	346
A0A0H2ZRW8	A0A0H2ZRW8	A0A0H2ZRW8_MYCA1	unreviewed	Hydrogenobyrinate a,c-diamide synthase (EC 6.3.5.9) (Hydrogenobyrinic acid a,c-diamide synthase)	cobB MAV_3704	Mycobacterium avium (strain 104)	470
A0A0H3A432	A0A0H3A432	A0A0H3A432_MYCA1	unreviewed	Secretory lipase family protein	MAV_3194	Mycobacterium avium (strain 104)	446
A0A0H2ZWF6	A0A0H2ZWF6	A0A0H2ZWF6_MYCA1	unreviewed	Monooxygenase, flavin-binding family protein	MAV_0175	Mycobacterium avium (strain 104)	473
A0A0H3A005	A0A0H3A005	A0A0H3A005_MYCA1	unreviewed	Thioredoxin reductase (EC 1.8.1.9)	trxB MAV_5301	Mycobacterium avium (strain 104)	366
A0A0H2ZVJ4	A0A0H2ZVJ4	A0A0H2ZVJ4_MYCA1	unreviewed	Adenosine 5'-phosphosulfate reductase (APS reductase) (EC 1.8.4.10) (5'-adenylylsulfate reductase) (Thioredoxin-dependent 5'-adenylylsulfate reductase)	cysH MAV_1786	Mycobacterium avium (strain 104)	247
A0A0H2ZUP7	A0A0H2ZUP7	A0A0H2ZUP7_MYCA1	unreviewed	ABC transporter, ATP-binding protein CydC	MAV_3167	Mycobacterium avium (strain 104)	560
A0A0H2ZT64	A0A0H2ZT64	A0A0H2ZT64_MYCA1	unreviewed	Cobalamin biosynthesis protein cobIJ (EC 2.1.1.130) (EC 2.1.1.131)	MAV_2430	Mycobacterium avium (strain 104)	496
A0A0H2ZTN8	A0A0H2ZTN8	A0A0H2ZTN8_MYCA1	unreviewed	Response regulator receiver modulated serine phosphatase	MAV_4242	Mycobacterium avium (strain 104)	400
A0A0H2ZTU9	A0A0H2ZTU9	A0A0H2ZTU9_MYCA1	unreviewed	Probable ferredoxin/ferredoxin--NADP reductase (EC 1.18.1.2)	MAV_1015	Mycobacterium avium (strain 104)	546
A0A0H2ZR37	A0A0H2ZR37	A0A0H2ZR37_MYCA1	unreviewed	Cytochrome P450	MAV_0358	Mycobacterium avium (strain 104)	411
A0A0H2ZZI4	A0A0H2ZZI4	A0A0H2ZZI4_MYCA1	unreviewed	Acyl-ACP thioesterase superfamily protein	MAV_4683	Mycobacterium avium (strain 104)	258
A0A0H3A208	A0A0H3A208	A0A0H3A208_MYCA1	unreviewed	Virulence factor Mce family protein	MAV_4550	Mycobacterium avium (strain 104)	343
A0A0H3A3Z4	A0A0H3A3Z4	A0A0H3A3Z4_MYCA1	unreviewed	Taurine catabolism dioxygenase TauD, TfdA family protein	MAV_3959	Mycobacterium avium (strain 104)	281
A0A0H3A221	A0A0H3A221	A0A0H3A221_MYCA1	unreviewed	Uncharacterized protein	MAV_4724	Mycobacterium avium (strain 104)	102
A0A0H3A039	A0A0H3A039	A0A0H3A039_MYCA1	unreviewed	Alpha oxoglutarate ferredoxin oxidoreductase, beta subunit	orB MAV_1718	Mycobacterium avium (strain 104)	363
A0A0H2ZZI2	A0A0H2ZZI2	A0A0H2ZZI2_MYCA1	unreviewed	Glycosyl transferase, group 1 family protein (EC 2.4.1.-)	MAV_3879	Mycobacterium avium (strain 104)	418
A0A0H2ZUK9	A0A0H2ZUK9	A0A0H2ZUK9_MYCA1	unreviewed	Putative acyltransferase	MAV_4409	Mycobacterium avium (strain 104)	381
A0A0H2ZSP5	A0A0H2ZSP5	A0A0H2ZSP5_MYCA1	unreviewed	Bifunctional udp-galactofuranosyl transferase glft	MAV_0209	Mycobacterium avium (strain 104)	625
A0A0H2ZWQ3	A0A0H2ZWQ3	A0A0H2ZWQ3_MYCA1	unreviewed	DNA-binding response regulator MtrA	MAV_4209	Mycobacterium avium (strain 104)	228
A0A0H2ZX50	A0A0H2ZX50	A0A0H2ZX50_MYCA1	unreviewed	Uncharacterized protein	MAV_5107	Mycobacterium avium (strain 104)	208
A0A0H2ZXW9	A0A0H2ZXW9	A0A0H2ZXW9_MYCA1	unreviewed	3-oxoacyl-[acyl-carrier-protein] synthase 2 (EC 2.3.1.41)	MAV_2191	Mycobacterium avium (strain 104)	407
A0A0H3A034	A0A0H3A034	A0A0H3A034_MYCA1	unreviewed	Uncharacterized protein	MAV_1966	Mycobacterium avium (strain 104)	139
A0A0H2ZTV9	A0A0H2ZTV9	A0A0H2ZTV9_MYCA1	unreviewed	Erythronolide synthase, modules 3 and 4 (EC 2.3.1.94)	MAV_2450	Mycobacterium avium (strain 104)	4171
A0A0H2ZYX4	A0A0H2ZYX4	A0A0H2ZYX4_MYCA1	unreviewed	Aminotransferase (EC 2.6.1.-)	MAV_2208	Mycobacterium avium (strain 104)	342
A0A0H2ZU34	A0A0H2ZU34	A0A0H2ZU34_MYCA1	unreviewed	Uncharacterized protein	MAV_1231	Mycobacterium avium (strain 104)	368
A0A0H2ZZ61	A0A0H2ZZ61	A0A0H2ZZ61_MYCA1	unreviewed	Cyclopropane-fatty-acyl-phospholipid synthase 1 (EC 2.1.1.79)	MAV_0130	Mycobacterium avium (strain 104)	294
A0A0H2ZZ12	A0A0H2ZZ12	A0A0H2ZZ12_MYCA1	unreviewed	Transport permease protein	MAV_2004	Mycobacterium avium (strain 104)	548
A0A0H2ZUH2	A0A0H2ZUH2	A0A0H2ZUH2_MYCA1	unreviewed	DJ-1/PfpI family protein	MAV_2773	Mycobacterium avium (strain 104)	247
A0A0H3A181	A0A0H3A181	A0A0H3A181_MYCA1	unreviewed	TrnB2 protein	MAV_2531	Mycobacterium avium (strain 104)	294
A0A0H2ZUU4	A0A0H2ZUU4	A0A0H2ZUU4_MYCA1	unreviewed	Pks11 protein	MAV_3105	Mycobacterium avium (strain 104)	353
A0A0H2ZZU4	A0A0H2ZZU4	A0A0H2ZZU4_MYCA1	unreviewed	PknM protein	MAV_2123	Mycobacterium avium (strain 104)	247
A0A0H2ZTP0	A0A0H2ZTP0	A0A0H2ZTP0_MYCA1	unreviewed	Uncharacterized protein	MAV_3073	Mycobacterium avium (strain 104)	317
A0A0H2ZR75	A0A0H2ZR75	A0A0H2ZR75_MYCA1	unreviewed	Uncharacterized protein	MAV_1025	Mycobacterium avium (strain 104)	706
A0A0H3A1F8	A0A0H3A1F8	A0A0H3A1F8_MYCA1	unreviewed	Uncharacterized protein	MAV_1033	Mycobacterium avium (strain 104)	153
A0A0H3A082	A0A0H3A082	A0A0H3A082_MYCA1	unreviewed	Uncharacterized protein	MAV_0620	Mycobacterium avium (strain 104)	133
A0A0H2ZSB9	A0A0H2ZSB9	A0A0H2ZSB9_MYCA1	unreviewed	Putative flavin reductase	MAV_0594	Mycobacterium avium (strain 104)	187
A0A0H3A1Y8	A0A0H3A1Y8	A0A0H3A1Y8_MYCA1	unreviewed	Putative acyl-CoA dehydrogenase	MAV_0587	Mycobacterium avium (strain 104)	707
A0A0H3A1D5	A0A0H3A1D5	A0A0H3A1D5_MYCA1	unreviewed	Polysaccharide deacetylase domain protein	MAV_5248	Mycobacterium avium (strain 104)	269
A0A0H2ZU67	A0A0H2ZU67	A0A0H2ZU67_MYCA1	unreviewed	Short chain dehydrogenase	MAV_2700	Mycobacterium avium (strain 104)	279
A0A0H3A1I1	A0A0H3A1I1	A0A0H3A1I1_MYCA1	unreviewed	Thioredoxin domain-containing protein	MAV_4619	Mycobacterium avium (strain 104)	197
A0A0H3A0L2	A0A0H3A0L2	A0A0H3A0L2_MYCA1	unreviewed	Cell envelope-related function transcriptional attenuator domain protein	MAV_0673	Mycobacterium avium (strain 104)	521
A0A0H2ZUY0	A0A0H2ZUY0	A0A0H2ZUY0_MYCA1	unreviewed	2-keto-4-pentenoate hydratase	MAV_0625	Mycobacterium avium (strain 104)	261
A0A0H2ZSP3	A0A0H2ZSP3	A0A0H2ZSP3_MYCA1	unreviewed	UPF0109 protein MAV_3763	MAV_3763	Mycobacterium avium (strain 104)	80
A0A0H2ZZJ3	A0A0H2ZZJ3	A0A0H2ZZJ3_MYCA1	unreviewed	Acyl-CoA dehydrogenase	MAV_2600	Mycobacterium avium (strain 104)	380
A0A0H3A4Y7	A0A0H3A4Y7	A0A0H3A4Y7_MYCA1	unreviewed	Phosphotransferase enzyme family protein	MAV_5276	Mycobacterium avium (strain 104)	378
A0QGI9	A0QGI9	AHPD_MYCA1	reviewed	Alkyl hydroperoxide reductase AhpD (EC 1.11.1.28) (Alkylhydroperoxidase AhpD)	ahpD MAV_2840	Mycobacterium avium (strain 104)	178
A0A0H2ZV65	A0A0H2ZV65	A0A0H2ZV65_MYCA1	unreviewed	Coenzyme A biosynthesis bifunctional protein CoaBC (DNA/pantothenate metabolism flavoprotein) (Phosphopantothenoylcysteine synthetase/decarboxylase) (PPCS-PPCDC) [Includes: Phosphopantothenoylcysteine decarboxylase (PPC decarboxylase) (PPC-DC) (EC 4.1.1.36) (CoaC); Phosphopantothenate--cysteine ligase (EC 6.3.2.5) (CoaB) (Phosphopantothenoylcysteine synthetase) (PPC synthetase) (PPC-S)]	coaBC MAV_3383	Mycobacterium avium (strain 104)	424
A0A0H2ZYX3	A0A0H2ZYX3	A0A0H2ZYX3_MYCA1	unreviewed	Peptidase_C39_2 domain-containing protein	MAV_2745	Mycobacterium avium (strain 104)	242
A0A0H2ZSP2	A0A0H2ZSP2	A0A0H2ZSP2_MYCA1	unreviewed	Putative acyl-CoA dehydrogenase	MAV_0618	Mycobacterium avium (strain 104)	387
A0A0H2ZQL6	A0A0H2ZQL6	A0A0H2ZQL6_MYCA1	unreviewed	Sensor-type histidine kinase PrrB (EC 2.7.13.3)	MAV_0147	Mycobacterium avium (strain 104)	442
A0A0H2ZRU7	A0A0H2ZRU7	A0A0H2ZRU7_MYCA1	unreviewed	Uncharacterized protein	MAV_3059	Mycobacterium avium (strain 104)	261
A0A0H2ZXL5	A0A0H2ZXL5	A0A0H2ZXL5_MYCA1	unreviewed	Helper protein	MAV_2529 MAV_2676 MAV_2692 MAV_3532	Mycobacterium avium (strain 104)	264
A0A0H2ZQH6	A0A0H2ZQH6	A0A0H2ZQH6_MYCA1	unreviewed	Putative acyltransferase	MAV_3274	Mycobacterium avium (strain 104)	387
A0A0H3A0M6	A0A0H3A0M6	A0A0H3A0M6_MYCA1	unreviewed	Acyl-CoA synthase	MAV_1150	Mycobacterium avium (strain 104)	544
A0A0H3A2X9	A0A0H3A2X9	A0A0H3A2X9_MYCA1	unreviewed	AclJ protein	MAV_0613	Mycobacterium avium (strain 104)	142
A0A0H2ZSX8	A0A0H2ZSX8	A0A0H2ZSX8_MYCA1	unreviewed	Succinate--CoA ligase [ADP-forming] subunit alpha (EC 6.2.1.5) (Succinyl-CoA synthetase subunit alpha) (SCS-alpha)	sucD MAV_1075	Mycobacterium avium (strain 104)	300
A0A0H2ZXB6	A0A0H2ZXB6	A0A0H2ZXB6_MYCA1	unreviewed	DNA helicase (EC 3.6.4.12)	MAV_4143	Mycobacterium avium (strain 104)	743
A0A0H3A1P1	A0A0H3A1P1	A0A0H3A1P1_MYCA1	unreviewed	ThiF family protein	MAV_3131	Mycobacterium avium (strain 104)	703
A0A0H2ZUU0	A0A0H2ZUU0	A0A0H2ZUU0_MYCA1	unreviewed	Lipid-transfer protein	MAV_1964	Mycobacterium avium (strain 104)	355
A0A0H2ZRM8	A0A0H2ZRM8	A0A0H2ZRM8_MYCA1	unreviewed	Uncharacterized protein	MAV_2979	Mycobacterium avium (strain 104)	423
A0A0H3A2B7	A0A0H3A2B7	A0A0H3A2B7_MYCA1	unreviewed	Cytochrome P450 superfamily protein	MAV_1397	Mycobacterium avium (strain 104)	454
A0A0H2ZSG2	A0A0H2ZSG2	A0A0H2ZSG2_MYCA1	unreviewed	Protease	MAV_3675	Mycobacterium avium (strain 104)	457
A0A0H2ZT32	A0A0H2ZT32	A0A0H2ZT32_MYCA1	unreviewed	3-oxoacyl-[acyl-carrier-protein] synthase 2 (EC 2.3.1.41)	MAV_4343	Mycobacterium avium (strain 104)	419
A0A0H2ZV82	A0A0H2ZV82	A0A0H2ZV82_MYCA1	unreviewed	Acetyl-CoA acetyltransferase	MAV_5069	Mycobacterium avium (strain 104)	383
A0A0H3A094	A0A0H3A094	A0A0H3A094_MYCA1	unreviewed	Long-chain specific acyl-CoA dehydrogenase (EC 1.3.8.8)	MAV_2561	Mycobacterium avium (strain 104)	380
A0A0H3A075	A0A0H3A075	A0A0H3A075_MYCA1	unreviewed	Virulence factor Mce family protein	MAV_0949	Mycobacterium avium (strain 104)	340
A0A0H2ZR95	A0A0H2ZR95	A0A0H2ZR95_MYCA1	unreviewed	4-hydroxyacetophenone monooxygenase	MAV_2805	Mycobacterium avium (strain 104)	650
A0A0H2ZW80	A0A0H2ZW80	A0A0H2ZW80_MYCA1	unreviewed	Uncharacterized protein	MAV_2285	Mycobacterium avium (strain 104)	230
A0A0H2ZWV3	A0A0H2ZWV3	A0A0H2ZWV3_MYCA1	unreviewed	Thioesterase family protein	MAV_2246	Mycobacterium avium (strain 104)	207
A0A0H2ZYJ7	A0A0H2ZYJ7	A0A0H2ZYJ7_MYCA1	unreviewed	Hydrolase, alpha/beta fold family protein	MAV_4061	Mycobacterium avium (strain 104)	316
A0A0H3A1N8	A0A0H3A1N8	A0A0H3A1N8_MYCA1	unreviewed	Uncharacterized protein	MAV_1185	Mycobacterium avium (strain 104)	395
A0A0H3A111	A0A0H3A111	A0A0H3A111_MYCA1	unreviewed	Putative acyl-CoA dehydrogenase	MAV_0617	Mycobacterium avium (strain 104)	362
A0A0H2ZYJ1	A0A0H2ZYJ1	A0A0H2ZYJ1_MYCA1	unreviewed	Amidohydrolase 2	MAV_0860	Mycobacterium avium (strain 104)	421
A0A0H2ZXD7	A0A0H2ZXD7	A0A0H2ZXD7_MYCA1	unreviewed	Cytochrome D ubiquinol oxidase, subunit II (EC 1.10.3.-)	cydB MAV_3165	Mycobacterium avium (strain 104)	346
A0A0H3A160	A0A0H3A160	A0A0H3A160_MYCA1	unreviewed	Uncharacterized protein	MAV_0629	Mycobacterium avium (strain 104)	375
A0QIB9	A0QIB9	RUVC_MYCA1	reviewed	Crossover junction endodeoxyribonuclease RuvC (EC 3.1.22.4) (Holliday junction nuclease RuvC) (Holliday junction resolvase RuvC)	ruvC MAV_3475	Mycobacterium avium (strain 104)	188
A0A0H3A0N5	A0A0H3A0N5	A0A0H3A0N5_MYCA1	unreviewed	Cytochrome P450 superfamily protein	MAV_0940	Mycobacterium avium (strain 104)	454
A0QHH0	A0QHH0	TRPC_MYCA1	reviewed	Indole-3-glycerol phosphate synthase (IGPS) (EC 4.1.1.48)	trpC MAV_3175	Mycobacterium avium (strain 104)	272
A0A0H3A0Q8	A0A0H3A0Q8	A0A0H3A0Q8_MYCA1	unreviewed	Endonuclease NucS (EC 3.1.-.-)	nucS MAV_1541	Mycobacterium avium (strain 104)	220
A0A0H3A1U7	A0A0H3A1U7	A0A0H3A1U7_MYCA1	unreviewed	Propionyl-CoA carboxylase beta chain (EC 6.4.1.3)	MAV_2190	Mycobacterium avium (strain 104)	473
A0QEY6	A0QEY6	LIPA_MYCA1	reviewed	Lipoyl synthase (EC 2.8.1.8) (Lip-syn) (LS) (Lipoate synthase) (Lipoic acid synthase) (Sulfur insertion protein LipA)	lipA MAV_2270	Mycobacterium avium (strain 104)	307
A0A0H2ZTA2	A0A0H2ZTA2	A0A0H2ZTA2_MYCA1	unreviewed	Acyl-CoA dehydrogenase fadE12 (EC 1.3.99.-)	MAV_1088	Mycobacterium avium (strain 104)	388
A0A0H2ZUF4	A0A0H2ZUF4	A0A0H2ZUF4_MYCA1	unreviewed	Caib/baif family protein	MAV_0893	Mycobacterium avium (strain 104)	805
A0A0H3A5G1	A0A0H3A5G1	A0A0H3A5G1_MYCA1	unreviewed	Uncharacterized protein	MAV_0731	Mycobacterium avium (strain 104)	230
A0A0H2ZW10	A0A0H2ZW10	A0A0H2ZW10_MYCA1	unreviewed	Assimilatory sulfite reductase (ferredoxin) (EC 1.8.7.1)	MAV_1787	Mycobacterium avium (strain 104)	569
A0A0H3A5B8	A0A0H3A5B8	A0A0H3A5B8_MYCA1	unreviewed	Uncharacterized protein	MAV_3273	Mycobacterium avium (strain 104)	309
A0A0H2ZYN6	A0A0H2ZYN6	A0A0H2ZYN6_MYCA1	unreviewed	Glucanase (EC 3.2.1.-)	MAV_0326	Mycobacterium avium (strain 104)	305
A0QMC0	A0QMC0	RIR2H_MYCA1	reviewed	R2-like ligand binding oxidase (EC 1.-.-.-) (Ribonucleotide reductase R2 subunit homolog) (Ribonucleotide reductase small subunit homolog)	MAV_4937	Mycobacterium avium (strain 104)	311
A0A0H2ZY21	A0A0H2ZY21	A0A0H2ZY21_MYCA1	unreviewed	4HBT domain-containing protein	MAV_1820	Mycobacterium avium (strain 104)	278
A0A0H3A1C5	A0A0H3A1C5	A0A0H3A1C5_MYCA1	unreviewed	DNA-binding response regulator	MAV_4660	Mycobacterium avium (strain 104)	227
A0A0H2ZX40	A0A0H2ZX40	A0A0H2ZX40_MYCA1	unreviewed	Ribonucleoside-diphosphate reductase (EC 1.17.4.1)	MAV_3919	Mycobacterium avium (strain 104)	705
A0A0H2ZQF4	A0A0H2ZQF4	A0A0H2ZQF4_MYCA1	unreviewed	Mycobactin synthetase protein B (Phenyloxazoline synthase MbtB)	MAV_2013	Mycobacterium avium (strain 104)	2190
A0A0H2ZZR6	A0A0H2ZZR6	A0A0H2ZZR6_MYCA1	unreviewed	SseC protein	MAV_0755	Mycobacterium avium (strain 104)	92
A0QBP0	A0QBP0	SUCC_MYCA1	reviewed	Succinate--CoA ligase [ADP-forming] subunit beta (EC 6.2.1.5) (Succinyl-CoA synthetase subunit beta) (SCS-beta)	sucC MAV_1074	Mycobacterium avium (strain 104)	387
A0A0H2ZTQ2	A0A0H2ZTQ2	A0A0H2ZTQ2_MYCA1	unreviewed	Putative cytochrome P450 124 (EC 1.14.-.-)	MAV_0616	Mycobacterium avium (strain 104)	416
A0A0H2ZVR7	A0A0H2ZVR7	A0A0H2ZVR7_MYCA1	unreviewed	Enoyl-CoA hydratase	MAV_0643	Mycobacterium avium (strain 104)	270
A0QAG9	A0QAG9	HOA_MYCA1	reviewed	4-hydroxy-2-oxovalerate aldolase (HOA) (EC 4.1.3.39) (4-hydroxy-2-keto-pentanoic acid aldolase) (4-hydroxy-2-oxopentanoate aldolase)	MAV_0627	Mycobacterium avium (strain 104)	352
A0A0H3A3P9	A0A0H3A3P9	A0A0H3A3P9_MYCA1	unreviewed	Uncharacterized protein	MAV_0664	Mycobacterium avium (strain 104)	163
A0A0H2ZUH4	A0A0H2ZUH4	A0A0H2ZUH4_MYCA1	unreviewed	L-lysine N6-monooxygenase MbtG (EC 1.14.13.59) (Lysine 6-N-hydroxylase) (Lysine N6-hydroxylase) (Lysine-N-oxygenase) (Mycobactin synthase protein G)	MAV_2015	Mycobacterium avium (strain 104)	428
A0A0H3A083	A0A0H3A083	A0A0H3A083_MYCA1	unreviewed	Uncharacterized protein	MAV_1656	Mycobacterium avium (strain 104)	88
A0A0H2ZU87	A0A0H2ZU87	A0A0H2ZU87_MYCA1	unreviewed	Uncharacterized protein	MAV_0619	Mycobacterium avium (strain 104)	317
A0A0H2ZXI5	A0A0H2ZXI5	A0A0H2ZXI5_MYCA1	unreviewed	3'(2'),5'-bisphosphate nucleotidase, putative	MAV_2129	Mycobacterium avium (strain 104)	242
A0A0H3A351	A0A0H3A351	A0A0H3A351_MYCA1	unreviewed	Phosphoglycerate mutase family protein	MAV_4620	Mycobacterium avium (strain 104)	202
A0A0H3A053	A0A0H3A053	A0A0H3A053_MYCA1	unreviewed	Short chain dehydrogenase	MAV_0630	Mycobacterium avium (strain 104)	257
A0QKY2	A0QKY2	Y4435_MYCA1	reviewed	Putative S-adenosyl-L-methionine-dependent methyltransferase MAV_4435 (EC 2.1.1.-)	MAV_4435	Mycobacterium avium (strain 104)	303
A0A0H2ZVW4	A0A0H2ZVW4	A0A0H2ZVW4_MYCA1	unreviewed	Methionine synthase (EC 2.1.1.13) (5-methyltetrahydrofolate--homocysteine methyltransferase)	metH MAV_2379	Mycobacterium avium (strain 104)	1257
A0A0H2ZTR8	A0A0H2ZTR8	A0A0H2ZTR8_MYCA1	unreviewed	Cytochrome P450 superfamily protein	MAV_2138	Mycobacterium avium (strain 104)	402
A0A0H2ZXI2	A0A0H2ZXI2	A0A0H2ZXI2_MYCA1	unreviewed	MtfB protein	MAV_3266	Mycobacterium avium (strain 104)	273
A0A0H2ZV58	A0A0H2ZV58	A0A0H2ZV58_MYCA1	unreviewed	Methionine aminopeptidase (MAP) (MetAP) (EC 3.4.11.18) (Peptidase M)	map MAV_4432	Mycobacterium avium (strain 104)	266
A0QCX9	A0QCX9	ATPE_MYCA1	reviewed	ATP synthase epsilon chain (ATP synthase F1 sector epsilon subunit) (F-ATPase epsilon subunit)	atpC MAV_1528	Mycobacterium avium (strain 104)	121
A0A0H3A4H5	A0A0H3A4H5	A0A0H3A4H5_MYCA1	unreviewed	4HBT domain-containing protein	MAV_2559	Mycobacterium avium (strain 104)	274
A0A0H3A0V0	A0A0H3A0V0	A0A0H3A0V0_MYCA1	unreviewed	Uroporphyrinogen-III synthase (EC 4.2.1.75)	hemD MAV_4638	Mycobacterium avium (strain 104)	537
A0A0H2ZQV4	A0A0H2ZQV4	A0A0H2ZQV4_MYCA1	unreviewed	Mce-family protein mce1f	MAV_5010	Mycobacterium avium (strain 104)	313
A0A0H2ZUN2	A0A0H2ZUN2	A0A0H2ZUN2_MYCA1	unreviewed	Acyl-CoA synthase	MAV_4592	Mycobacterium avium (strain 104)	533
A0A0H2ZVN9	A0A0H2ZVN9	A0A0H2ZVN9_MYCA1	unreviewed	Succinate dehydrogenase	MAV_2897	Mycobacterium avium (strain 104)	497
A0A0H2ZZA6	A0A0H2ZZA6	A0A0H2ZZA6_MYCA1	unreviewed	Cell divisionftsk/spoiiie	MAV_3795	Mycobacterium avium (strain 104)	480
A0A0H2ZUV5	A0A0H2ZUV5	A0A0H2ZUV5_MYCA1	unreviewed	Amidohydrolase family protein	MAV_0890	Mycobacterium avium (strain 104)	353
A0A0H3A171	A0A0H3A171	A0A0H3A171_MYCA1	unreviewed	NAD dependent epimerase/dehydratase family protein	MAV_4099	Mycobacterium avium (strain 104)	255
A0A0H3A4N3	A0A0H3A4N3	A0A0H3A4N3_MYCA1	unreviewed	Tylactone synthase modules 4 & 5	MAV_1763	Mycobacterium avium (strain 104)	3679
A0QIR4	A0QIR4	MIAB_MYCA1	reviewed	tRNA-2-methylthio-N(6)-dimethylallyladenosine synthase (EC 2.8.4.3) ((Dimethylallyl)adenosine tRNA methylthiotransferase MiaB) (tRNA-i(6)A37 methylthiotransferase)	miaB MAV_3625	Mycobacterium avium (strain 104)	715
A0A0H2ZVB2	A0A0H2ZVB2	A0A0H2ZVB2_MYCA1	unreviewed	Bac_luciferase domain-containing protein	MAV_1077	Mycobacterium avium (strain 104)	277
A0QKZ6	A0QKZ6	RL18_MYCA1	reviewed	50S ribosomal protein L18	rplR MAV_4449	Mycobacterium avium (strain 104)	122
A0A0H2ZVU8	A0A0H2ZVU8	A0A0H2ZVU8_MYCA1	unreviewed	50S ribosomal protein L28	rpmB MAV_3822	Mycobacterium avium (strain 104)	64
A0A0H3A4N6	A0A0H3A4N6	A0A0H3A4N6_MYCA1	unreviewed	Antar domain protein	MAV_4107	Mycobacterium avium (strain 104)	227
A0A0H2ZVM5	A0A0H2ZVM5	A0A0H2ZVM5_MYCA1	unreviewed	CbbQ/NirQ/NorQ/GpvN family protein	MAV_2455	Mycobacterium avium (strain 104)	264
A0QCZ8	A0QCZ8	CLPS_MYCA1	reviewed	ATP-dependent Clp protease adapter protein ClpS	clpS MAV_1551	Mycobacterium avium (strain 104)	105
A0A0H2ZS78	A0A0H2ZS78	A0A0H2ZS78_MYCA1	unreviewed	Site-specific DNA-methyltransferase (adenine-specific) (EC 2.1.1.72)	MAV_2225	Mycobacterium avium (strain 104)	557
A0A0H3A382	A0A0H3A382	A0A0H3A382_MYCA1	unreviewed	Uncharacterized protein	MAV_2044	Mycobacterium avium (strain 104)	91
A0A0H2ZX89	A0A0H2ZX89	A0A0H2ZX89_MYCA1	unreviewed	DUF2236 domain-containing protein	MAV_5226	Mycobacterium avium (strain 104)	317
A0A0H3A0S3	A0A0H3A0S3	A0A0H3A0S3_MYCA1	unreviewed	Adenine DNA glycosylase (EC 3.2.2.31)	MAV_0563	Mycobacterium avium (strain 104)	303
A0A0H2ZSS7	A0A0H2ZSS7	A0A0H2ZSS7_MYCA1	unreviewed	Ribose-phosphate pyrophosphokinase (RPPK) (EC 2.7.6.1) (5-phospho-D-ribosyl alpha-1-diphosphate) (Phosphoribosyl diphosphate synthase) (Phosphoribosyl pyrophosphate synthase) (P-Rib-PP synthase) (PRPP synthase) (PRPPase)	prs MAV_1156	Mycobacterium avium (strain 104)	326
A0A0H2ZS68	A0A0H2ZS68	A0A0H2ZS68_MYCA1	unreviewed	O-acetylhomoserine sulfhydrylase	MAV_4315	Mycobacterium avium (strain 104)	456
A0QA85	A0QA85	GCH1_MYCA1	reviewed	GTP cyclohydrolase 1 (EC 3.5.4.16) (GTP cyclohydrolase I) (GTP-CH-I)	folE MAV_0543	Mycobacterium avium (strain 104)	204
A0A0H2ZWY0	A0A0H2ZWY0	A0A0H2ZWY0_MYCA1	unreviewed	Methylmalonyl-CoA mutase large subunit (EC 5.4.99.2)	MAV_3277	Mycobacterium avium (strain 104)	750
A0A0H3A329	A0A0H3A329	A0A0H3A329_MYCA1	unreviewed	Lipid-transfer protein	MAV_0621	Mycobacterium avium (strain 104)	389
A0QLI1	A0QLI1	HEM1_MYCA1	reviewed	Glutamyl-tRNA reductase (GluTR) (EC 1.2.1.70)	hemA MAV_4640	Mycobacterium avium (strain 104)	459
A0A0H2ZZE1	A0A0H2ZZE1	A0A0H2ZZE1_MYCA1	unreviewed	Virulence factor Mce family protein	MAV_4126	Mycobacterium avium (strain 104)	430
A0A0H3A2U8	A0A0H3A2U8	A0A0H3A2U8_MYCA1	unreviewed	Acetyl-CoA acetyltransferase	MAV_0636	Mycobacterium avium (strain 104)	397
A0A0H2ZUQ0	A0A0H2ZUQ0	A0A0H2ZUQ0_MYCA1	unreviewed	Transcriptional regulator, CarD family protein	MAV_0570	Mycobacterium avium (strain 104)	162
A0A0H2ZXC6	A0A0H2ZXC6	A0A0H2ZXC6_MYCA1	unreviewed	Long-chain specific acyl-CoA dehydrogenase (EC 1.3.8.8)	MAV_3616	Mycobacterium avium (strain 104)	386
A0A0H2ZZ02	A0A0H2ZZ02	A0A0H2ZZ02_MYCA1	unreviewed	Fatty acid synthase	MAV_1650	Mycobacterium avium (strain 104)	3092
A0A0H2ZVG4	A0A0H2ZVG4	A0A0H2ZVG4_MYCA1	unreviewed	LytR/CpsA/Psr family protein	MAV_0769	Mycobacterium avium (strain 104)	662
A0A0H2ZZ28	A0A0H2ZZ28	A0A0H2ZZ28_MYCA1	unreviewed	Peptidase_M75 domain-containing protein	MAV_2484	Mycobacterium avium (strain 104)	391

## Sheet: Sheet5
			Biofilm				Anerobic
			Down regulation	Upregulation			Down regulation	Upregulation
		Metabolic Pathway	84	45
		Fatty acid metabolism	19	3
		Carbon metabolism	18	3
		ABC transporters	17	1
		Valine, leucine and isoleucine degradation	14	3
		Pyruvate metabolism	14	2
		Two-component system	14	3
		Biosynthesis of cofactors	13	7
		Fatty acid degradation	13	3
		Benzoate degradation	12	2
		Butanoate metabolism	11	2
		Glyoxylate and dicarboxylate metabolism	11	2
		Steroid degradation	11	1
		Tryptophan metabolism	11	3
		Lysine degradation	10	2
		Terpenoid backbone biosynthesis	7	1
		Sulfur metabolism	7	1
		Biosynthesis of amino acids	6	6
		Fatty acid biosynthesis	6	1
		Propanoate metabolism	6	1
